# Supplementary material for: Interplay of BAF and MLL4 promotes cell type-specific enhancer activation
Source: Nat Commun. 2021 Mar 12;12:1630. doi: 10.1038/s41467-021-21893-y (PMC7955098; doi:10.1038/s41467-021-21893-y)
Supplement: Supplementary file 5 — Supplementary Data 1 [file 41467_2021_21893_MOESM5_ESM.csv]

Unique	Total	reference	Gene Symbol	MWT(kDa)	AVG
89	278	MLL2_MOUSE	Mll2	599.87	3.6057
51	125	SRRM2_MOUSE	Srrm2	294.67	3.5043
40	81	CLAP1_MOUSE	Clasp1	169.12	3.3659
34	43	Q6P4T2_MOUSE	Snrnp200	244.39	3.2852
32	110	KDM6A_MOUSE	Kdm6a	154.26	3.7236
32	81	WDHD1_MOUSE	Wdhd1	124.18	3.4475
28	52	MBB1A_MOUSE	Mybbp1a	151.94	3.7583
28	37	PRP8_MOUSE	Prpf8	273.44	2.8529
28	31	DYHC1_MOUSE	Dync1h1	531.71	3.0165
24	47	FKB15_MOUSE	Fkbp15	132.88	3.396
24	33	RIF1_MOUSE	Rif1	266.06	3.1672
22	41	P5CS_MOUSE	Aldh18a1	87.21	3.2896
20	31	TR150_MOUSE	Thrap3	108.11	3.3679
20	27	CKAP5_MOUSE	Ckap5	225.49	3.0411
19	62	PAXI1_MOUSE	Paxip1	119.19	3.488
19	36	SMCA5_MOUSE	Smarca5	121.55	3.0231
19	30	MDC1_MOUSE	Mdc1	184.56	3.4776
19	21	TRRAP_MOUSE	Trrap	291.37	3.1821
17	32	TCRG1_MOUSE	Tcerg1	123.71	3.0553
17	27	SF3B3_MOUSE	Sf3b3	135.46	3.4451
17	27	DDX21_MOUSE	Ddx21	93.49	3.2358
17	22	U5S1_MOUSE	Eftud2	109.29	3.4461
16	27	KIF2C_MOUSE	Kif2c	81.03	3.3161
16	24	GT2D1_MOUSE	Gtf2ird1	123.41	3.1827
15	45	ASH2L_MOUSE	Ash2l	68.21	3.2417
14	32	HSP7C_MOUSE	Hspa8	70.83	3.6762
14	17	K0284_MOUSE	Kiaa0284	170.72	2.8998
13	22	NUCL_MOUSE	Ncl	76.68	3.1088
13	15	DIAP3_MOUSE	Diaph3	133.6	3.2881
12	98	IGHG_RABIT		35.38	3.1198
12	35	RBBP5_MOUSE	Rbbp5	59.06	3.517
12	23	GRP75_MOUSE	Hspa9	73.42	3.3371
12	18	BCLF1_MOUSE	Bclaf1	105.94	3.1669
11	16	GRP78_MOUSE	Hspa5	72.38	3.5727
11	14	IF4A3_MOUSE	Eif4a3	46.81	3.239
11	12	HNRPM_MOUSE	Hnrnpm	77.6	2.5748
10	18	MAP1S_MOUSE	Map1s	102.88	3.0949
10	10	JHD2C_MOUSE	Jmjd1c	260.48	3.2349
9	16	NCOA6_MOUSE	Ncoa6	219.52	3.4369
9	15	TBA1A_MOUSE	Tuba1a	50.1	2.9445
9	15	DHX15_MOUSE	Dhx15	90.95	2.9307
9	12	TERA_MOUSE	Vcp	89.27	3.156
9	12	PININ_MOUSE	Pnn	82.39	3.1183
9	9	CDC5L_MOUSE	Cdc5l	92.13	2.9409
8	13	HNRPC_MOUSE	Hnrnpc	34.36	3.3034
8	10	RRBP1_MOUSE	Rrbp1	172.78	3.1307
8	10	XPO7_MOUSE	Xpo7	123.73	3.0476
8	9	E9Q7G0_MOUSE	Numa1	235.49	2.9874
8	9	SMCA1_MOUSE	Smarca1	121.64	2.9385
7	34	WDR5_MOUSE	Wdr5	36.57	3.6057
7	22	H4_MOUSE	Hist1h4a	11.36	3.0958
7	14	PGAM5_MOUSE	Pgam5	31.97	2.9967
7	10	RLA0_MOUSE	Rplp0	34.19	3.7427
7	10	LC7L3_MOUSE	Luc7l3	51.42	3.3997
7	10	E9Q2Z1_MOUSE	Cecr2	161.43	3.3807
7	10	GTF2I_MOUSE	Gtf2i	112.2	2.8136
7	9	Q3UJB0_MOUSE	Sf3b2	98.14	2.8894
7	8	E9PVX6_MOUSE	Mki67	350.65	3.2572
7	7	UTY_MOUSE	Uty	136.65	3.2896
7	7	ILF3_MOUSE	Ilf3	95.96	3.0006
7	7	DHX9_MOUSE	Dhx9	149.38	2.946
6	32	H12_MOUSE	Hist1h1c	21.25	3.0166
6	26	RLA2_MOUSE	Rplp2	11.64	4.0279
6	14	SRSF1_MOUSE	Srsf1	27.73	2.9909
6	13	GRPE1_MOUSE	Grpel1	24.29	3.0277
6	9	HEMH_MOUSE	Fech	47.1	3.0556
6	9	ACINU_MOUSE	Acin1	150.63	2.9721
6	8	RUVB2_MOUSE	Ruvbl2	51.08	3.2251
6	8	SKT_MOUSE	Skt	212.9	3.1903
6	7	SNW1_MOUSE	Snw1	61.44	3.1408
6	7	F6VR46_MOUSE	Cecr2	28	3.1169
6	7	SMRC1_MOUSE	Smarcc1	122.81	2.9788
6	7	ENAH_MOUSE	Enah	85.79	2.8468
6	6	PARP1_MOUSE	Parp1	113.03	3.5247
6	6	RUVB1_MOUSE	Ruvbl1	50.18	3.1948
6	6	E9QLK7_MOUSE	Trrap	435.52	2.7032
5	21	H15_MOUSE	Hist1h1b	22.56	2.9864
5	15	H2B1B_MOUSE	Hist1h2bb	13.94	3.6398
5	15	SAP18_MOUSE	Sap18	17.58	3.1866
5	13	H11_MOUSE	Hist1h1a	21.77	3.5039
5	12	Q3TWW8_MOUSE	Srsf6	39	2.9577
5	11	TBB2A_MOUSE	Tubb2a	49.87	3.4608
5	11	SRS10_MOUSE	Srsf10	31.28	2.9193
5	10	NPM_MOUSE	Npm1	32.54	3.8477
5	9	SNR40_MOUSE	Snrnp40	39.25	2.5448
5	8	SF3B1_MOUSE	Sf3b1	145.72	2.9003
5	7	NOP56_MOUSE	Nop56	64.42	3.0282
5	7	ACTA_MOUSE	Acta2	41.98	2.8002
5	6	SRRM1_MOUSE	Srrm1	106.8	3.0387
5	6	PRP4B_MOUSE	Prpf4b	116.9	2.9604
5	6	E9Q5C9_MOUSE	Nolc1	73.65	2.9335
5	5	SK2L2_MOUSE	Skiv2l2	117.56	3.3839
5	5	CUL5_MOUSE	Cul5	90.92	3.0055
5	5	NCBP1_MOUSE	Ncbp1	91.87	2.7415
5	5	IF2B1_MOUSE	Igf2bp1	63.41	2.7266
5	5	CRNL1_MOUSE	Crnkl1	83.36	2.6305
4	13	RL27_MOUSE	Rpl27	15.79	3.4542
4	13	IgG1_bovine		35.83	3.1875
4	12	PAGR1_MOUSE	PAGR1	27.71	3.9666
4	11	RNPS1_MOUSE	Rnps1	34.19	3.7298
4	7	RL24_MOUSE	Rpl24	17.77	3.1654
4	7	HDAC1_MOUSE	Hdac1	55.04	2.938
4	7	VRK3_MOUSE	Vrk3	50.8	2.8709
4	6	G3X9A3_MOUSE	Zfp295	98.47	4.4016
4	6	WDR18_MOUSE	Wdr18	47.18	2.8852
4	5	HNRPU_MOUSE	Hnrnpu	87.86	3.2106
4	5	SF3A1_MOUSE	Sf3a1	88.49	3.0769
4	5	TRA2A_MOUSE	Tra2a	32.3	2.9843
4	5	SRSF4_MOUSE	Srsf4	55.95	2.8535
4	5	RL6_MOUSE	Rpl6	33.49	2.6968
4	5	DC1L1_MOUSE	Dync1li1	56.58	2.4095
4	4	A2A654_MOUSE	Bptf	333.02	3.534
4	4	GLYR1_MOUSE	Glyr1	59.68	3.5044
4	4	RBM39_MOUSE	Rbm39	59.37	3.4796
4	4	IMA2_MOUSE	Kpna2	57.89	3.2464
4	4	FBRL_MOUSE	Fbl	34.29	3.0559
4	4	SYMPK_MOUSE	Sympk	142.19	3.0128
4	4	SYF1_MOUSE	Xab2	99.92	2.8814
3	14	H2A1F_MOUSE	Hist1h2af	14.15	3.4248
3	8	SRSF7_MOUSE	Srsf7	30.8	3.1298
3	7	ERH_MOUSE	Erh	12.25	3.0424
3	7	RSMB_MOUSE	Snrpb	23.64	3.0216
3	7	TRA2B_MOUSE	Tra2b	33.65	2.9705
3	6	HSP72_MOUSE	Hspa2	69.6	3.5809
3	6	RL23_MOUSE	Rpl23	14.86	3.2549
3	6	IgG2a_bovine		35.83	3.0216
3	5	ILF2_MOUSE	Ilf2	43.04	3.7545
3	5	SF3B5_MOUSE	Sf3b5	10.11	3.4452
3	5	RU2A_MOUSE	Snrpa1	28.34	3.2775
3	5	PRP19_MOUSE	Prpf19	55.2	3.0748
3	5	ELOB_MOUSE	Tceb2	13.16	3.0037
3	5	PABP2_MOUSE	Pabpn1	32.28	2.953
3	5	TBB1_MOUSE	Tubb1	50.41	2.8284
3	5	DDX17_MOUSE	Ddx17	72.35	2.7865
3	5	SjGST_Schistosoma		25.48	2.7081
3	5	H2B1A_MOUSE	Hist1h2ba	14.23	2.473
3	4	Q9DAE2_MOUSE	Rbmxl2	41.89	3.4506
3	4	KHDC3_MOUSE	Khdc3	47.97	3.1064
3	4	TCOF_MOUSE	Tcof1	134.92	3.059
3	4	RBBP4_MOUSE	Rbbp4	47.63	2.7514
3	4	SIN3A_MOUSE	Sin3a	145	2.6663
3	3	ELOC_MOUSE	Tceb1	12.46	3.9895
3	3	TRI33_MOUSE	Trim33	123.76	3.6789
3	3	MBD3_MOUSE	Mbd3	32.15	3.329
3	3	RBM8A_MOUSE	Rbm8a	19.88	3.288
3	3	SPF27_MOUSE	Bcas2	26.11	3.2237
3	3	SNRPA_MOUSE	Snrpa	31.81	3.2172
3	3	RL18_MOUSE	Rpl18	21.63	3.157
3	3	PP1A_MOUSE	Ppp1ca	37.52	3.0867
3	3	NOP58_MOUSE	Nop58	60.3	3.0783
3	3	A3KFM7_MOUSE	Chd6	305.21	3.0651
3	3	TADA1_MOUSE	Tada1	37.39	3.0529
3	3	TFP11_MOUSE	Tfip11	96.24	2.9625
3	3	SF3A2_MOUSE	Sf3a2	49.88	2.9217
3	3	TAF9_MOUSE	Taf9	28.96	2.9059
3	3	PR40A_MOUSE	Prpf40a	108.41	2.8685
3	3	ZN638_MOUSE	Znf638	218	2.8609
3	3	LA_MOUSE	Ssb	47.73	2.8501
3	3	Q80ZM5_MOUSE	H1fx	20.14	2.7856
3	3	ROA1_MOUSE	Hnrnpa1	34.18	2.74
3	3	TAF6L_MOUSE	Taf6l	67.19	2.7299
3	3	LC7L2_MOUSE	Luc7l2	46.55	2.7025
3	3	HNRPL_MOUSE	Hnrnpl	63.92	2.6765
3	3	ZN281_MOUSE	Znf281	96.62	2.6635
3	3	LMNB1_MOUSE	Lmnb1	66.74	2.656
3	3	TEX10_MOUSE	Tex10	105.14	2.6435
3	3	MATR3_MOUSE	Matr3	94.57	2.6375
3	3	UTP20_MOUSE	Utp20	317.54	2.633
3	3	ZCHC8_MOUSE	Zcchc8	77.98	2.6066
3	3	GCFC1_MOUSE	Gcfc1	104.54	2.5394
3	3	ELAV1_MOUSE	Elavl1	36.15	2.536
3	3	MRRP1_MOUSE	Trmt10c	48.36	2.4379
3	3	DHE3_MOUSE	Glud1	61.3	2.3922
2	212	KAC4_RABIT		11.04	4.0258
2	6	IgG3_bovine		38.71	2.8775
2	5	DPY30_MOUSE	Dpy30	11.21	3.015
2	5	HS71A_MOUSE	Hspa1a	70.04	2.9452
2	5	EF1A1_MOUSE	Eef1a1	50.08	2.8098
2	5	TBB5_MOUSE	Tubb5	49.64	2.7489
2	4	H14_MOUSE	Hist1h1e	21.96	3.2077
2	4	H2AV_MOUSE	H2afv	13.5	3.199
2	4	E9Q6L0_MOUSE	Clasp1	162.04	3.0953
2	4	NHP2_MOUSE	Nhp2	17.24	2.9341
2	4	SRSF3_MOUSE	Srsf3	19.32	2.7466
2	3	RBMX_MOUSE	Rbmx	42.28	3.9818
2	3	SF3B4_MOUSE	Sf3b4	44.33	3.8503
2	3	DYLT1_MOUSE	Dynlt1	12.48	3.7139
2	3	RL7A_MOUSE	Rpl7a	29.96	3.5966
2	3	IF4A1_MOUSE	Eif4a1	46.12	3.549
2	3	NOP2_MOUSE	Nop2	86.7	3.2382
2	3	PCMD2_MOUSE	Pcmtd2	40.73	3.2242
2	3	SRSF5_MOUSE	Srsf5	30.87	3.1915
2	3	HNRH1_MOUSE	Hnrnph1	49.17	3.1729
2	3	FA48A_MOUSE	Fam48a	59.48	3.099
2	3	RL22_MOUSE	Rpl22	14.75	3.0188
2	3	GAR1_MOUSE	Gar1	23.46	2.9327
2	3	RL21_MOUSE	Rpl21	18.55	2.8862
2	3	DDX5_MOUSE	Ddx5	69.25	2.8508
2	3	TAF9B_MOUSE	Taf9b	27.16	2.7926
2	3	RS14_MOUSE	Rps14	16.26	2.7859
2	3	SON_MOUSE	Son	265.48	2.739
2	3	SKAP_MOUSE	Skap	34.71	2.6915
2	3	M21D2_MOUSE	Mb21d2	48.45	2.6761
2	2	PCMD1_MOUSE	Pcmtd1	40.67	4.4413
2	2	IMB1_MOUSE	Kpnb1	97.12	4.0473
2	2	PPIE_MOUSE	Ppie	33.43	3.8306
2	2	Q921K2_MOUSE	Parp1	112.65	3.7969
2	2	RBM22_MOUSE	Rbm22	46.87	3.679
2	2	U2AF2_MOUSE	U2af2	53.48	3.6425
2	2	PLRG1_MOUSE	Plrg1	56.9	3.5556
2	2	SRPK1_MOUSE	Srpk1	73.04	3.4564
2	2	SMU1_MOUSE	Smu1	57.51	3.444
2	2	TOP2A_MOUSE	Top2a	172.68	3.4372
2	2	PPIL1_MOUSE	Ppil1	18.23	3.3262
2	2	ZC3HE_MOUSE	Zc3h14	82.36	3.2583
2	2	ACTB_MOUSE	Actb	41.71	3.1966
2	2	E9QN31_MOUSE	Nop2	86.85	3.1849
2	2	MAX_MOUSE	Max	18.19	3.1756
2	2	RL4_MOUSE	Rpl4	47.12	3.165
2	2	FL2D_MOUSE	Wtap	44.15	3.1572
2	2	RL11_MOUSE	Rpl11	20.24	3.1176
2	2	SRSF2_MOUSE	Srsf2	25.46	3.0753
2	2	FIP1_MOUSE	Fip1l1	64.92	3.0604
2	2	ACO13_MOUSE	Acot13	15.17	3.0441
2	2	RL12_MOUSE	Rpl12	17.79	3.0255
2	2	Q8BVY0_MOUSE	Rsl1d1	50.39	2.9474
2	2	RUXG_MOUSE	Snrpg	8.49	2.9129
2	2	SPAG5_MOUSE	Spag5	129.91	2.8294
2	2	P4HA1_MOUSE	P4ha1	60.87	2.819
2	2	RL13_MOUSE	Rpl13	24.29	2.8037
2	2	GTSE1_MOUSE	Gtse1	78.7	2.7846
2	2	RPC2_MOUSE	Polr3b	127.63	2.7698
2	2	E9Q616_MOUSE	Ahnak	603.87	2.7191
2	2	CPSF2_MOUSE	Cpsf2	88.33	2.7177
2	2	NH2L1_MOUSE	Nhp2l1	14.16	2.6728
2	2	RL23A_MOUSE	Rpl23a	17.68	2.6082
2	2	CPSF1_MOUSE	Cpsf1	160.72	2.5853
2	2	RU2B_MOUSE	Snrpb2	25.31	2.5385
2	2	PRP4_MOUSE	Prpf4	58.33	2.4585
2	2	ARMC5_MOUSE	Armc5	96.67	2.4373
2	2	SGF29_MOUSE	Ccdc101	33.28	2.4306
2	2	RS2_MOUSE	Rps2	31.21	2.4166
2	2	TADA3_MOUSE	Tada3	48.87	2.3687
2	2	INT7_MOUSE	Ints7	106.79	2.3621
2	2	TET1_MOUSE	Tet1	219.12	2.3456
2	2	B2RXC6_MOUSE	Polr3a	155.64	2.327
2	2	RBM25_MOUSE	Rbm25	99.87	2.2927
2	2	TAF5L_MOUSE	Taf5l	65.87	2.1854
2	2	PUF60_MOUSE	Puf60	60.21	2.154
2	2	CHD7_MOUSE	Chd7	333.85	2.0958
1	4	J3KMN0_MOUSE	Mll2	599.93	4.7907
1	4	RLA1_MOUSE	Rplp1	11.47	3.1891
1	4	RUXE_MOUSE	Snrpe	10.8	2.673
1	3	IgG1b_bovine		35.88	4.8549
1	3	TBB3_MOUSE	Tubb3	50.39	3.7287
1	3	MGN2_MOUSE	Magohb	17.08	3.5214
1	3	SMD3_MOUSE	Snrpd3	13.91	2.6098
1	2	H2A2B_MOUSE	Hist2h2ab	14	4.6641
1	2	SMD1_MOUSE	Snrpd1	13.27	4.0732
1	2	KIF2B_MOUSE	Kif2b	75.42	3.9272
1	2	HNRPD_MOUSE	Hnrnpd	38.33	3.8559
1	2	TBA1B_MOUSE	Tuba1b	50.12	3.6463
1	2	FBLL1_MOUSE	Fbll1	33.32	3.3698
1	2	RL10_MOUSE	Rpl10	24.59	3.3205
1	2	ISY1_MOUSE	Isy1	32.97	3.1867
1	2	LUC7L_MOUSE	Luc7l	43.91	2.9092
1	2	RL31_MOUSE	Rpl31	14.45	2.8532
1	2	PR38A_MOUSE	Prpf38a	37.41	2.5455
1	2	TBB4A_MOUSE	Tubb4a	49.55	2.4335
1	2	RS9_MOUSE	Rps9	22.58	2.085
1	2	RS3A_MOUSE	Rps3a	29.87	2.0656
1	1	TAF10_MOUSE	Taf10	21.83	6.2252
1	1	CSTF3_MOUSE	Cstf3	82.82	5.0803
1	1	Q5SVL9_MOUSE	Prl2c1	26.02	4.5589
1	1	RU1C_MOUSE	Snrpc	17.35	4.5127
1	1	ACTBL_MOUSE	Actbl2	41.98	4.4892
1	1	DFFA_MOUSE	Dffa	36.55	4.1572
1	1	SMRD1_MOUSE	Smarcd1	58.21	4.0081
1	1	RAB44_MOUSE	Rab44	78.19	4.0022
1	1	DDX3L_MOUSE	D1Pas1	73.1	4.0009
1	1	PM14_MOUSE	Sf3b14	14.58	3.9449
1	1	K2C5_MOUSE	Krt5	61.73	3.8997
1	1	TDH_MOUSE	Tdh	41.44	3.8001
1	1	RS27L_MOUSE	Rps27l	9.47	3.7445
1	1	RU17_MOUSE	Snrnp70	51.96	3.7269
1	1	RBM7_MOUSE	Rbm7	30.13	3.6163
1	1	CAB45_MOUSE	Sdf4	42.04	3.6122
1	1	YLPM1_MOUSE	Ylpm1	155.03	3.5872
1	1	CCD14_MOUSE	Ccdc14	102.57	3.5657
1	1	RL14_MOUSE	Rpl14	23.55	3.5636
1	1	RALY_MOUSE	Raly	33.17	3.5584
1	1	Q99N15_MOUSE	Hsd17b10	27.26	3.5452
1	1	RL35_MOUSE	Rpl35	14.54	3.5328
1	1	E9Q286_MOUSE	BC018507	242.1	3.5294
1	1	NOP10_MOUSE	Nop10	7.7	3.4928
1	1	Q8BVY4_MOUSE	Supt3h	41.21	3.478
1	1	CWC22_MOUSE	Cwc22	104.71	3.4717
1	1	TOP1M_MOUSE	Top1mt	68.96	3.4634
1	1	SMCA4_MOUSE	Smarca4	181.31	3.4611
1	1	HNRPQ_MOUSE	Syncrip	69.59	3.4437
1	1	G3UYH2_MOUSE	Psmd11	23.65	3.4238
1	1	ROAA_MOUSE	Hnrnpab	30.81	3.4074
1	1	F8WI22_MOUSE	Bclaf1	100.23	3.3823
1	1	LSM4_MOUSE	Lsm4	15.07	3.3716
1	1	INT12_MOUSE	Ints12	48.54	3.3628
1	1	LYAR_MOUSE	Lyar	43.71	3.3623
1	1	PDE6C_MOUSE	Pde6c	98.72	3.3468
1	1	DFFB_MOUSE	Dffb	39.42	3.2998
1	1	CSK2B_MOUSE	Csnk2b	24.93	3.2747
1	1	PCBP1_MOUSE	Pcbp1	37.47	3.2544
1	1	SOX_MOUSE	Pipox	43.82	3.2438
1	1	D3Z452_MOUSE	Tcp10a	45.2	3.2315
1	1	LSM3_MOUSE	Lsm3	11.84	3.219
1	1	AQR_MOUSE	Aqr	170.19	3.1939
1	1	G3UW85_MOUSE	Erh	14.35	3.1912
1	1	HNRL2_MOUSE	Hnrnpul2	84.89	3.1445
1	1	GORAB_MOUSE	Gorab	41.46	3.1179
1	1	RGAP1_MOUSE	Racgap1	70.11	3.1049
1	1	PRP6_MOUSE	Prpf6	106.65	3.1005
1	1	RL8_MOUSE	Rpl8	28.01	3.1001
1	1	AP3D1_MOUSE	Ap3d1	135	3.0805
1	1	FMN2_MOUSE	Fmn2	167.28	3.0756
1	1	CP240_MOUSE	Cyp2c40	55.73	3.0704
1	1	BRSK1_MOUSE	Brsk1	85.1	3.0636
1	1	DYL1_MOUSE	Dynll1	10.36	3.0579
1	1	HNRPK_MOUSE	Hnrnpk	50.94	3.0542
1	1	RL15_MOUSE	Rpl15	24.13	3.039
1	1	CP080_MOUSE	Gtl3	22.73	3.0345
1	1	LATS1_MOUSE	Lats1	126.18	3.0329
1	1	RS4X_MOUSE	Rps4x	29.58	3.03
1	1	E9Q3R9_MOUSE	Zfp295	118.07	3.025
1	1	RL7_MOUSE	Rpl7	31.4	3.0167
1	1	GRWD1_MOUSE	Grwd1	49.19	3.0063
1	1	RS23_MOUSE	Rps23	15.8	2.9861
1	1	UBF1_MOUSE	Ubtf	89.45	2.975
1	1	TMEDA_MOUSE	Tmed10	24.89	2.9576
1	1	TMED9_MOUSE	Tmed9	27.11	2.9504
1	1	RL27A_MOUSE	Rpl27a	16.6	2.9433
1	1	PP1B_MOUSE	Ppp1cb	37.16	2.936
1	1	ROA2_MOUSE	Hnrnpa2b1	37.38	2.9231
1	1	RS25_MOUSE	Rps25	13.73	2.9177
1	1	CHTOP_MOUSE	Chtop	26.57	2.9043
1	1	Q3UIX4_MOUSE	Srsf11	53.07	2.9025
1	1	SF3A3_MOUSE	Sf3a3	58.81	2.8878
1	1	SRSF9_MOUSE	Srsf9	25.65	2.865
1	1	RL36A_MOUSE	Rpl36a	12.43	2.855
1	1	NIP7_MOUSE	Nip7	20.44	2.8444
1	1	PABP1_MOUSE	Pabpc1	70.63	2.8312
1	1	PRC2C_MOUSE	Prrc2c	310.7	2.8168
1	1	KIF2A_MOUSE	Kif2a	79.71	2.8057
1	1	DEK_MOUSE	Dek	43.13	2.805
1	1	REFP2_MOUSE	Refbp2	23.72	2.7968
1	1	BAP18_MOUSE	Bap18	17.99	2.7961
1	1	TRIPC_MOUSE	Trip12	223.99	2.7878
1	1	SENP3_MOUSE	Senp3	64.36	2.783
1	1	ZXDC_MOUSE	Zxdc	90.7	2.7785
1	1	RL36_MOUSE	Rpl36	12.21	2.754
1	1	PHRF1_MOUSE	Phrf1	183.97	2.7514
1	1	MET16_MOUSE	Mettl16	62.3	2.7498
1	1	LR16A_MOUSE	Lrrc16a	151.76	2.7438
1	1	RPAC2_MOUSE	Polr1d	15.06	2.7319
1	1	SMD2_MOUSE	Snrpd2	13.52	2.7088
1	1	RL28_MOUSE	Rpl28	15.72	2.6861
1	1	LUZP1_MOUSE	Luzp1	119.24	2.674
1	1	RL29_MOUSE	Rpl29	17.58	2.6731
1	1	RS8_MOUSE	Rps8	24.19	2.6729
1	1	RS24_MOUSE	Rps24	15.41	2.6727
1	1	SP130_MOUSE	Sap130	111.16	2.6713
1	1	DHX8_MOUSE	Dhx8	142.48	2.6706
1	1	RS18_MOUSE	Rps18	17.71	2.6535
1	1	TOP1_MOUSE	Top1	90.82	2.6527
1	1	EFTU_MOUSE	Tufm	49.48	2.6514
1	1	CPSF3_MOUSE	Cpsf3	77.46	2.6306
1	1	RS30_MOUSE	Fau	6.64	2.629
1	1	TAF6_MOUSE	Taf6	72.63	2.6232
1	1	WDR33_MOUSE	Wdr33	145.18	2.6114
1	1	IgG3b_bovine		38.61	2.6042
1	1	RL34_MOUSE	Rpl34	13.28	2.6018
1	1	EST4A_MOUSE	Ces4a	62.08	2.5768
1	1	MAP1B_MOUSE	Map1b	270.09	2.5763
1	1	CNOT2_MOUSE	Cnot2	59.67	2.5643
1	1	VAPA_MOUSE	Vapa	27.84	2.5385
1	1	E9PXX0_MOUSE	Cngb1	76.56	2.5364
1	1	ATF3_MOUSE	Atf3	20.71	2.5327
1	1	THG1_MOUSE	Thg1l	34.95	2.5283
1	1	RL13A_MOUSE	Rpl13a	23.45	2.5273
1	1	KIF5C_MOUSE	Kif5c	109.21	2.5201
1	1	DNJB6_MOUSE	Dnajb6	39.78	2.5174
1	1	D3YW41_MOUSE	Rpl36-ps3	12.25	2.5029
1	1	CCNE2_MOUSE	Ccne2	46.64	2.5022
1	1	HCD2_MOUSE	Hsd17b10	27.4	2.5011
1	1	SET_MOUSE	Set	33.36	2.4949
1	1	D3Z0M9_MOUSE	Ddx23	95.44	2.4887
1	1	F6RSY8_MOUSE	Fam184a	80.77	2.4886
1	1	PCBP2_MOUSE	Pcbp2	38.2	2.4885
1	1	TAF11_MOUSE	Taf11	23.32	2.4718
1	1	RS16_MOUSE	Rps16	16.44	2.4673
1	1	NO66_MOUSE	No66	67.51	2.4627
1	1	VIME_MOUSE	Vim	53.66	2.4237
1	1	ADCY3_MOUSE	Adcy3	129	2.4222
1	1	RL19_MOUSE	Rpl19	23.45	2.4187
1	1	TNIK_MOUSE	Tnik	150.27	2.4069
1	1	MTR1_MOUSE	Ftsjd2	95.62	2.4008
1	1	CSTF2_MOUSE	Cstf2	61.3	2.399
1	1	MDFI_MOUSE	Mdfi	26	2.3961
1	1	SHLB2_MOUSE	Sh3glb2	44.48	2.3871
1	1	ANR52_MOUSE	Ankrd52	114.96	2.3811
1	1	ST65G_MOUSE	Supt7l	45.94	2.3775
1	1	H9KV00_MOUSE	Son	268.65	2.3674
1	1	D3YW09_MOUSE	Sf3a2	22.12	2.3669
1	1	LIPB1_MOUSE	Ppfibp1	108.47	2.3571
1	1	MYL6_MOUSE	Myl6	16.92	2.3548
1	1	THOC6_MOUSE	Thoc6	37.29	2.3355
1	1	REQU_MOUSE	Dpf2	44.2	2.3237
1	1	TP53B_MOUSE	Tp53bp1	211.21	2.3113
1	1	ANM10_MOUSE	Prmt10	94.16	2.3082
1	1	AT2A3_MOUSE	Atp2a3	113.57	2.3069
1	1	RPAB5_MOUSE	Polr2l	7.64	2.2893
1	1	TEX9_MOUSE	Tex9	44.04	2.2839
1	1	K0100_MOUSE	Kiaa0100	254.31	2.2783
1	1	SAM14_MOUSE	Samd14	45.07	2.2667
1	1	PHF5A_MOUSE	Phf5a	12.4	2.2657
1	1	UIF_MOUSE	Fyttd1	35.87	2.2577
1	1	CSTF1_MOUSE	Cstf1	48.35	2.2562
1	1	TIF1B_MOUSE	Trim28	88.79	2.2523
1	1	TAF2_MOUSE	Taf2	126.92	2.245
1	1	DAPK3_MOUSE	Dapk3	51.39	2.2439
1	1	NFS1_MOUSE	Nfs1	49.97	2.2356
1	1	E9Q295_MOUSE	Gm973	120.88	2.2352
1	1	DDB1_MOUSE	Ddb1	126.77	2.232
1	1	FUMH_MOUSE	Fh	54.32	2.2241
1	1	INT1_MOUSE	Ints1	245.01	2.1944
1	1	RED_MOUSE	Ik	65.58	2.1927
1	1	RL26_MOUSE	Rpl26	17.25	2.1818
1	1	E9PVZ8_MOUSE	Golgb1	369.93	2.1806
1	1	TCPG_MOUSE	Cct3	60.59	2.1791
1	1	DC1I2_MOUSE	Dync1i2	68.35	2.1649
1	1	EXOS8_MOUSE	Exosc8	29.93	2.1544
1	1	AKP8L_MOUSE	Akap8l	71.41	2.1535
1	1	LSM6_MOUSE	Lsm6	9.12	2.1468
1	1	TRPM7_MOUSE	Trpm7	212.26	2.1283
1	1	NONO_MOUSE	Nono	54.51	2.1249
1	1	SUGP2_MOUSE	Sugp2	118.03	2.1205
1	1	E9Q070_MOUSE	Gm8730	34.19	2.107
1	1	RFC5_MOUSE	Rfc5	38.07	2.0993
1	1	AGRIN_MOUSE	Agrn	207.4	2.0964
1	1	ATX7_MOUSE	Atxn7	92.64	2.0811
1	1	ROA3_MOUSE	Hnrnpa3	39.63	2.0767
1	1	Q52KH6_MOUSE	DXBay18	76.96	2.0752
1	1	LN28A_MOUSE	Lin28a	22.71	2.0706
1	1	GPC6_MOUSE	Gpc6	63.02	2.069
1	1	TAF5_MOUSE	Taf5	86.99	2.0655
1	1	NCOR2_MOUSE	Ncor2	269.64	2.0625
1	1	F6T941_MOUSE	Tcf3	66.17	2.0588
1	1	SH3R1_MOUSE	Sh3rf1	93.39	2.0586
1	1	DHSO_MOUSE	Sord	38.22	2.0381
1	1	AT2C2_MOUSE	Atp2c2	102.46	2.0296
1	1	SNX15_MOUSE	Snx15	37.72	2.0296
1	1	MED1_MOUSE	Med1	167.04	2.0246
1	1	CWC15_MOUSE	Cwc15	26.61	2.0219
1	1	SEPT8_MOUSE	8-Sep	49.78	2.0214
1	1	SALL1_MOUSE	Sall1	140.14	2.019
1	1	XYLT1_MOUSE	Xylt1	107.23	2.0158
1	1	FND3A_MOUSE	Fndc3a	131.87	2.0129
1	1	ARFG1_MOUSE	Arfgap1	45.26	2.0084
1	1	TYW5_MOUSE	Tyw5	36.61	2.0046
