# Supplementary material for: Interplay of BAF and MLL4 promotes cell type-specific enhancer activation
Source: Nat Commun. 2021 Mar 12;12:1630. doi: 10.1038/s41467-021-21893-y (PMC7955098; doi:10.1038/s41467-021-21893-y)
Supplement: Supplementary file 6 — Supplementary Data 2 [file 41467_2021_21893_MOESM6_ESM.csv]

Unique	Total	reference	Gene Symbol	MWT(kDa)	AVG
107	461	F6ZDS4_MOUSE	Tpr	273.82	3.465
70	158	MLL2_MOUSE	Mll2	599.87	3.4495
64	121	MLL3_MOUSE	Mll3	539.85	3.3204
43	71	E9PVX6_MOUSE	Mki67	350.65	3.3247
30	99	KDM6A_MOUSE	Kdm6a	154.26	3.4722
25	64	F7BJB9_MOUSE	Morc3	106.46	3.4337
25	49	CCAR1_MOUSE	Ccar1	131.98	3.4049
25	37	SRRM2_MOUSE	Srrm2	294.67	2.9243
23	44	GRP75_MOUSE	Hspa9	73.42	3.1719
21	37	MBB1A_MOUSE	Mybbp1a	151.94	3.2377
17	26	TR150_MOUSE	Thrap3	108.11	3.0696
16	66	PAXI1_MOUSE	Paxip1	119.19	3.3016
16	48	PHC1_MOUSE	Phc1	106.25	4.1069
16	44	HSP7C_MOUSE	Hspa8	70.83	3.1615
15	27	RUVB2_MOUSE	Ruvbl2	51.08	2.8326
15	26	HCFC1_MOUSE	Hcfc1	210.31	2.9215
15	24	TP53B_MOUSE	Tp53bp1	211.21	3.2407
15	22	SMRC1_MOUSE	Smarcc1	122.81	2.6883
15	18	DIDO1_MOUSE	Dido1	247.02	2.8628
14	30	ASH2L_MOUSE	Ash2l	68.21	3.2409
13	34	RBBP5_MOUSE	Rbbp5	59.06	3.611
13	15	Q6P4T2_MOUSE	Snrnp200	244.39	2.5068
12	20	NCOA6_MOUSE	Ncoa6	219.52	2.6833
12	16	DDX21_MOUSE	Ddx21	93.49	2.549
11	128	IGHG_RABIT		35.38	2.5833
11	21	NMT1_MOUSE	Nmt1	56.85	3.7079
11	14	TET2_MOUSE	Tet2	212	3.2962
10	19	K2C1_HUMAN_contaminant	KRT1	66	3.0584
10	15	BCLF1_MOUSE	Bclaf1	105.94	3.4785
10	13	TRRAP_MOUSE	Trrap	291.37	2.956
10	12	K1C9_HUMAN_contaminant	KRT9	62.03	3.4588
9	13	NUCL_MOUSE	Ncl	76.68	2.5621
9	12	ACINU_MOUSE	Acin1	150.63	3.165
9	12	DHB4_MOUSE	Hsd17b4	79.43	2.9309
9	12	RUVB1_MOUSE	Ruvbl1	50.18	2.7409
8	24	RING2_MOUSE	Rnf2	37.6	3.9797
8	13	IF4A3_MOUSE	Eif4a3	46.81	3.1966
7	17	H4_MOUSE	Hist1h4a	11.36	2.6435
7	14	IMA2_MOUSE	Kpna2	57.89	3.8485
7	10	G3X8Q1_MOUSE	Cabin1	243.02	2.7259
7	9	SMCA4_MOUSE	Smarca4	181.31	3.0519
7	8	OGT1_MOUSE	Ogt	116.88	2.9247
7	7	SF3B3_MOUSE	Sf3b3	135.46	2.9326
7	7	PB1_MOUSE	Pbrm1	187.07	2.8012
6	15	WDR5_MOUSE	Wdr5	36.57	3.5853
6	15	H11_MOUSE	Hist1h1a	21.77	2.7891
6	9	HIRA_MOUSE	Hira	111.7	2.7113
6	8	UBN2_MOUSE	Ubn2	141.65	3.3046
6	8	TERA_MOUSE	Vcp	89.27	3.0624
6	8	ACTA_MOUSE	Acta2	41.98	2.7586
6	7	EP400_MOUSE	Ep400	336.97	2.8774
6	6	RLA0_MOUSE	Rplp0	34.19	2.712
5	15	PAGR1_MOUSE	PAGR1	27.71	4.0473
5	14	GRP78_MOUSE	Hspa5	72.38	3.225
5	13	TBA1A_MOUSE	Tuba1a	50.1	3.2534
5	11	ACL6A_MOUSE	Actl6a	47.42	3.2016
5	10	Q3TWW8_MOUSE	Srsf6	39	2.6026
5	8	NPM_MOUSE	Npm1	32.54	3.5284
5	7	U5S1_MOUSE	Eftud2	109.29	2.329
5	6	PININ_MOUSE	Pnn	82.39	3.4235
5	6	IMB1_MOUSE	Kpnb1	97.12	3.019
5	6	E9Q5C9_MOUSE	Nolc1	73.65	2.7552
5	6	E9Q7E2_MOUSE	Arid2	195.87	2.1796
5	5	PCGF2_MOUSE	Pcgf2	37.7	2.972
4	14	H15_MOUSE	Hist1h1b	22.56	2.6218
4	11	RLA2_MOUSE	Rplp2	11.64	4.4709
4	11	HSP72_MOUSE	Hspa2	69.6	2.9263
4	10	RL27_MOUSE	Rpl27	15.79	2.7903
4	7	SF3B1_MOUSE	Sf3b1	145.72	2.9557
4	6	SAP18_MOUSE	Sap18	17.58	3.2988
4	6	LC7L3_MOUSE	Luc7l3	51.42	3.2908
4	6	H2B1B_MOUSE	Hist1h2bb	13.94	3.0375
4	6	SMCE1_MOUSE	Smarce1	46.61	2.8466
4	6	LBR_MOUSE	Lbr	71.39	2.7838
4	5	NOP56_MOUSE	Nop56	64.42	2.4685
4	4	RIF1_MOUSE	Rif1	266.06	3.3053
4	4	BRD7_MOUSE	Brd7	73.95	2.9794
4	4	DHX15_MOUSE	Dhx15	90.95	2.6719
4	4	E9Q7G0_MOUSE	Numa1	235.49	2.4492
4	4	ROA3_MOUSE	Hnrnpa3	39.63	2.319
4	4	ILF3_MOUSE	Ilf3	95.96	2.1405
4	4	PRP8_MOUSE	Prpf8	273.44	2.0695
3	14	H12_MOUSE	Hist1h1c	21.25	2.7682
3	13	H2A1F_MOUSE	Hist1h2af	14.15	2.8601
3	7	RL23_MOUSE	Rpl23	14.86	2.7141
3	7	IgG1_bovine		35.83	2.5584
3	6	SRSF7_MOUSE	Srsf7	30.8	2.5624
3	5	TBB2A_MOUSE	Tubb2a	49.87	3.6649
3	5	SRSF4_MOUSE	Srsf4	55.95	2.8544
3	4	RNPS1_MOUSE	Rnps1	34.19	4.3845
3	4	TMED2_MOUSE	Tmed2	22.69	3.2281
3	4	CSK21_MOUSE	Csnk2a1	45.1	3.0912
3	4	SYK_MOUSE	Kars	67.8	3.0575
3	4	HNRPC_MOUSE	Hnrnpc	34.36	2.7986
3	4	CBX2_MOUSE	Cbx2	54.88	2.7817
3	4	SRS10_MOUSE	Srsf10	31.28	2.7359
3	4	A2AIX1_MOUSE	Sec16a	256.31	2.3296
3	3	GRPE1_MOUSE	Grpel1	24.29	3.1478
3	3	BRD8_MOUSE	Brd8	102.55	3.081
3	3	RBM8A_MOUSE	Rbm8a	19.88	3.0473
3	3	SMRD1_MOUSE	Smarcd1	58.21	2.9148
3	3	MATR3_MOUSE	Matr3	94.57	2.7506
3	3	PRD10_MOUSE	Prdm10	133.66	2.592
3	3	ACTB_MOUSE	Actb	41.71	2.5228
3	3	SMCA2_MOUSE	Smarca2	180.14	2.5071
3	3	MO4L1_MOUSE	Morf4l1	41.47	2.4644
3	3	ZN281_MOUSE	Znf281	96.62	2.2351
3	3	PRP19_MOUSE	Prpf19	55.2	2.0711
3	3	P4HA1_MOUSE	P4ha1	60.87	1.8901
2	116	KAC4_RABIT		11.04	4.1292
2	7	KACB_RABIT		11.27	2.9564
2	6	##KLHL2_MOUSE	Klhl2	65.94	2.1782
2	5	TRYP_PIG_contaminant		24.39	4.3483
2	5	ERH_MOUSE	Erh	12.25	2.4099
2	5	IgG3_bovine		38.71	2.2154
2	4	ROAA_MOUSE	Hnrnpab	30.81	3.5858
2	4	IgG2a_bovine		35.83	3.2941
2	4	DMAP1_MOUSE	Dmap1	53.1	3.1649
2	4	HNRPD_MOUSE	Hnrnpd	38.33	2.7388
2	4	DYL1_MOUSE	Dynll1	10.36	2.5893
2	4	HS71A_MOUSE	Hspa1a	70.04	2.5448
2	4	BMI1_MOUSE	Bmi1	36.68	2.2373
2	4	CSTF2_MOUSE	Cstf2	61.3	2.0257
2	3	Q3UJB0_MOUSE	Sf3b2	98.14	3.4087
2	3	RBM39_MOUSE	Rbm39	59.37	3.174
2	3	TET1_MOUSE	Tet1	219.12	3.172
2	3	OTUD4_MOUSE	Otud4	122.98	3.0094
2	3	MGN2_MOUSE	Magohb	17.08	2.7359
2	3	RS14_MOUSE	Rps14	16.26	2.6748
2	3	MD1L1_MOUSE	Mad1l1	83.49	2.6592
2	3	ILF2_MOUSE	Ilf2	43.04	2.6023
2	3	SRSF1_MOUSE	Srsf1	27.73	2.5241
2	3	ACO13_MOUSE	Acot13	15.17	2.4399
2	3	RL8_MOUSE	Rpl8	28.01	2.1626
2	3	H31_MOUSE	Hist1h3a	15.39	2.1233
2	2	FIP1_MOUSE	Fip1l1	64.92	3.4818
2	2	DHE3_MOUSE	Glud1	61.3	3.2252
2	2	SMD2_MOUSE	Snrpd2	13.52	3.2097
2	2	Q3V3W4_MOUSE	Zbtb2	57.25	3.1482
2	2	Q9CZP3_MOUSE	Zfp655	63.33	3.1124
2	2	K1C17_HUMAN_contaminant	KRT17	48.08	2.8969
2	2	RL11_MOUSE	Rpl11	20.24	2.8282
2	2	ZMYM2_MOUSE	Zmym2	154.54	2.8206
2	2	NOP2_MOUSE	Nop2	86.7	2.756
2	2	NFYC_MOUSE	Nfyc	37.23	2.7389
2	2	HNRPU_MOUSE	Hnrnpu	87.86	2.7386
2	2	CDK12_MOUSE	Cdk12	163.58	2.7135
2	2	CHD4_MOUSE	Chd4	217.61	2.6863
2	2	IF2B1_MOUSE	Igf2bp1	63.41	2.6432
2	2	ROA2_MOUSE	Hnrnpa2b1	37.38	2.5946
2	2	ATPA_MOUSE	Atp5a1	59.72	2.5404
2	2	SNW1_MOUSE	Snw1	61.44	2.5358
2	2	E9Q784_MOUSE	Zc3h13	203.64	2.526
2	2	CPSF1_MOUSE	Cpsf1	160.72	2.5252
2	2	HNRH1_MOUSE	Hnrnph1	49.17	2.4818
2	2	WDR18_MOUSE	Wdr18	47.18	2.4512
2	2	AIMP1_MOUSE	Aimp1	33.98	2.4466
2	2	RSMB_MOUSE	Snrpb	23.64	2.4424
2	2	NHP2_MOUSE	Nhp2	17.24	2.4231
2	2	SNF5_MOUSE	Smarcb1	44.11	2.3506
2	2	EFTU_MOUSE	Tufm	49.48	2.3395
2	2	RL7_MOUSE	Rpl7	31.4	2.3271
2	2	PP1A_MOUSE	Ppp1ca	37.52	2.3197
2	2	##VP13C_MOUSE	Vps13c	419.82	2.3026
2	2	##CCD18_MOUSE	Ccdc18	169.64	2.285
2	2	CALX_MOUSE	Canx	67.24	2.2645
2	2	HNRPM_MOUSE	Hnrnpm	77.6	2.255
2	2	TBB1_MOUSE	Tubb1	50.41	2.2321
2	2	NOP58_MOUSE	Nop58	60.3	2.1551
2	2	GLYR1_MOUSE	Glyr1	59.68	2.1286
2	2	RU2A_MOUSE	Snrpa1	28.34	2.1003
2	2	PGAM5_MOUSE	Pgam5	31.97	2.0964
2	2	VINC_MOUSE	Vcl	116.64	2.0918
2	2	PP1RA_MOUSE	Ppp1r10	94.31	1.9419
2	2	##Q14BI5_MOUSE	Myom2	164.63	1.8365
1	5	RING1_MOUSE	Ring1	42.6	3.4303
1	4	NFYA_MOUSE	Nfya	36.76	4.1683
1	4	SRSF3_MOUSE	Srsf3	19.32	2.7771
1	4	DPY30_MOUSE	Dpy30	11.21	2.5404
1	3	S29A1_MOUSE	Slc29a1	50.16	3.7831
1	3	H14_MOUSE	Hist1h1e	21.96	2.6157
1	3	##Q8C788_MOUSE	Snx18	67.75	2.0054
1	2	AP2C_MOUSE	Tfap2c	49.11	4.712
1	2	IgG1b_bovine		35.88	3.7454
1	2	RLA1_MOUSE	Rplp1	11.47	3.593
1	2	RL7A_MOUSE	Rpl7a	29.96	3.5166
1	2	F6TDE5_MOUSE	Myo5a	66.96	3.2878
1	2	TMED9_MOUSE	Tmed9	27.11	3.0551
1	2	J3KMN0_MOUSE	Mll2	599.93	3.0395
1	2	ING3_MOUSE	Ing3	46.82	2.9514
1	2	AP2D_MOUSE	Tfap2d	49.52	2.9162
1	2	K1C16_HUMAN_contaminant	KRT16	51.24	2.8966
1	2	FBRL_MOUSE	Fbl	34.29	2.683
1	2	TOX3_MOUSE	Tox3	63.13	2.6284
1	2	RL29_MOUSE	Rpl29	17.58	2.6116
1	2	PRP4_MOUSE	Prpf4	58.33	2.4989
1	2	RL14_MOUSE	Rpl14	23.55	2.4979
1	2	##CK5P2_MOUSE	Cdk5rap2	205.82	2.4812
1	2	INT1_MOUSE	Ints1	245.01	2.422
1	2	SRSF5_MOUSE	Srsf5	30.87	2.3909
1	2	RL31_MOUSE	Rpl31	14.45	2.2413
1	2	H2B1A_MOUSE	Hist1h2ba	14.23	2.1991
1	2	##MSPD3_MOUSE	Mospd3	25.42	2.1115
1	2	MBTD1_MOUSE	Mbtd1	70.62	2.0477
1	2	NSF_MOUSE	Nsf	82.56	1.9596
1	2	F6ST92_MOUSE	Ccdc170	82.17	1.8206
1	1	E9Q2I4_MOUSE	C130039O16Rik	119.65	4.42
1	1	##EPO_MOUSE	Epo	21.35	4.3391
1	1	SNR40_MOUSE	Snrnp40	39.25	4.2413
1	1	##SSBP2_MOUSE	Ssbp2	37.82	4.0761
1	1	SF3B5_MOUSE	Sf3b5	10.11	4.0751
1	1	SV421_MOUSE	Suv420h1	98.52	4.0312
1	1	PSPC1_MOUSE	Pspc1	58.72	4.0141
1	1	SF3A3_MOUSE	Sf3a3	58.81	4.0006
1	1	YBOX1_MOUSE	Ybx1	35.71	3.7689
1	1	TRA2B_MOUSE	Tra2b	33.65	3.7131
1	1	Q9DAE2_MOUSE	Rbmxl2	41.89	3.7048
1	1	RL40_MOUSE	Uba52	14.72	3.6855
1	1	A2A9H6_MOUSE	Gm884	405.44	3.6293
1	1	INT2_MOUSE	Ints2	133.43	3.5973
1	1	##GRIK5_MOUSE	Grik5	109.21	3.4284
1	1	K1C10_HUMAN_contaminant	KRT10	58.79	3.3414
1	1	CBX7_MOUSE	Cbx7	18.1	3.3255
1	1	TEX10_MOUSE	Tex10	105.14	3.3088
1	1	PCMD2_MOUSE	Pcmtd2	40.73	3.2596
1	1	FBXL3_MOUSE	Fbxl3	48.65	3.2535
1	1	Q8BVY0_MOUSE	Rsl1d1	50.39	3.2358
1	1	##LRC40_MOUSE	Lrrc40	68.03	3.2248
1	1	SON_MOUSE	Son	265.48	3.1798
1	1	HNRPK_MOUSE	Hnrnpk	50.94	3.1509
1	1	NC2A_MOUSE	Drap1	22.26	3.1444
1	1	MTG8_MOUSE	Runx1t1	64.3	3.1433
1	1	H2AV_MOUSE	H2afv	13.5	3.1426
1	1	RL10_MOUSE	Rpl10	24.59	3.1053
1	1	S26A4_MOUSE	Slc26a4	85.63	3.1016
1	1	##PPE1_MOUSE	Ppef1	75.01	3.0636
1	1	##SELT_MOUSE	Selt	22.28	3.0438
1	1	##SATB1_MOUSE	Satb1	85.83	3.0338
1	1	##CDCP1_MOUSE	Cdcp1	92.67	3.0281
1	1	##MACF1_MOUSE	Macf1	831.36	3.0241
1	1	PTPRJ_MOUSE	Ptprj	136.68	3.0236
1	1	TCPR1_MOUSE	Tecpr1	130.18	3.019
1	1	RTKN2_MOUSE	Rtkn2	66.92	3.0163
1	1	NRG2_MOUSE	Nrg2	82.16	2.9985
1	1	VPS72_MOUSE	Vps72	40.76	2.9929
1	1	SMD3_MOUSE	Snrpd3	13.91	2.9754
1	1	PED1B_MOUSE	Pced1b	49.94	2.9553
1	1	PRP4B_MOUSE	Prpf4b	116.9	2.9365
1	1	ELAV1_MOUSE	Elavl1	36.15	2.9328
1	1	##G5E8E1_MOUSE	Lrrfip1	48.89	2.8981
1	1	##RS5_MOUSE	Rps5	22.88	2.8868
1	1	GAR1_MOUSE	Gar1	23.46	2.8687
1	1	TDIF1_MOUSE	Dnttip1	36.83	2.839
1	1	CAD10_MOUSE	Cdh10	88.26	2.8368
1	1	NFYB_MOUSE	Nfyb	22.77	2.8256
1	1	CUL5_MOUSE	Cul5	90.92	2.8212
1	1	INT4_MOUSE	Ints4	108.12	2.8058
1	1	F6R9G0_MOUSE	Ep400	34.65	2.7815
1	1	RL18_MOUSE	Rpl18	21.63	2.7752
1	1	E9Q4Y4_MOUSE	Cep192	276.17	2.7715
1	1	F180A_MOUSE	Fam180a	19.44	2.77
1	1	E9QLK7_MOUSE	Trrap	435.52	2.7469
1	1	LA_MOUSE	Ssb	47.73	2.7229
1	1	CHTOP_MOUSE	Chtop	26.57	2.7159
1	1	SIN3A_MOUSE	Sin3a	145	2.7092
1	1	LITD1_MOUSE	L1td1	88.13	2.7089
1	1	RS2_MOUSE	Rps2	31.21	2.6731
1	1	PP1B_MOUSE	Ppp1cb	37.16	2.6697
1	1	LN28A_MOUSE	Lin28a	22.71	2.6688
1	1	TIF1B_MOUSE	Trim28	88.79	2.6625
1	1	LMAN2_MOUSE	Lman2	40.4	2.6601
1	1	SPF27_MOUSE	Bcas2	26.11	2.6504
1	1	CNN3_MOUSE	Cnn3	36.41	2.6322
1	1	RS30_MOUSE	Fau	6.64	2.6206
1	1	RL35_MOUSE	Rpl35	14.54	2.6185
1	1	##ADO_MOUSE	Aox1	146.58	2.6038
1	1	KIF3B_MOUSE	Kif3b	85.24	2.5825
1	1	SCFD1_MOUSE	Scfd1	72.28	2.5543
1	1	FA76B_MOUSE	Fam76b	38.53	2.5489
1	1	D3Z452_MOUSE	Tcp10a	45.2	2.4984
1	1	LYAR_MOUSE	Lyar	43.71	2.4957
1	1	EIF3A_MOUSE	Eif3a	161.84	2.4807
1	1	##ANC2_MOUSE	Anapc2	95.25	2.4767
1	1	RL6_MOUSE	Rpl6	33.49	2.4724
1	1	JHD2C_MOUSE	Jmjd1c	260.48	2.4633
1	1	Q3ULB3_MOUSE	Tfap2c	52.8	2.4523
1	1	A2AM74_MOUSE	Kif17	85.31	2.4518
1	1	TM165_MOUSE	Tmem165	34.77	2.4462
1	1	TEN2_MOUSE	Tenm2	306.27	2.4427
1	1	D3YW09_MOUSE	Sf3a2	22.12	2.4402
1	1	PABP1_MOUSE	Pabpc1	70.63	2.4358
1	1	CSTF3_MOUSE	Cstf3	82.82	2.4254
1	1	SMAL1_MOUSE	Smarcal1	100.78	2.4248
1	1	RL13_MOUSE	Rpl13	24.29	2.4239
1	1	DCD_HUMAN_contaminant	DCD	11.28	2.4172
1	1	SSRP1_MOUSE	Ssrp1	80.81	2.4154
1	1	F208B_MOUSE	Fam208b	264.11	2.4084
1	1	DHX9_MOUSE	Dhx9	149.38	2.4066
1	1	SUOX_MOUSE	Suox	60.72	2.4052
1	1	##SRAC1_MOUSE	Serac1	73.94	2.3916
1	1	##AOC2_MOUSE	Aoc2	83.53	2.3838
1	1	CSPP1_MOUSE	Cspp1	138.23	2.3747
1	1	##ATAD5_MOUSE	Atad5	203.78	2.3645
1	1	##MKL2_MOUSE	Mkl2	117.47	2.3644
1	1	ILKAP_MOUSE	Ilkap	42.75	2.3602
1	1	EF1A1_MOUSE	Eef1a1	50.08	2.3593
1	1	E9Q3A5_MOUSE	Vmn2r105	98.68	2.3455
1	1	LYZ1_MOUSE	Lyz1	16.78	2.3408
1	1	RT34_MOUSE	Mrps34	25.81	2.3359
1	1	##ATF7_MOUSE	Atf7	44.58	2.3318
1	1	TITIN_MOUSE	Ttn	3904.05	2.3227
1	1	E9Q3G8_MOUSE	Nup153	151.91	2.3087
1	1	SENP3_MOUSE	Senp3	64.36	2.304
1	1	CBX8_MOUSE	Cbx8	39.84	2.3037
1	1	##DIA1R_MOUSE		49.01	2.2889
1	1	ZC3HE_MOUSE	Zc3h14	82.36	2.2701
1	1	FAM3C_MOUSE	Fam3c	24.74	2.2617
1	1	MIB2_MOUSE	Mib2	105.89	2.2566
1	1	##ZN131_MOUSE	Znf131	70.98	2.2333
1	1	GZF1_MOUSE	Gzf1	79.48	2.2183
1	1	BSN_MOUSE	Bsn	418.59	2.2144
1	1	CO6A4_MOUSE	Col6a4	250.64	2.2098
1	1	##IPO7_MOUSE	Ipo7	119.41	2.1982
1	1	##STXB1_MOUSE	Stxbp1	67.53	2.1949
1	1	B1AYL1_MOUSE	Scn7a	192.05	2.1802
1	1	K1C18_HUMAN_contaminant	KRT18	48.03	2.1792
1	1	S12A6_MOUSE	Slc12a6	127.44	2.1675
1	1	##RN213_MOUSE	Rnf213	584.13	2.1622
1	1	LC7L2_MOUSE	Luc7l2	46.55	2.1502
1	1	CH60_MOUSE	Hspd1	60.92	2.1466
1	1	##GPC4_MOUSE	Gpc4	62.55	2.1452
1	1	C1QBP_MOUSE	C1qbp	30.99	2.1432
1	1	SDC1_MOUSE	Sdc1	32.88	2.1416
1	1	##CO2A1_MOUSE	Col2a1	141.89	2.1409
1	1	RS4X_MOUSE	Rps4x	29.58	2.1358
1	1	E9Q4F8_MOUSE	Ankrd11	298.39	2.1322
1	1	PCMD1_MOUSE	Pcmtd1	40.67	2.1228
1	1	##PLIN4_MOUSE	Plin4	139.33	2.1224
1	1	RS19_MOUSE	Rps19	16.08	2.1179
1	1	MBD6_MOUSE	Mbd6	100.93	2.1165
1	1	##Q3V0F6_MOUSE	Gm7337	44.9	2.1163
1	1	RC3H1_MOUSE	Rc3h1	125.3	2.1159
1	1	PNMA3_MOUSE	Pnma3	54.01	2.1107
1	1	##SCN5A_MOUSE	Scn5a	227.43	2.1076
1	1	ZFP13_MOUSE	Zfp13	56.02	2.1037
1	1	##D3YV46_MOUSE	Prss36	93.43	2.1013
1	1	RBM25_MOUSE	Rbm25	99.87	2.1001
1	1	##NELFA_MOUSE	Whsc2	57.55	2.0982
1	1	DYH3_MOUSE	Dnah3	467.48	2.0973
1	1	CPSF2_MOUSE	Cpsf2	88.33	2.097
1	1	UN13D_MOUSE	Unc13d	123.04	2.097
1	1	TDRD9_MOUSE	Tdrd9	155.88	2.0951
1	1	MSH6_MOUSE	Msh6	150.99	2.0887
1	1	PUF60_MOUSE	Puf60	60.21	2.0803
1	1	##CDCA3_MOUSE	Cdca3	28.69	2.0794
1	1	CS057_MOUSE		64.38	2.0716
1	1	ZFA_MOUSE	Zfa	84.6	2.0663
1	1	##Q9D5V1_MOUSE	4921517D21Rik	130.72	2.0567
1	1	SNAI3_MOUSE	Snai3	31.62	2.0537
1	1	##F6SXR7_MOUSE	Pde11a	50.45	2.0513
1	1	CTF8_MOUSE	Chtf8	13.22	2.0429
1	1	RED_MOUSE	Ik	65.58	2.0371
1	1	SYMPK_MOUSE	Sympk	142.19	2.0305
1	1	##SI1L2_MOUSE	Sipa1l2	189.29	2.0288
1	1	KIF15_MOUSE	Kif15	160.02	2.0284
1	1	ATRX_MOUSE	Atrx	278.41	2.0275
1	1	##DPP2_MOUSE	Dpp7	56.22	2.0238
1	1	SRBP2_MOUSE	Srebf2	122.83	2.0169
1	1	HERC2_MOUSE	Herc2	527.12	2.0009
1	1	G3UZC8_MOUSE	Mll3	189.83	2.0002
