# Supplementary material for: Interplay of BAF and MLL4 promotes cell type-specific enhancer activation
Source: Nat Commun. 2021 Mar 12;12:1630. doi: 10.1038/s41467-021-21893-y (PMC7955098; doi:10.1038/s41467-021-21893-y)
Supplement: Supplementary file 7 — Source Data [file 41467_2021_21893_MOESM7_ESM.xlsx]

## Sheet: Figure 2e
Smarcb1
treat	Days	Count #1	Count #2	Mean	SD
GFP	0	1	1	1	0
	1	2.43	2	2.215	0.304056
	3	8.7	9.5	9.1	0.565685
	5	25	22	23.5	2.12132
Cre	0	1	1	1	0
	1	2.5	2.1	2.3	0.282843
	3	8.17	8.23	8.2	0.0424264
	5	21	22	21.5	0.707107

## Sheet: Figure 2k
		Pparg	Cebpa	Fabp4
D0	shControl	0.950516	0.857083	1.04889
		1.05206	1.16675	0.953388
	shArid1a-#1	1.59733	0.569236	0.842798
		1.48388	0.801619	1.00012
	shArid1a-#5	2.47222	0.642315	0.774913
		2.4575	0.521722	0.724055
D7	shControl	11.9638	9.58363	42.8456
		14.2765	11.0756	28.3596
	shArid1a-#1	2.4246	1.88148	3.79486
		2.5022	2.44757	2.54258
	shArid1a-#5	4.37471	3.32134	8.05959
		4.07413	2.61614	7.08727

## Sheet: SP-Fig. 2f
Genotype	#	Smarcb1	Pparg	Cebpa	Fabp4	Prdm16	Ucp1	Myogenin	MyHc	MCK
Smarb1f/f (f/f)	1	1.05662	1.03814	1.16026	1.07742	1.01882	0.96423	0.976259	1.03143	0.770009
	2	0.885521	1.09867	1.00777	1.03952	1.04293	1.3007	1.26891	0.839442	1.30672
	3	1.08107	1.29692	1.28017	1.28549	1.45049	0.970925	1.13106	1.21307	1.24131
	4	0.933278	1.05879	1.04143	1.12181	1.26225	0.846564	1.03768	1.0267	1.22279
	5	1.14415	1.02423	0.952172	0.913602	1.03038	0.858885	0.904556	0.77872	0.990513
	Mean	1.02013	1.10335	1.08836	1.08757	1.16097	0.988261	1.06369	0.977873	1.10627
	SEM	0.0384033	0.0447176	0.0526158	0.0540469	0.0762324	0.0735718	0.0566754	0.0691095	0.0891013
Smarb1f/f ; PdgfRa-Cre (cKO)	1	0.20484	0.246977	0.369191	0.230927	0.222988	0.198223	0.929398	1.9606	1.01717
	2	0.227966	0.351727	0.33506	0.251464	0.267306	0.228326	0.969547	1.32396	1.79509
	3	0.243202	0.332569	0.315174	0.29194	0.308901	0.267883	1.17023	2.05247	1.47677
	4	0.226162	0.314694	0.358613	0.213773	0.23586	0.239137	0.723052	0.656215	1.57871
	5	0.20411	0.324031	0.370559	0.133733	0.182027	0.199764	1.73384	0.877623	1.4196
	Mean	0.221256	0.314	0.349719	0.224367	0.243416	0.226666	1.10521	1.37418	1.45747
	SEM	0.00597111	0.015952	0.0095937	0.0233846	0.0190815	0.0116448	0.154247	0.25049	0.113909

## Sheet: SP-Fig. 3a
Gene	Cell line	0h		2h		4h		24h		D2		D7
Cebpb	shControl	1.2346	0.809981	4.01172	3.99563	3.03998	3.14557	2.36204	2.53291	1.57344	2.22501	1.23124	1.2254
	shArid1a-#1	1.00986	1.06387	4.27675	4.53875	3.39598	3.31379	2.63505	2.45742	1.57328	1.56581	1.37594	1.36941
	shArid1a-#5	1.06418	0.609255	3.98289	3.52168	3.50134	3.1785	2.72454	2.37072	1.89808	1.88907	1.16577	1.16023
Pparg	shControl	1.00238	0.997624	3.04864	2.23213	3.70886	2.536	10.7666	10.1112	17.3614	27.7379	57.2193	58.5005
	shArid1a-#1	0.743309	0.699994	0.668891	0.685203	1.29597	1.2242	5.1902	3.42844	6.92076	6.41795	12.5469	13.744
	shArid1a-#5	0.705933	0.664796	0.719	0.736533	1.46065	1.69524	7.37598	9.31959	8.61122	8.04073	16.4556	16.0075
Fabp4	shControl	1.07117	0.933562	5.6574	5.0267	13.6072	10.9762	141.931	137.725	195.472	162.077	279.469	257.539
	shArid1a-#1	0.655603	0.430312	3.35734	2.95071	4.96013	3.06077	17.2064	26.2053	30.3598	19.1347	58.3997	58.6046
	shArid1a-#5	1.10257	1.11146	3.8817	19.5126	8.58475	9.94258	59.3761	67.7266	57.1558	66.805	96.4016	89.8882

## Sheet: SP-Fig. 4c
Genotype	#	BAT	ingWAT	epiWAT	rWAT	Liver	body weight
Pbrm1f/f (f/f)	1	0.082	0.285	0.238	0.13	1.612	22.61
	2	0.101	0.245	0.32	0.127	1.645	22.7
	3	0.101	0.227	0.316	0.165	1.761	23.57
	4	0.062	0.32	0.233	0.115	1.669	23.936
	5	0.064	0.343	0.218	0.153	1.903	23.78
Pbrm1f/f;Myf5-Cre (cKO)	1	0.08	0.185	0.277	0.171	1.718	22.7
	2	0.09	0.254	0.23	0.156	1.703	22
	3	0.0718	0.29	0.284	0.126	1.747	21.3
	4	0.0101	0.222	0.262	0.112	1.676	21.94
	5	0.0673	0.284	0.231	0.167	1.777	20.45
		% of Body Weight
Genotype	#	BAT	ingWAT	epiWAT	rWAT	Liver
Pbrm1f/f (f/f)	1	0.362671	1.2605	1.05263	0.574967	7.12959
	2	0.444934	1.0793	1.40969	0.559471	7.2467
	3	0.428511	0.963089	1.34069	0.700042	7.47136
	4	0.259024	1.3369	0.973429	0.480448	6.97276
	5	0.269134	1.44239	0.916737	0.643398	8.00252
	Mean	0.352855	1.21643	1.13864	0.591665	7.36459
	SEM	0.0347057	0.0775887	0.089045	0.03353	0.160127
Pbrm1f/f;Myf5-Cre (cKO)	1	0.352423	0.814978	1.22026	0.753304	7.56828
	2	0.409091	1.15455	1.04545	0.709091	7.74091
	3	0.337089	1.3615	1.33333	0.591549	8.20188
	4	0.0460346	1.01185	1.19417	0.510483	7.63902
	5	0.329095	1.38875	1.12958	0.816626	8.68949
	Mean	0.294747	1.14633	1.18456	0.676211	7.96791
	SEM	0.0570023	0.0965431	0.0428361	0.0495476	0.18919

## Sheet: SP-Fig. 4e
Genotype	#	Pbrm1	Pparg	Cebpa	Fabp4	Ucp1
Pbrm1f/f (f/f)	1	0.92942	1.30509	0.741676	1.25003	1.0784
	2	0.956636	0.772145	1.49019	0.976767	1.04552
	3	1.078	1.08124	1.33887	1.40879	0.885162
	4	1.32552	1.00972	0.902053	0.710589	0.790801
	5	0.683206	0.647307	0.971845	1.43702	0.990596
	Mean	0.994556	0.963101	1.08893	1.15664	0.958097
	SEM	0.0837367	0.103787	0.125335	0.123653	0.0475328
Pbrm1f/f ; Myf5-Cre (cKO)	1	0.195168	0.904627	0.609766	0.948963	0.728512
	2	0.111422	0.741232	0.57542	0.473221	1.49546
	3	0.114768	0.853025	1.29571	0.767135	1.397
	4	0.212964	0.856131	0.446991	1.09868	1.03304
	5	0.177667	1.04564	0.521282	1.07029	0.973993
	Mean	0.162398	0.880131	0.689834	0.871658	1.1256
	SEM	0.0167151	0.0440906	0.137695	0.103279	0.126445

## Sheet: SP-Fig. 4f
	#	Pbrm1	Mean	SD
Pbrm1f/f (f/f)	1	0.880258	1.00991	0.142608
	2	1.1107
	3	1.03878
Pbrm1f/f;Myf5-Cre (cKO)	1	0.156625	0.186458	0.0413722
	2	0.255594
	3	0.147154

## Sheet: Figure 5e
Enhancers			SMARCA4			SS18			ARID1A			ATAC			MLL4			CBP			H3K4me1			H3K27ac
Chromosome	Start	End	GFP	Cre	log2(Cre/GFP)	GFP	Cre	log2(Cre/GFP)	GFP	Cre	log2(Cre/GFP)	GFP	Cre	log2(Cre/GFP)	GFP	Cre	log2(Cre/GFP)	GFP	Cre	log2(Cre/GFP)	GFP	Cre	log2(Cre/GFP)	GFP	Cre	log2(Cre/GFP)
chr1	5118100	5118599	21.7346	12.5539	-0.782275	27.7012	24.3166	-0.17455	14.6246	48.5887	1.66619	23.2857	10.2973	-1.15422	38.2338	45.3921	0.241782	2.60223	2.37948	-0.128585	4.29983	4.12899	-0.0571371	8.08329	8.57814	0.0856198
chr1	5118800	5119249	15.9034	7.891	-0.992973	31.8984	15.1979	-0.978986	15.8013	29.9007	0.879071	21.6877	8.60524	-1.30397	30.8811	16.0207	-0.90541	4.19714	4.33405	0.0461999	3.8424	4.12899	0.101236	7.77577	7.53486	-0.0453473
chr1	5123950	5124599	25.1803	15.782	-0.667264	52.0448	28.1161	-0.843621	22.8614	74.7518	1.6666	36.5266	15.18	-1.25034	52.9391	53.4024	0.0123401	4.02926	4.67397	0.213644	9.28581	6.88164	-0.426915	18.0556	18.1416	0.00685166
chr1	7099450	7099949	25.7104	10.88	-1.22557	49.5265	0	-4.68724	27.9044	25.2287	-0.140139	21.4594	5.51122	-1.90472	38.2338	18.0233	-1.04433	3.35771	0.764832	-2.11981	9.28581	8.19813	-0.177695	13.3111	8.11446	-0.713366
chr1	9653150	9653599	3.18067	0	-4.07924	16.7886	0	-3.23179	6.55584	0	-2.91759	4.79412	0.918537	-2.06368	0	0	0	0.5876	0.0849814	-2.65346	4.34558	2.09441	-1.01854	3.03123	0	-8.24851
chr1	10245150	10245799	3.97584	2.51077	-0.623364	12.5915	0	-2.86705	0	0	0	0	0	0	0	0	0	1.67886	0.594869	-1.48135	4.1626	2.21409	-0.881288	2.15262	0	-7.75663
chr1	11140850	11141499	8.74685	2.27165	-1.85591	19.3069	0	-3.41325	7.39634	0	-3.06976	10.5014	2.8523	-1.77674	22.7932	0	-4.57248	1.67886	0.679851	-1.29169	3.01903	0	-4.96303	2.81158	0	-8.14036
chr1	13310300	13310799	6.6264	0	-5.09305	16.7886	5.31926	-1.36009	9.58162	0	-3.40349	0	0.821849	1.90284	0	0	0	1.00731	0.254944	-1.94101	8.14224	8.01861	-0.0218033	1.58151	0	-7.31426
chr1	14502450	14503449	20.4093	14.5864	-0.479028	92.3375	49.0132	-0.886961	38.4946	91.571	1.22891	65.5196	28.8131	-1.17685	132.348	92.7867	-0.507737	6.96726	6.45858	-0.10921	3.56795	3.4109	-0.0631312	13.1353	12.1137	-0.116719
chr1	16402400	16403149	12.1926	5.38023	-1.15108	15.9492	0	-3.16585	10.254	0	-3.49237	8.90336	1.93376	-2.04268	19.8522	0	-4.38212	1.93069	0.934795	-1.03849	4.803	4.30851	-0.153376	2.28441	0	-7.84198
chr1	17367550	17368299	7.95169	6.81495	-0.216665	23.5041	0	-3.67266	8.57303	0	-3.25897	15.9804	4.35097	-1.80753	0	0	0	1.42703	1.01978	-0.480758	3.88815	0	-5.31765	6.23819	5.39032	-0.210394
chr1	17512300	17512899	7.42157	6.93451	-0.0952739	16.7886	7.219	-1.02718	9.41352	0	-3.38039	0	2.32051	3.12682	0	19.3584	4.34755	0.5876	0.424907	-0.458474	1.9212	0	-4.33714	3.25089	3.01394	-0.108835
chr1	17561150	17562249	14.313	8.60836	-0.720404	15.1098	0	-3.09675	10.254	16.8192	0.66299	38.5812	17.1621	-1.15484	44.8512	54.07	0.264307	1.93069	1.95457	0.0176482	3.65943	0	-5.23244	28.0279	28.8643	0.0424056
chr1	20784600	20784999	8.4818	3.58682	-1.19701	16.7886	0	-3.23179	10.5902	0	-3.53483	8.90336	0.918537	-2.91701	17.6464	0	-4.22082	1.7628	0.339925	-2.34091	3.15626	1.43617	-1.08388	2.50406	0	-7.97388
chr1	21295650	21296049	4.50596	0	-4.55642	16.7886	0	-3.23179	11.7669	0	-3.67434	11.8711	3.33574	-1.74314	14.7053	0	-3.97318	0.671543	0.169963	-1.92111	2.33289	0	-4.6046	7.68791	3.70947	-1.04937
chr1	23230650	23231599	19.8792	13.9886	-0.500972	121.718	31.9156	-1.86703	50.2615	53.2607	0.0820321	78.9888	16.3886	-2.24825	126.466	47.3947	-1.39719	8.89794	3.90914	-1.18455	6.17529	3.88962	-0.65343	26.4464	11.9978	-1.13964
chr1	30987000	30987299	5.03607	3.3477	-0.561601	41.1322	0	-4.43069	12.2712	0	-3.73023	15.9804	2.75561	-2.4136	27.2048	0	-4.81787	1.09126	0.424907	-1.34037	3.11052	2.63298	-0.232333	5.88674	1.33309	-2.13436
chr1	31108300	31108749	7.68663	3.70638	-1.01358	21.8252	9.87863	-1.00412	8.06873	24.2943	1.47984	28.0798	10.8291	-1.35053	30.8811	34.7116	0.163689	2.18251	1.01978	-1.09026	5.48915	5.26595	-0.0587942	9.6648	6.89729	-0.486113
chr1	31129650	31130499	14.313	3.46726	-1.98458	73.0306	0	-5.22941	32.2749	22.4255	-0.506353	52.507	8.5569	-2.57586	69.8502	35.3791	-0.961661	6.04388	1.78461	-1.75419	6.22103	3.23138	-0.924041	8.69832	0	-9.76625
chr1	34156450	34156849	10.6022	5.73891	-0.863062	26.0224	0	-3.80851	11.5988	0	-3.65521	6.16386	3.33574	-0.830148	24.999	0	-4.70038	1.42703	0.339925	-2.03797	3.70517	4.30851	0.212327	6.19426	4.9846	-0.312891
chr1	34157050	34157699	11.1324	0	-5.8243	13.4309	0	-2.94775	7.22824	0	-3.04058	0	3.86752	3.79616	19.1169	0	-4.33034	0.671543	0.509888	-0.390603	4.1626	5.38563	0.363923	4.61275	5.68012	0.299709
chr1	36427750	36428499	38.4331	13.869	-1.45732	57.0814	19.7573	-1.44121	29.081	44.8511	0.608101	33.1022	10.1523	-1.67613	50.7333	36.7142	-0.455986	1.59491	1.27472	-0.321042	9.51452	5.14627	-0.873923	3.47054	4.05723	0.224734
chr1	37403950	37404699	12.7227	0	-6.01376	43.6505	0	-4.51256	20.3399	0	-4.41548	17.3501	1.83707	-3.04597	26.4695	0	-4.77976	2.77011	0.509888	-2.41887	8.46244	6.40292	-0.396934	1.80117	0	-7.50078
chr1	39582600	39582949	6.36135	5.85847	-0.115039	16.7886	9.11873	-0.756868	8.90922	0	-3.30877	8.90336	4.78606	-0.855611	0	0	0	0.923371	0.254944	-1.81676	4.62003	4.96675	0.102264	2.15262	0	-7.75663
chr1	40237550	40238049	21.4696	10.4018	-1.03136	57.0814	15.9578	-1.71809	28.7449	33.6383	0.219729	25.112	6.04301	-2.00227	47.057	0	-5.58667	1.25914	0.934795	-0.425781	10.2922	7.30052	-0.489795	36.0673	23.0682	-0.644557
chr1	40299550	40300149	13.2528	5.85847	-1.15088	33.5773	0	-4.15288	13.2798	0	-3.8359	12.0994	4.64103	-1.32739	25.7343	0	-4.74062	0.419714	0.509888	0.274824	8.32521	7.00132	-0.246624	8.03936	7.70874	-0.0605093
chr1	40431750	40432599	11.3974	5.02154	-1.15126	51.2053	0	-4.7335	20.508	0	-4.4268	44.9734	11.2158	-1.97505	81.6144	0	-6.36832	1.51097	0.679851	-1.14064	7.73055	6.8218	-0.177966	19.9446	12.0558	-0.725805
chr1	40706750	40707299	9.01191	3.70638	-1.23767	26.0224	0	-3.80851	12.2712	0	-3.73023	15.5238	5.80129	-1.37491	44.1159	0	-5.49556	1.34309	0.339925	-1.95113	3.97963	2.03457	-0.934492	6.36998	3.65151	-0.801115
chr1	43505550	43506749	14.048	5.02154	-1.44821	30.2195	0	-4.00986	15.8013	0	-4.0705	13.6975	2.12714	-2.52784	39.7043	0	-5.34711	1.93069	0.764832	-1.32461	7.54758	6.64228	-0.181766	6.50178	2.60822	-1.31447
chr1	43509150	43509699	6.89146	3.58682	-0.905097	14.2703	0	-3.02417	6.89204	0	-2.9804	6.16386	2.36886	-1.27617	0	0	0	0.839428	0.339925	-1.27944	7.36461	7.77925	0.0779916	1.75724	0	-7.46535
chr1	43751450	43752299	26.7707	12.0756	-1.1356	76.3883	0	-5.29257	42.8651	0	-5.455	39.951	8.70193	-2.16072	65.4386	0	-6.05395	8.814	3.31427	-1.40839	8.41669	6.88164	-0.286727	7.46826	6.37565	-0.227869
chr1	44273050	44274199	10.3372	16.4994	0.664302	63.7968	39.5145	-0.664402	29.7534	94.3742	1.63285	47.028	24.5104	-0.931747	54.4096	83.4413	0.607812	2.938	2.12453	-0.465815	5.94658	5.56515	-0.0940035	12.74	13.6207	0.0963659
chr1	44632150	44634099	6.36135	7.29319	0.191589	28.5407	28.876	0.0157528	16.8099	62.6046	1.83646	10.7297	12.7628	0.244076	0	42.7219	5.45029	1.84674	0.849814	-1.11068	5.76361	6.10372	0.0813449	5.22778	9.15775	0.807612
chr1	44807500	44808849	38.9633	20.5644	-0.915387	125.915	49.3931	-1.31554	43.3694	41.1135	-0.0752831	68.4874	26.6859	-1.34994	122.054	98.7945	-0.302259	3.60954	1.3597	-1.40195	7.86778	7.30052	-0.10655	37.5609	36.8049	-0.0293288
chr1	44835100	44836149	17.4937	15.3038	-0.190619	67.994	45.9736	-0.54499	28.7449	74.7518	1.34864	51.1372	25.3323	-1.00485	91.1729	76.766	-0.245203	1.51097	0.934795	-0.68692	5.71786	5.86436	0.0358771	12.6082	18.3155	0.538349
chr1	45236200	45237049	29.6863	18.4123	-0.683226	98.2135	49.7731	-0.952803	34.4602	85.9646	1.29423	52.0504	26.7826	-0.950834	92.6434	96.1244	0.0526561	2.09857	1.52966	-0.45365	3.97963	3.23138	-0.292319	9.35729	14.8958	0.670173
chr1	45237150	45237749	0.795169	3.22814	1.78441	2.5183	3.41952	0.262388	0	0	0	6.62045	3.48077	-0.872184	0	18.0233	4.2497	0.251829	0.169963	-0.540924	2.5616	2.63298	0.0381778	3.95378	7.30301	0.883588
chr1	45346900	45347699	14.313	10.1626	-0.485956	62.118	16.3377	-1.80591	26.0553	18.688	-0.458597	21.2311	9.52378	-1.13207	49.998	32.709	-0.597308	2.01463	0.679851	-1.5533	5.53489	5.32579	-0.0545538	9.7966	8.80998	-0.152976
chr1	45720400	45721649	7.15652	7.29319	0.026558	58.7602	19.7573	-1.48163	25.551	38.3103	0.566143	18.4916	7.83174	-1.20845	51.4686	35.3791	-0.528343	1.34309	0.679851	-0.971897	4.25409	4.36835	0.03737	9.26943	8.46222	-0.131295
chr1	45770050	45770449	16.9636	13.3908	-0.336723	21.8252	25.4565	0.204656	9.74972	40.1791	1.93761	15.2955	10.9741	-0.468119	24.999	48.0622	0.916155	0.503657	0.764832	0.593078	2.8818	3.65026	0.330807	11.0706	16.5767	0.58199
chr1	45961650	45962649	20.4093	7.17363	-1.48285	109.966	0	-5.80691	39.6713	0	-5.34594	49.3109	5.22116	-3.16761	64.7033	0	-6.03789	10.241	1.69963	-2.58401	7.45609	3.76994	-0.965328	8.78619	0	-9.78073
chr1	50802400	50802649	4.77101	0	-4.63547	25.183	7.59894	-1.50175	12.1031	0	-3.71184	26.2535	1.6437	-3.77203	25.7343	5.34024	-2.07608	1.59491	0.254944	-2.59874	2.51586	0	-4.70921	8.91798	0	-9.80219
chr1	51027600	51028349	7.15652	4.30418	-0.707758	72.1911	12.9182	-2.31417	24.7105	0	-4.68428	32.6456	6.57479	-2.2607	48.5275	22.696	-1.06358	3.60954	1.01978	-1.81348	5.4434	4.30851	-0.330483	7.07288	3.53559	-0.998312
chr1	51198200	51198599	11.3974	4.18462	-1.40328	29.3801	6.83905	-1.82789	16.6418	0	-4.14092	26.4818	3.6258	-2.77019	36.028	11.348	-1.58434	2.68617	0.509888	-2.37464	5.16895	4.18883	-0.296932	26.9297	7.94058	-1.7606
chr1	51555200	51556049	11.1324	0	-5.8243	59.5997	0	-4.94485	24.7105	0	-4.68428	53.6484	2.90064	-4.07515	52.9391	0	-5.75326	8.39428	0.764832	-3.43917	2.97329	0	-4.94171	13.8822	0	-10.4401
chr1	52078800	52079249	18.5539	2.51077	-2.79042	18.4675	0	-3.35526	14.9608	0	-3.99646	11.4146	2.03045	-2.32962	19.1169	0	-4.33034	1.67886	0.339925	-2.27093	2.33289	0	-4.6046	4.04165	0	-8.66236
chr1	52480250	52481299	23.3249	11.2387	-1.04027	91.4981	22.7968	-1.91478	39.6713	38.3103	-0.049102	56.1596	17.3555	-1.6771	113.966	51.3998	-1.13357	3.69349	1.3597	-1.43502	5.07746	5.38563	0.083413	21.5701	14.7799	-0.545087
chr1	52725000	52725449	11.6625	4.06506	-1.47577	27.7012	0	-3.89245	15.9694	0	-4.08486	13.6975	3.14236	-2.0237	0	0	0	0.839428	0.339925	-1.27944	3.8424	2.75266	-0.466769	9.53301	3.99927	-1.25111
chr1	54042300	54042899	5.30112	0.836924	-2.40742	10.0732	3.03958	-1.26043	4.70676	0	-2.51267	6.16386	3.52912	-0.755385	0	0	0	0.671543	0.339925	-0.961757	2.37863	2.63298	0.140929	0.571102	1.27513	1.14505
chr1	54043050	54043649	8.4818	4.5433	-0.872102	26.8618	6.83905	-1.7072	13.616	9.34398	-0.498756	11.6429	4.10925	-1.43754	24.999	12.6831	-0.926064	1.00731	0.424907	-1.22599	2.14992	1.37633	-0.607858	1.44972	1.10125	-0.393511
chr1	54434450	54434849	6.89146	0	-5.14801	20.1464	0	-3.469	9.91781	0	-3.44861	10.2731	0	-5.13929	0	0	0	3.10589	0.764832	-2.00769	5.67212	3.88962	-0.532848	5.97461	1.79677	-1.72784
chr1	55230150	55231599	57.2521	13.7495	-2.04215	104.929	0	-5.74051	57.994	0	-5.8825	117.113	13.0046	-3.14161	126.466	8.67789	-3.71927	10.0731	1.52966	-2.71126	5.80935	5.14627	-0.171707	38.7031	11.2443	-1.78234
chr1	55556600	55557149	8.21674	0	-5.39519	23.5041	0	-3.67266	10.4221	0	-3.51376	10.5014	3.96421	-1.34087	0	22.0285	4.52535	1.34309	0.679851	-0.971897	6.40401	4.06914	-0.641577	3.95378	4.46295	0.174349
chr1	55558050	55558749	11.1324	0	-5.8243	46.1687	12.5383	-1.72824	23.0295	20.5567	-0.156667	17.1218	7.15492	-1.22463	44.8512	31.3739	-0.502126	2.43434	0.934795	-1.37137	9.83472	5.02659	-0.95448	5.22778	2.60822	-1.00037
chr1	55674700	55675599	15.6383	0	-6.30728	62.9574	7.219	-2.81681	23.1976	14.016	-0.688367	47.2563	13.0529	-1.83248	87.4965	40.7194	-1.0849	2.43434	0.679851	-1.82509	3.65943	2.87234	-0.338917	7.60005	4.40499	-0.785495
chr1	55675800	55676299	3.97584	0	-4.384	27.7012	0	-3.89245	11.7669	0	-3.67434	16.437	2.94899	-2.36498	30.1459	0	-4.96097	2.01463	0.254944	-2.9339	4.20835	2.21409	-0.896687	8.17115	3.01394	-1.43587
chr1	58659650	58660199	6.89146	3.9455	-0.774537	17.6281	0	-3.29485	10.9264	0	-3.57609	12.3277	2.22383	-2.32291	0	10.6805	3.54603	0.503657	0.169963	-1.51311	4.25409	2.45345	-0.769921	12.081	4.40499	-1.45345
chr1	59105650	59106049	6.89146	0	-5.14801	35.2561	0	-4.21941	10.0859	0	-3.47066	15.9804	4.30262	-1.82261	0	15.3532	4.0315	0.671543	0.424907	-0.648098	5.07746	3.17154	-0.662275	4.48095	2.2025	-1.02135
chr1	59108000	59108749	36.3127	16.858	-1.09795	96.5347	17.0976	-2.36724	49.2529	28.9663	-0.745864	45.6583	11.0708	-2.01499	86.026	39.3843	-1.10765	1.93069	0.764832	-1.32461	5.90083	4.0093	-0.546269	7.9515	4.92664	-0.689512
chr1	60698050	60699349	8.21674	0	-5.39519	61.2785	0	-4.98364	27.9044	0	-4.85322	21.6877	1.59535	-3.53616	30.1459	0	-4.96097	2.3504	0.339925	-2.75391	5.48915	2.09441	-1.34879	7.29253	0	-9.51225
chr1	60706150	60706699	10.0721	3.10857	-1.63445	52.0448	6.07915	-2.74188	21.1804	0	-4.47121	17.1218	1.35363	-3.39719	0	0	0	1.42703	0.0849814	-3.9193	2.14992	0	-4.4918	3.16303	0	-8.30972
chr1	60706950	60707299	3.44573	0	-4.18814	0	0	0	0	0	0	0	0	0	0	0	0	0.839428	0.169963	-2.23879	4.71152	0	-5.58842	4.92026	0.231842	-4.34953
chr1	60708100	60709849	16.1684	0	-6.35477	83.9432	0	-5.42531	42.697	0	-5.44946	73.5098	5.2695	-3.72819	97.7902	0	-6.6263	5.37234	1.18974	-2.16551	5.03172	1.73537	-1.48337	21.9215	2.84006	-2.94394
chr1	60860250	60861599	13.2528	0	-6.07176	72.1911	0	-5.21317	30.5939	0	-4.98158	30.3627	5.2695	-2.46087	0	0	0	2.938	1.78461	-0.716067	7.31886	4.42819	-0.712265	9.40122	0	-9.87824
chr1	61992650	61993349	6.09629	0	-4.97643	14.2703	0	-3.02417	6.55584	0	-2.91759	9.81652	1.30529	-2.65581	0	0	0	0.503657	0.424907	-0.240099	1.00634	0	-3.46773	5.75495	0	-9.17116
chr1	62187950	62188599	15.6383	0	-6.30728	31.059	0	-4.04697	16.4737	0	-4.12711	9.13165	1.69204	-2.24326	0	0	0	2.01463	0.169963	-3.49189	3.5222	0	-5.1788	4.8324	0	-8.91958
chr1	62221500	62222349	7.68663	4.06506	-0.886843	20.9858	0	-3.52267	9.07732	0	-3.33304	11.8711	2.8523	-1.94899	0	0	0	0.5876	0.764832	0.374704	3.38497	2.15425	-0.628499	2.37227	0	-7.89619
chr1	62846100	62846649	9.27697	4.5433	-0.998534	29.3801	10.6385	-1.31202	14.4565	18.688	0.349102	12.0994	3.96421	-1.53992	18.3816	0	-4.27662	1.1752	0.679851	-0.780774	4.43706	4.96675	0.159303	3.73413	0.869406	-2.09003
chr1	63457150	63457649	7.68663	4.30418	-0.808144	24.3435	3.79947	-2.18345	13.1117	13.0816	-0.00308247	9.58823	2.4172	-1.86359	23.5285	0	-4.61639	1.42703	0.339925	-2.03797	3.43072	0	-5.14189	5.97461	2.55026	-1.22497
chr1	63948850	63949699	7.95169	7.53232	-0.0761979	24.3435	3.79947	-2.18345	9.74972	0	-3.42623	9.81652	7.00989	-0.468792	0	22.696	4.56657	0.755486	0.764832	0.0175087	3.93389	3.82978	-0.0377217	1.8451	4.34703	1.23185
chr1	64045950	64046599	11.6625	0	-5.89026	29.3801	0	-3.97178	17.1461	0	-4.18158	7.7619	1.11191	-2.51347	0	0	0	1.93069	0.509888	-1.90029	4.39132	2.87234	-0.595541	4.65668	0	-8.86625
chr1	65159050	65159949	0.795169	0	-2.31494	10.0732	0	-2.59373	7.39634	0	-3.06976	4.79412	2.65892	-0.78376	2.2058	0	-1.68068	1.84674	1.18974	-0.630053	4.34558	5.08643	0.222372	14.7169	12.1137	-0.280616
chr1	65160050	65160699	16.4335	7.41275	-1.1276	26.0224	0	-3.80851	16.6418	0	-4.14092	19.8613	4.93109	-1.94641	0	0	0	3.44166	1.52966	-1.16467	4.29983	2.75266	-0.625142	11.0706	6.08584	-0.862137
chr1	67045150	67045899	3.97584	0	-4.384	36.935	0	-4.283	14.7927	0	-3.98118	18.9482	0	-6.00362	0	0	0	4.7008	0.934795	-2.3179	4.75726	0	-5.60207	4.61275	0	-8.85261
chr1	69631850	69632549	11.9275	10.88	-0.130326	64.6362	14.058	-2.05301	25.0467	36.4415	0.523539	49.3109	14.4065	-1.7542	75.7323	60.7453	-0.313506	4.28108	1.44468	-1.56064	5.80935	4.84707	-0.256425	11.2902	6.66545	-0.759418
chr1	71784250	71784649	4.2409	2.74989	-0.590189	10.0732	0	-2.59373	6.38774	9.34398	0.485585	4.10924	1.98211	-0.950165	0	0	0	0.839428	0	-6.40842	3.93389	3.59042	-0.128386	6.06247	3.88335	-0.641272
chr1	74545950	74546249	2.38551	0	-3.69237	12.5915	0	-2.86705	7.56443	0	-3.09836	10.5014	3.09402	-1.67015	17.6464	0	-4.22082	0.419714	0.254944	-0.69769	6.17529	8.43749	0.44413	8.56653	6.14381	-0.478915
chr1	74631450	74631949	10.8673	3.3477	-1.64135	0	0	0	13.7841	0	-3.88597	18.9482	1.93376	-3.10717	0	0	0	2.01463	0.679851	-1.5533	8.32521	9.27526	0.154146	6.54571	3.30374	-0.984289
chr1	75281500	75282149	24.9153	9.92353	-1.31085	44.4899	12.1583	-1.71527	21.0123	39.2447	0.870488	24.4272	9.18537	-1.38232	0	0	0	0.755486	0.424907	-0.815669	3.88815	3.59042	-0.111933	10.8509	8.11446	-0.418805
chr1	78139100	78139649	9.54202	8.13012	-0.225884	32.7378	17.8575	-0.806823	12.2712	32.7039	1.34462	13.9258	5.12447	-1.39095	31.6164	18.6908	-0.728072	1.1752	1.01978	-0.202799	7.82204	8.85637	0.177044	6.28212	8.75202	0.477717
chr1	78860550	78861349	16.4335	7.891	-1.0397	42.811	9.49868	-1.96239	19.4994	0	-4.35751	20.7745	4.0609	-2.2728	0	0	0	2.85406	1.27472	-1.15661	7.77629	5.44547	-0.506206	8.91798	5.04256	-0.82132
chr1	78997450	78998199	9.80708	6.21715	-0.641016	39.4533	0	-4.37341	18.6589	0	-4.29711	17.5784	3.91587	-2.08432	51.4686	0	-5.71338	1.84674	0.594869	-1.61808	3.79666	0	-5.28417	4.30523	0	-8.75329
chr1	79736300	79737049	15.9034	8.60836	-0.870417	20.1464	11.0185	-0.76651	12.2712	0	-3.73023	9.81652	5.55957	-0.787848	26.4695	22.0285	-0.254412	1.1752	0.849814	-0.463035	6.54123	8.97605	0.450614	6.58964	6.95525	0.0777882
chr1	79737550	79738049	10.0721	4.90198	-1.00961	9.23375	0	-2.48977	0	0	0	4.33753	0	-3.95032	0	0	0	1.51097	0.679851	-1.14064	4.89449	6.94148	0.495542	4.2613	3.99927	-0.0913359
chr1	81963650	81965299	24.9153	8.72792	-1.49217	28.5407	0	-3.93266	25.2148	0	-4.71231	19.1765	6.33307	-1.55398	14.7053	0	-3.97318	1.59491	1.01978	-0.640165	5.67212	3.82978	-0.554651	8.43474	3.76743	-1.16065
chr1	82180200	82181149	7.15652	0	-5.20095	26.8618	0	-3.85109	16.978	0	-4.16816	13.0126	0	-5.47169	0	0	0	2.09857	0.764832	-1.44431	4.29983	0	-5.45938	5.79888	0	-9.18212
chr1	82740700	82741449	22.2647	12.0756	-0.871866	52.8842	20.5171	-1.28537	21.3485	38.3103	0.814729	27.6232	9.08868	-1.57247	44.1159	28.7038	-0.602988	3.35771	1.10476	-1.59504	6.86143	6.8218	-0.00823713	7.64398	4.57887	-0.73807
chr1	82742000	82742649	11.1324	5.73891	-0.932179	20.9858	0	-3.52267	9.74972	0	-3.42623	6.84874	3.52912	-0.900677	0	0	0	1.93069	0.764832	-1.32461	5.71786	5.08643	-0.165747	4.8324	4.05723	-0.251676
chr1	84012150	84012849	3.97584	0	-4.384	38.6139	16.3377	-1.14716	13.9522	16.8192	0.253073	10.2731	3.6258	-1.42934	19.1169	11.348	-0.704128	1.09126	0.424907	-1.34037	2.28714	1.91489	-0.244584	2.85551	1.73881	-0.712416
chr1	84249900	84251749	15.3733	13.7495	-0.158861	99.053	11.3984	-2.91498	50.0934	62.6046	0.315996	61.1821	17.0655	-1.82395	94.8492	40.0518	-1.22332	7.97457	3.6542	-1.12372	4.98598	4.12899	-0.266213	13.3989	6.95525	-0.944947
chr1	84296300	84296749	15.3733	9.20616	-0.727393	47.0082	14.058	-1.60973	29.081	33.6383	0.203514	39.951	9.3304	-2.06336	66.1739	36.0466	-0.858557	1.67886	0.849814	-0.973951	6.22103	4.60771	-0.425136	7.46826	3.99927	-0.899363
chr1	87643000	87643599	12.9878	7.77144	-0.726287	46.1687	9.11873	-2.11511	18.9951	0	-4.32158	49.9958	5.22116	-3.18739	52.2038	0	-5.73346	2.3504	0.764832	-1.60708	2.65309	0	-4.78298	10.5434	3.24578	-1.69663
chr1	88445350	88445799	9.80708	0	-5.64488	18.4675	0	-3.35526	11.5988	0	-3.65521	13.2409	2.4172	-2.31713	19.8522	0	-4.38212	1.09126	0.424907	-1.34037	6.03806	5.26595	-0.193949	10.7631	6.72341	-0.678021
chr1	88451750	88452499	7.95169	5.73891	-0.456901	21.8252	12.1583	-0.750841	13.1117	56.0639	2.01569	19.1765	10.3456	-0.871471	23.5285	0	-4.61639	1.25914	0.849814	-0.561758	7.04441	5.68483	-0.304538	11.8174	13.3889	0.179975
chr1	88859250	88859749	8.21674	5.85847	-0.474309	11.752	11.0185	-0.0790866	8.57303	0	-3.25897	13.6975	7.44499	-0.853832	14.7053	0	-3.97318	1.00731	0.849814	-0.242669	5.39766	4.72739	-0.187575	5.35957	7.36097	0.457048
chr1	89694400	89695649	40.2885	17.0972	-1.22698	76.3883	0	-5.29257	33.4516	0	-5.1065	72.5966	13.9231	-2.35762	80.8792	37.3817	-1.09308	4.78474	1.3597	-1.80759	10.8411	9.27526	-0.222823	42.7448	17.9677	-1.24988
chr1	89787400	89787999	9.27697	5.1411	-0.827287	36.935	0	-4.283	16.8099	0	-4.1546	16.8936	4.35097	-1.88627	0	0	0	1.51097	0.594869	-1.3303	14.5462	11.9082	-0.286507	13.0914	7.53486	-0.796158
chr1	89889250	89889749	11.3974	3.22814	-1.75831	14.2703	0	-3.02417	0	0	0	13.4692	3.09402	-2.02038	0	0	0	0.251829	0.169963	-0.540924	5.07746	5.62499	0.145029	14.5851	11.0125	-0.405032
chr1	89983750	89984599	21.2045	11.8365	-0.830498	100.732	12.1583	-2.85916	42.3608	27.0975	-0.625949	61.8669	13.9231	-2.12791	102.937	44.7245	-1.18467	3.5256	1.10476	-1.66522	6.95292	6.40292	-0.117133	14.4533	10.9545	-0.399552
chr1	90025650	90026249	10.0721	5.1411	-0.943526	20.1464	0	-3.469	10.7583	18.688	0.743633	8.21849	3.23905	-1.26723	0	0	0	0.503657	0.169963	-1.51311	7.18164	8.67685	0.269441	17.836	30.4292	0.770334
chr1	90058700	90059549	12.7227	7.53232	-0.740935	61.2785	0	-4.98364	23.7019	19.6224	-0.260413	34.7003	6.1397	-2.4423	52.2038	23.3636	-1.1268	1.67886	0.679851	-1.29169	7.68481	8.01861	0.0605712	13.2232	7.01321	-0.91396
chr1	90120850	90121849	24.3852	12.793	-0.920056	128.433	0	-6.02717	61.5241	0	-5.96634	88.1204	16.1953	-2.42233	147.053	60.0777	-1.2774	4.19714	1.52966	-1.45022	7.09015	5.50531	-0.359227	24.8649	9.73735	-1.35161
chr1	91063350	91064049	10.6022	6.93451	-0.598445	85.622	0	-5.45322	38.1584	0	-5.29125	45.43	4.59269	-3.22444	51.4686	0	-5.71338	3.44166	0.509888	-2.73102	6.26678	4.66755	-0.417316	7.3804	0	-9.52951
chr1	92675550	92676099	15.1082	11.5974	-0.375839	21.8252	14.058	-0.569194	15.6332	28.0319	0.803578	13.0126	4.20593	-1.56289	0	16.0207	4.08922	0.923371	1.01978	0.141808	5.16895	4.96675	-0.0564541	3.95378	4.28907	0.117147
chr1	92771500	92773549	48.2402	8.72792	-2.43981	162.01	0	-6.35764	63.5412	0	-6.01215	120.994	8.41187	-3.79939	113.966	0	-6.84506	7.72274	1.18974	-2.68826	7.27312	4.0093	-0.843381	35.6719	7.59282	-2.23059
chr1	93757250	93758499	17.7588	11.3583	-0.635765	13.4309	10.6385	-0.287996	8.40493	0	-3.23342	15.9804	7.59002	-1.04503	24.999	32.0415	0.345821	0.839428	1.27472	0.59689	8.82838	8.01861	-0.137166	9.26943	10.201	0.138022
chr1	93800050	93800499	11.3974	0	-5.85766	43.6505	0	-4.51256	18.1546	0	-4.25962	16.2087	3.72249	-2.03706	19.1169	0	-4.33034	1.00731	0.254944	-1.94101	9.46878	7.89893	-0.258528	7.90757	6.89729	-0.196937
chr1	94070850	94071999	8.4818	4.90198	-0.766936	26.8618	11.3984	-1.1071	14.6246	0	-3.96574	10.5014	5.07613	-1.00658	0	0	0	1.51097	1.01978	-0.562662	11.8474	12.1476	0.0358004	4.34916	5.50624	0.339635
chr1	95163800	95164199	7.95169	3.58682	-1.10611	43.6505	0	-4.51256	16.978	0	-4.16816	21.4594	4.10925	-2.30303	31.6164	12.0155	-1.32536	0.839428	0.509888	-0.708291	8.55392	7.30052	-0.225727	10.807	7.4769	-0.530862
chr1	107800100	107800699	5.03607	3.82594	-0.379159	31.8984	0	-4.08315	12.2712	0	-3.73023	0	0	0	0	0	0	1.00731	0.339925	-1.53965	6.44975	5.02659	-0.35344	4.61275	0	-8.85261
chr1	108176800	108177299	17.7588	11.8365	-0.577273	83.1037	18.6174	-2.04536	31.2663	0	-5.01196	56.1596	9.37875	-2.54433	88.2318	27.3687	-1.65326	6.54754	1.52966	-2.09054	9.69749	10.3524	0.0933471	14.7169	8.86795	-0.730152
chr1	108479650	108480199	7.95169	3.3477	-1.20022	49.5265	0	-4.68724	22.8614	0	-4.57661	23.9706	2.46555	-3.13357	30.1459	0	-4.96097	2.51829	0.764832	-1.7062	7.86778	3.82978	-1.01973	7.42433	0	-9.53806
chr1	113748250	113748699	7.15652	6.45627	-0.144309	26.0224	0	-3.80851	14.9608	33.6383	1.11784	10.2731	5.07613	-0.97576	19.1169	0	-4.33034	2.938	0.764832	-1.92778	3.24775	2.99202	-0.114641	2.46013	3.41967	0.47348
chr1	113750000	113750449	17.2287	11.1191	-0.622698	53.7236	16.3377	-1.60347	18.9951	28.0319	0.537991	13.2409	5.65626	-1.18485	24.2637	18.6908	-0.359543	2.01463	0.764832	-1.3857	3.43072	3.82978	0.154488	3.33875	5.44828	0.704823
chr1	113801000	113801549	9.54202	0	-5.60615	15.9492	0	-3.16585	9.07732	0	-3.33304	5.93557	2.17548	-1.33281	13.97	10.013	-0.442876	1.7628	0.679851	-1.36167	2.5616	0	-4.73422	1.44972	0	-7.18955
chr1	120328150	120328499	6.89146	4.78242	-0.509235	15.9492	0	-3.16585	6.89204	0	-2.9804	0	2.51389	3.22953	0	0	0	1.67886	0.424907	-1.95727	7.27312	7.53989	0.0512757	1.93296	1.27513	-0.596343
chr1	120798850	120799249	5.83124	0	-4.91438	11.752	0	-2.78157	4.70676	0	-2.51267	0	0	0	0	0	0	1.42703	0.0849814	-3.9193	6.76995	6.10372	-0.147166	3.73413	3.99927	0.0987092
chr1	120812650	120813549	12.1926	3.22814	-1.85398	34.4167	0	-4.18653	15.1289	0	-4.01157	10.958	3.48077	-1.5742	21.3227	0	-4.48044	3.18983	0.849814	-1.8959	6.31252	5.62499	-0.163617	6.01854	5.21644	-0.20598
chr1	121996850	121997449	4.2409	0	-4.47278	11.752	0	-2.78157	5.88345	0	-2.78313	10.2731	1.2086	-2.80912	0	0	0	1.42703	0.424907	-1.72431	3.8424	3.05186	-0.322873	9.92839	2.26046	-2.13003
chr1	122663050	122664349	16.6985	8.72792	-0.920502	57.9208	23.5567	-1.22935	27.232	0	-4.81926	52.507	17.0655	-1.60451	81.6144	58.0751	-0.483842	4.61686	1.86959	-1.29961	5.21469	4.42819	-0.231052	8.61046	6.95525	-0.30759
chr1	127433700	127434049	8.4818	5.97803	-0.490847	34.4167	0	-4.18653	13.1117	0	-3.81882	12.7843	2.46555	-2.2422	0	0	0	2.938	1.01978	-1.51741	5.90083	3.88962	-0.58891	5.49137	0	-9.10365
chr1	129174500	129175349	12.7227	7.41275	-0.763417	32.7378	12.5383	-1.25665	16.978	30.8351	0.824391	15.2955	5.51122	-1.42422	0	16.0207	4.08922	1.51097	0.849814	-0.822897	4.20835	3.94946	-0.0894034	3.60234	2.55026	-0.496643
chr1	129548150	129548599	23.3249	13.0321	-0.830149	45.3293	12.5383	-1.70288	21.1804	0	-4.47121	19.1765	5.02778	-1.87012	22.7932	0	-4.57248	2.60223	0.934795	-1.46721	3.70517	2.69282	-0.446242	5.31564	0	-9.05681
chr1	133061050	133061599	14.313	5.26066	-1.4102	35.2561	0	-4.21941	15.9694	0	-4.08486	12.556	3.6258	-1.71138	0	0	0	3.02194	0.934795	-1.68217	6.03806	2.5133	-1.23191	8.39081	2.2025	-1.92485
chr1	133231150	133231849	16.4335	7.77144	-1.06118	10.9126	0	-2.69071	6.05155	0	-2.81794	6.84874	4.10925	-0.697157	16.9111	0	-4.16278	0.419714	1.18974	1.48127	3.8424	4.96675	0.361985	2.9873	4.63683	0.632583
chr1	133429400	133429949	11.1324	4.78242	-1.18553	26.0224	0	-3.80851	12.4393	0	-3.74839	20.0896	6.71982	-1.53833	0	0	0	2.3504	0.849814	-1.45694	7.59332	5.14627	-0.552314	8.34688	5.39032	-0.629919
chr1	133834300	133834649	3.97584	4.5433	0.183824	23.5041	0	-3.67266	9.58162	20.5567	1.02658	7.7619	2.22383	-1.67551	0	0	0	1.09126	0.254944	-2.05539	8.09649	7.24068	-0.159092	3.64627	6.14381	0.751107
chr1	135715000	135715749	15.9034	5.1411	-1.59215	57.0814	6.83905	-2.74074	27.4001	0	-4.82782	40.6358	5.89798	-2.7235	53.6743	20.6934	-1.33361	3.69349	0.594869	-2.61419	5.53489	2.8125	-0.952131	16.1666	5.15848	-1.6461
chr1	136138700	136139349	14.8431	9.92353	-0.571394	39.4533	0	-4.37341	20.0037	0	-4.39257	40.8641	9.42709	-2.08131	51.4686	27.3687	-0.887151	1.51097	0.849814	-0.822897	6.58698	4.42819	-0.562421	15.1562	5.91196	-1.35671
chr1	136647600	136648099	13.7829	9.20616	-0.571988	47.0082	21.277	-1.07412	15.297	51.3919	1.68474	33.3305	14.5516	-1.17916	37.4985	20.6934	-0.827544	1.34309	0.679851	-0.971897	7.82204	7.77925	-0.00781339	16.2105	15.4754	-0.0669076
chr1	136648900	136649549	8.74685	0	-5.48331	20.1464	0	-3.469	9.07732	0	-3.33304	12.556	3.43243	-1.78426	0	0	0	2.01463	0.849814	-1.23556	8.23372	7.83909	-0.0699877	16.8255	13.215	-0.348245
chr1	136810050	136810599	23.0599	9.68441	-1.23462	72.1911	34.5752	-1.02038	34.7964	51.3919	0.549529	38.8095	16.9204	-1.1834	47.057	51.3998	0.124817	2.01463	1.27472	-0.656203	9.65175	10.5917	0.132764	18.8464	16.7506	-0.169981
chr1	137092750	137093149	2.91562	0	-3.96145	37.7744	0	-4.31377	13.9522	0	-3.90228	13.9258	0.531785	-4.09615	0	0	0	1.42703	0.254944	-2.43933	7.41035	4.48803	-0.711006	11.2024	2.31842	-2.26767
chr1	137191400	137192199	10.0721	7.65188	-0.387627	52.8842	5.31926	-2.90662	25.3829	10.2784	-1.22604	20.3179	2.99733	-2.64453	33.0869	0	-5.09115	0.839428	0.0849814	-3.16078	6.67846	5.26595	-0.337124	4.04165	2.26046	-0.835525
chr1	137371300	137372599	8.21674	3.58682	-1.15228	26.0224	14.058	-0.803284	15.4651	0	-4.04134	16.437	6.28473	-1.34584	21.3227	0	-4.48044	1.59491	1.44468	-0.141791	4.25409	3.59042	-0.238585	7.16074	6.08584	-0.234296
chr1	137439600	137440349	10.3372	0	-5.71935	43.6505	0	-4.51256	24.2062	0	-4.65571	32.1891	1.78873	-3.95926	0	0	0	2.26646	0.0849814	-4.583	8.14224	7.42021	-0.132264	25.8314	7.4769	-1.78724
chr1	137599200	137599649	3.44573	3.70638	0.0996235	18.4675	0	-3.35526	11.0945	0	-3.59628	9.35994	3.81918	-1.22966	0	19.3584	4.34755	0.503657	0.424907	-0.240099	5.1232	5.02659	-0.0269356	1.62544	0	-7.35354
chr1	137673600	137674149	6.36135	3.10857	-0.987783	25.183	0	-3.76463	8.23683	0	-3.2074	7.7619	3.33574	-1.14887	0	0	0	1.67886	0.424907	-1.95727	7.77629	6.94148	-0.161638	4.30523	4.23111	-0.0249955
chr1	139468300	139469399	15.9034	6.45627	-1.27458	30.2195	23.1768	-0.355843	13.2798	50.4575	1.84941	11.6429	8.17015	-0.495689	19.1169	29.3713	0.594303	1.84674	2.97435	0.684642	6.67846	6.58244	-0.0205832	1.93296	3.18782	0.718833
chr1	140219150	140219949	14.5781	6.81495	-1.07495	26.8618	0	-3.85109	17.9865	0	-4.24691	17.8067	6.96154	-1.31818	30.8811	0	-4.99463	4.61686	1.69963	-1.43635	5.30618	3.88962	-0.438356	3.33875	4.75276	0.508173
chr1	140389900	140390299	8.4818	3.46726	-1.24329	36.935	0	-4.283	13.616	18.688	0.429766	8.21849	2.80396	-1.45649	0	0	0	1.25914	0.594869	-1.06916	6.54123	5.74467	-0.184329	6.36998	5.39032	-0.240508
chr1	140503100	140503749	8.21674	5.38023	-0.592938	28.5407	16.7177	-0.706331	11.4307	0	-3.63584	21.2311	11.7476	-0.837675	30.1459	26.7012	-0.169091	2.68617	1.18974	-1.16819	5.94658	7.30052	0.291509	12.3446	13.0411	0.0791237
chr1	145799850	145800499	10.8673	0	-5.79016	31.059	0	-4.04697	10.254	0	-3.49237	55.2465	7.88008	-2.76351	55.1449	21.361	-1.32817	4.95263	0.594869	-3.03641	1.73823	0	-4.20025	17.3088	6.43361	-1.4264
chr1	151802650	151803049	5.03607	0	-4.71041	6.71545	0	-2.12358	0	0	0	0	0	0	0	0	0	0.839428	0.339925	-1.27944	4.52855	5.32579	0.229274	2.15262	2.31842	0.106572
chr1	152243150	152243499	4.77101	0	-4.63547	24.3435	10.2586	-1.10366	6.72394	0	-2.94934	0	2.51389	3.22953	0	0	0	0.671543	1.52966	1.17574	6.95292	7.95877	0.192339	4.34916	4.92664	0.179478
chr1	152310150	152310899	10.3372	8.72792	-0.239094	61.2785	20.1372	-1.51524	27.232	43.9167	0.669922	31.5042	11.2158	-1.4656	67.6444	30.0389	-1.14507	3.10589	0.764832	-2.00769	6.49549	4.12899	-0.641169	12.8718	10.9545	-0.232487
chr1	152358650	152359849	8.74685	0	-5.48331	26.8618	0	-3.85109	18.6589	0	-4.29711	18.9482	4.44765	-2.01943	45.5864	0	-5.54184	0.755486	0.849814	0.167649	4.02538	2.63298	-0.594053	4.2613	0	-8.73853
chr1	152600150	152600549	7.68663	0	-5.30134	16.7886	0	-3.23179	11.2626	0	-3.61619	15.5238	2.75561	-2.37256	22.058	0	-4.52719	1.00731	0.169963	-2.499	3.75092	0	-5.26713	2.63586	0	-8.04759
chr1	152622950	152623299	8.4818	0	-5.43992	26.0224	0	-3.80851	8.74112	16.8192	0.871269	9.58823	1.98211	-2.11535	0	0	0	1.25914	0.0849814	-3.74007	4.62003	3.1117	-0.55546	2.67979	0	-8.07135
chr1	152780800	152781349	7.15652	0	-5.20095	42.811	0	-4.48578	15.1289	0	-4.01157	16.6653	2.03045	-2.8639	35.2927	0	-5.18161	2.43434	0.254944	-3.20569	4.71152	0	-5.58842	3.82199	0	-8.58195
chr1	152823550	152823899	6.09629	0	-4.97643	16.7886	0	-3.23179	9.91781	0	-3.44861	4.10924	0	-3.8775	0	0	0	0.923371	0.169963	-2.37475	4.57429	0	-5.54668	1.62544	0	-7.35354
chr1	152950600	152951249	18.819	6.21715	-1.56744	60.4391	0	-4.96438	26.8958	0	-4.80197	33.1022	4.10925	-2.92134	46.3217	14.6857	-1.59305	3.77743	0.424907	-3.12244	5.48915	2.5133	-1.09676	6.63357	0	-9.37581
chr1	152975100	152975649	15.6383	4.06506	-1.89278	75.5489	4.55937	-3.56348	29.2491	0	-4.91882	69.6288	9.08868	-2.89689	96.3197	24.6986	-1.92104	4.78474	0.339925	-3.77633	3.65943	0	-5.23244	12.6082	1.44901	-3.11244
chr1	153472350	153472799	17.2287	9.32572	-0.87156	68.8334	19.3773	-1.72835	27.5682	29.9007	0.113233	29.9062	8.992	-1.70078	51.4686	26.0337	-0.956695	1.42703	0.509888	-1.46682	6.67846	6.94148	0.0549209	8.25901	6.95525	-0.24754
chr1	153842850	153843499	11.1324	4.5433	-1.25648	23.5041	0	-3.67266	15.8013	0	-4.0705	10.2731	4.64103	-1.09752	0	0	0	1.25914	0.509888	-1.28758	7.54758	6.40292	-0.233916	4.17344	2.66618	-0.644514
chr1	153905800	153906299	10.3372	0	-5.71935	21.8252	0	-3.57442	8.90922	0	-3.30877	14.1541	4.39931	-1.62095	17.6464	0	-4.22082	0.839428	0	-6.40842	7.82204	6.2234	-0.325171	5.27171	4.57887	-0.202865
chr1	153928250	153928799	9.54202	4.5433	-1.03833	32.7378	8.35884	-1.74565	13.1117	19.6224	0.547318	20.7745	4.20593	-2.2256	22.058	0	-4.52719	0.419714	0.339925	-0.29633	5.4434	5.68483	0.0615033	7.64398	3.94131	-0.95388
chr1	154860950	154862149	12.1926	7.53232	-0.680505	46.1687	0	-4.59003	19.8356	0	-4.38098	19.4048	6.28473	-1.58135	0	0	0	3.02194	0.934795	-1.68217	7.22738	5.56515	-0.371182	10.7191	9.85327	-0.121397
chr1	154992850	154993449	5.83124	1.79341	-1.59722	26.8618	0	-3.85109	10.5902	0	-3.53483	8.44678	2.17548	-1.82104	22.7932	8.67789	-1.29779	1.00731	0.509888	-0.968492	4.94023	3.35106	-0.546451	9.57694	4.46295	-1.09984
chr1	155015300	155015849	10.0721	5.73891	-0.790467	34.4167	0	-4.18653	17.1461	25.2287	0.531493	13.0126	5.46288	-1.20793	0	0	0	1.09126	0.509888	-1.08288	7.54758	5.62499	-0.417729	9.18156	7.41893	-0.307155
chr1	155099800	155100299	7.68663	3.70638	-1.01358	30.2195	0	-4.00986	13.1117	0	-3.81882	18.2633	5.07613	-1.78781	0	0	0	1.84674	1.01978	-0.850443	7.73055	7.06116	-0.12892	5.5353	4.75276	-0.219468
chr1	155201650	155202149	11.3974	3.9455	-1.48419	20.1464	5.69921	-1.52429	13.4479	0	-3.85279	9.35994	2.4172	-1.82989	24.999	0	-4.70038	0.419714	0.169963	-1.25568	6.31252	4.06914	-0.62114	2.54799	2.37638	-0.100191
chr1	155568750	155569749	17.2287	13.1517	-0.384442	86.4615	14.058	-2.46175	32.9473	29.9007	-0.135657	44.9734	11.6026	-1.92739	74.997	41.3869	-0.842325	4.28108	1.18974	-1.83862	6.90718	4.66755	-0.555586	10.4556	8.0565	-0.375635
chr1	155740650	155741699	31.8067	16.4994	-0.938583	105.768	14.058	-2.74657	42.3608	34.5727	-0.285621	49.0826	10.5873	-2.18135	65.4386	41.3869	-0.648404	6.4636	2.12453	-1.60065	5.94658	3.88962	-0.599866	16.562	7.65078	-1.11318
chr1	155777550	155777949	5.56618	3.22814	-0.750192	14.2703	0	-3.02417	7.39634	0	-3.06976	15.9804	3.14236	-2.24166	19.1169	10.6805	-0.784307	1.7628	0.339925	-2.34091	3.29349	1.19681	-1.38781	5.88674	2.95598	-0.991409
chr1	155909550	155910249	10.8673	5.26066	-1.01916	32.7378	0	-4.11844	16.8099	0	-4.1546	16.2087	2.80396	-2.41104	14.7053	0	-3.97318	1.93069	0.509888	-1.90029	4.02538	4.66755	0.208722	4.04165	2.37638	-0.763686
chr1	155996000	155996499	7.42157	5.97803	-0.302942	26.0224	12.9182	-0.909506	8.74112	17.7536	0.945004	17.1218	7.20327	-1.21531	0	0	0	1.42703	0.509888	-1.46682	4.02538	3.4109	-0.232684	6.58964	5.50624	-0.258702
chr1	157080650	157081699	27.5658	8.01056	-1.75776	118.36	0	-5.91121	56.6492	53.2607	-0.087394	76.4776	11.6993	-2.67774	77.9381	36.0466	-1.09138	12.0878	3.6542	-1.72317	11.39	9.87366	-0.204182	15.7712	8.80998	-0.839359
chr1	157642850	157643399	22.7948	8.4888	-1.40408	43.6505	0	-4.51256	20.8442	0	-4.44918	38.1246	4.0609	-3.13933	49.2628	0	-5.65142	3.69349	0.764832	-2.25693	8.91987	7.42021	-0.262334	23.547	8.98387	-1.38914
chr1	158588700	158589199	10.0721	0	-5.68259	31.059	0	-4.04697	14.2884	0	-3.93436	13.9258	2.22383	-2.49482	14.7053	0	-3.97318	1.1752	0.509888	-1.18886	6.31252	4.0093	-0.641997	4.39309	2.02861	-1.11093
chr1	160669300	160669999	10.6022	3.46726	-1.55856	32.7378	0	-4.11844	16.8099	0	-4.1546	7.99019	0	-4.78837	0	0	0	1.84674	0.339925	-2.40765	6.67846	4.06914	-0.701207	9.7966	7.24505	-0.434766
chr1	161283500	161284099	7.95169	3.46726	-1.1524	31.059	0	-4.04697	12.1031	30.8351	1.28071	23.514	7.59002	-1.59371	44.8512	23.3636	-0.912233	1.09126	0.679851	-0.674795	3.06477	2.15425	-0.489453	7.29253	7.88262	0.112107
chr1	161285350	161285899	8.21674	4.42374	-0.864201	20.1464	0	-3.469	15.1289	0	-4.01157	9.81652	2.90064	-1.66028	0	0	0	2.85406	0.594869	-2.24336	4.66578	3.76994	-0.300399	5.79888	6.78137	0.225442
chr1	161806550	161806999	10.3372	0	-5.71935	36.0956	0	-4.25155	16.1375	0	-4.09908	18.9482	2.17548	-2.95894	32.3517	0	-5.05969	2.938	0.169963	-4.03397	3.97963	0	-5.35037	5.66709	1.10125	-2.35297
chr1	161862450	161863749	11.3974	10.5213	-0.11332	21.8252	27.7361	0.319727	13.7841	29.9007	1.0636	17.8067	11.5542	-0.611123	29.4106	29.3713	-0.00186398	1.84674	2.80438	0.600046	4.52855	5.80452	0.351259	4.21737	5.62216	0.413929
chr1	163907300	163907699	1.85539	0	-3.36134	13.4309	0	-2.94775	6.38774	0	-2.88513	7.30532	1.25695	-2.28829	0	0	0	0.755486	0.254944	-1.53069	7.13589	8.49733	0.248718	12.6521	15.1856	0.263139
chr1	164066150	164067099	11.9275	8.24968	-0.521317	57.0814	17.8575	-1.57302	24.5424	0	-4.67482	48.3977	13.2946	-1.84082	80.1439	38.0492	-1.05519	2.3504	0.764832	-1.60708	5.07746	5.68483	0.160031	22.9759	15.8232	-0.537795
chr1	164078950	164079599	8.4818	3.70638	-1.15216	70.5123	17.4776	-1.89641	20.8442	29.9007	0.500389	37.2115	9.86219	-1.88412	66.9091	32.709	-1.01047	2.60223	1.01978	-1.34295	5.07746	4.84707	-0.0656708	19.1539	14.2583	-0.42558
chr1	164238950	164239199	5.83124	3.22814	-0.81503	15.9492	9.11873	-0.690928	8.06873	0	-3.1809	16.2087	5.7046	-1.45908	18.3816	16.0207	-0.187397	0.335771	0.0849814	-1.8641	5.90083	5.80452	-0.0233444	10.6313	11.8819	0.160305
chr1	164242600	164243199	13.7829	5.73891	-1.2354	57.0814	0	-4.88463	18.1546	26.1631	0.503956	28.3081	11.3125	-1.30074	50.7333	42.0544	-0.264932	1.51097	1.10476	-0.448263	7.04441	10.0532	0.507046	31.2788	30.9509	-0.0152014
chr1	164253250	164253849	23.3249	16.0211	-0.536318	71.3517	25.0765	-1.43779	28.0725	63.539	1.15052	61.1821	26.2992	-1.20878	86.7613	86.1114	-0.0107227	1.09126	0.849814	-0.357055	7.54758	5.38563	-0.479345	31.191	31.6464	0.0209065
chr1	164258150	164259299	21.7346	14.2277	-0.604367	44.4899	9.87863	-1.96855	14.6246	27.0975	0.846627	35.6134	22.625	-0.647601	52.9391	60.7453	0.194997	1.42703	1.95457	0.451126	5.80935	5.26595	-0.139165	16.6059	21.3874	0.364872
chr1	164573850	164574299	10.0721	6.21715	-0.678732	50.3659	0	-4.71056	19.6675	0	-4.36929	17.8067	3.91587	-2.10262	22.058	0	-4.52719	3.10589	1.44468	-1.09894	5.80935	6.10372	0.0701339	3.60234	3.12986	-0.202231
chr1	164590200	164590849	7.15652	5.38023	-0.398699	38.6139	0	-4.3439	16.3056	0	-4.11316	15.0672	2.32051	-2.55193	30.8811	0	-4.99463	1.09126	0.339925	-1.65403	5.39766	4.36835	-0.299077	4.43702	0	-8.7967
chr1	164777700	164777999	5.56618	3.10857	-0.801406	15.9492	0	-3.16585	0	0	0	0	0	0	0	0	0	0.167886	0.169963	0.0167476	0.137229	0	-1.24628	0.0878619	0.115921	0.363699
chr1	164778400	164778799	6.36135	3.46726	-0.839291	23.5041	0	-3.67266	7.90063	0	-3.15391	7.07703	1.88542	-1.75513	0	0	0	0.671543	0	-6.09073	2.92755	2.09441	-0.464314	4.92026	3.88335	-0.340653
chr1	164783450	164783649	3.71079	2.51077	-0.528755	12.5915	0	-2.86705	6.89204	0	-2.9804	8.21849	5.22116	-0.625626	19.8522	17.3558	-0.183961	0.0839428	0.339925	1.89719	6.44975	5.20611	-0.303785	11.9492	11.5341	-0.0509636
chr1	164789500	164790899	10.0721	0	-5.68259	51.2053	0	-4.7335	18.9951	0	-4.32158	30.8193	7.05823	-2.08038	0	0	0	3.5256	1.69963	-1.04827	7.13589	5.32579	-0.415337	14.014	10.4908	-0.41739
chr1	164812800	164813349	10.6022	4.90198	-1.0822	32.7378	14.8179	-1.04651	10.254	28.0319	1.3672	12.3277	7.3483	-0.723385	0	26.0337	4.75669	0.923371	0.424907	-1.10174	6.44975	6.94148	0.10444	13.5747	13.3889	-0.0198681
chr1	164887300	164888299	14.313	12.0756	-0.241554	26.0224	36.8549	0.471516	13.616	68.211	2.24346	34.0154	23.5919	-0.522334	50.7333	82.1062	0.683864	0.671543	1.3597	1.00699	6.03806	5.68483	-0.0855077	16.9573	23.1262	0.447392
chr1	164893600	164894099	13.7829	5.97803	-1.17845	31.059	22.7968	-0.414886	13.1117	37.3759	1.44331	41.0924	20.8363	-0.969645	52.2038	64.0829	0.290749	0.251829	0.339925	0.418425	4.57429	5.86436	0.351619	15.0683	16.9824	0.172415
chr1	164916200	164916949	5.56618	3.3477	-0.700734	35.2561	15.5778	-1.08372	11.0945	16.8192	0.559078	21.916	6.9132	-1.62289	19.1169	14.0181	-0.421701	0.419714	0.254944	-0.69769	3.5222	2.5133	-0.470997	9.00584	5.33236	-0.754985
chr1	164990300	164990899	12.4576	9.44528	-0.392113	41.1322	17.4776	-1.14695	13.2798	46.7199	1.74062	42.9188	17.2105	-1.30344	43.3806	41.3869	-0.0663125	1.7628	0.764832	-1.19407	4.25409	4.12899	-0.0420596	21.7458	16.5187	-0.396426
chr1	165059400	165060699	6.36135	3.82594	-0.704667	26.0224	21.657	-0.244313	15.4651	20.5567	0.388731	12.0994	7.3483	-0.697064	0	22.0285	4.52535	0.335771	0.509888	0.588383	6.95292	7.59973	0.126586	9.26943	14.3162	0.626551
chr1	165169100	165170049	9.54202	9.68441	0.0209329	56.2419	39.8944	-0.475299	22.3571	76.6206	1.73258	31.0476	19.9178	-0.632733	71.3207	50.7323	-0.483343	1.7628	0.764832	-1.19407	4.89449	5.14627	0.070955	12.3885	11.65	-0.0885947
chr1	165471900	165472599	14.313	5.49979	-1.34837	31.059	0	-4.04697	19.1632	0	-4.33366	0	0	0	10.2937	0	-3.49745	0.5876	0.509888	-0.200979	4.25409	3.17154	-0.412401	3.20696	1.15921	-1.46016
chr1	165485050	165485799	14.048	7.05407	-0.973894	29.3801	7.219	-1.76717	13.2798	0	-3.8359	11.8711	5.07613	-1.17883	24.999	17.3558	-0.502222	0.671543	0.509888	-0.390603	5.67212	4.36835	-0.36936	2.02082	3.3617	0.731414
chr1	165510450	165511799	26.2406	16.9776	-0.622224	26.0224	28.876	0.139905	11.4307	69.1454	2.49644	27.6232	23.5436	-0.227867	44.1159	62.7479	0.498741	1.34309	0.764832	-0.804297	6.03806	4.24867	-0.497211	17.2649	19.7645	0.194968
chr1	165524900	165525899	5.56618	7.53232	0.423285	42.811	20.8971	-0.968689	14.7927	31.7695	1.0531	12.7843	5.84963	-1.08927	0	20.0259	4.3941	0.839428	1.01978	0.277767	4.43706	4.66755	0.0714895	3.20696	2.84006	-0.174704
chr1	165537400	165538399	5.83124	0	-4.91438	121.718	23.5567	-2.27528	49.5891	42.9823	-0.201903	63.465	9.57212	-2.69133	97.7902	32.709	-1.55124	4.95263	1.10476	-2.15437	5.07746	3.29122	-0.610441	10.2359	4.40499	-1.21456
chr1	166145650	166146349	22.2647	10.6409	-1.05118	91.4981	0	-5.54686	35.9731	27.0975	-0.396032	27.395	6.04301	-2.12638	33.0869	30.0389	-0.135143	2.01463	0.424907	-2.21888	5.80935	4.90691	-0.239079	5.22778	1.97065	-1.40298
chr1	166696550	166697199	14.8431	8.4888	-0.791877	45.3293	14.438	-1.5257	17.8184	22.4255	0.315935	20.3179	7.29995	-1.43984	33.8222	19.3584	-0.774384	1.84674	1.01978	-0.850443	5.48915	4.66755	-0.229381	4.43702	5.15848	0.216899
chr1	166730250	166731199	12.1926	5.97803	-1.00426	23.5041	0	-3.67266	13.4479	0	-3.85279	12.7843	5.51122	-1.17092	0	0	0	1.00731	0.679851	-0.560409	5.90083	5.98404	0.0198658	4.70061	5.2744	0.165826
chr1	166744250	166744699	5.56618	0	-4.84954	16.7886	0	-3.23179	0	0	0	0	1.88542	2.86488	0	0	0	1.09126	0.594869	-0.864455	8.05075	5.9242	-0.436164	3.03123	2.95598	-0.0361472
chr1	167394650	167395099	9.01191	3.82594	-1.19418	31.059	0	-4.04697	15.297	0	-4.02653	10.2731	2.03045	-2.18172	25.7343	0	-4.74062	1.00731	0.254944	-1.94101	6.95292	5.14627	-0.426928	5.88674	0	-9.20377
chr1	167439950	167440649	11.6625	6.57583	-0.807935	52.0448	0	-4.75608	27.7363	0	-4.8448	32.8739	4.97944	-2.65159	0	0	0	3.5256	0.764832	-2.19	6.22103	4.90691	-0.33624	16.7816	6.95525	-1.26949
chr1	168211400	168212149	20.9394	13.7495	-0.599727	57.9208	19.7573	-1.46156	22.3571	49.5231	1.11308	24.8837	11.6509	-1.07537	43.3806	30.7064	-0.485156	4.78474	2.54944	-0.905625	7.18164	6.46276	-0.14996	5.84281	5.5642	-0.0703653
chr1	171749400	171750399	13.7829	10.5213	-0.383182	15.9492	0	-3.16585	12.9436	0	-3.80153	19.1765	7.15492	-1.38547	30.1459	0	-4.96097	2.60223	1.18974	-1.12256	4.66578	5.08643	0.122031	6.32605	6.20177	-0.0285812
chr1	171813200	171813749	4.50596	2.98901	-0.561377	47.8476	0	-4.63945	22.189	0	-4.53537	19.4048	5.94632	-1.65747	30.1459	0	-4.96097	5.79206	0.764832	-2.90461	3.61369	2.63298	-0.44238	2.59192	0	-8.02344
chr1	172619950	172620349	5.03607	0	-4.71041	10.0732	0	-2.59373	6.05155	0	-2.81794	6.84874	0.870193	-2.61094	0	0	0	0.503657	0.0849814	-2.43509	1.9212	0.478723	-1.80427	1.66938	1.10125	-0.595744
chr1	172651650	172652149	8.74685	0	-5.48331	31.059	11.0185	-1.34448	14.6246	0	-3.96574	39.7227	7.92843	-2.28213	45.5864	22.0285	-1.01649	1.93069	0.254944	-2.87281	8.14224	5.80452	-0.481217	17.792	8.86795	-1.00374
chr1	172654150	172654849	15.6383	5.1411	-1.56821	30.2195	0	-4.00986	15.1289	25.2287	0.701503	34.0154	8.02511	-2.04331	44.1159	28.7038	-0.602988	2.18251	0.849814	-1.35049	7.22738	5.38563	-0.417639	17.5284	10.201	-0.780391
chr1	172987350	172987849	5.03607	0	-4.71041	15.9492	0	-3.16585	8.06873	0	-3.1809	6.62045	1.49867	-1.94394	0	0	0	0.503657	0.339925	-0.553758	2.74457	2.39361	-0.189974	2.02082	1.91269	-0.0789351
chr1	175981550	175982249	9.80708	7.53232	-0.372048	80.5855	17.8575	-2.0562	24.0381	0	-4.64605	87.6638	14.2615	-2.59475	108.084	38.7168	-1.45762	2.77011	0.679851	-2.01079	6.44975	4.30851	-0.57115	35.1887	10.8966	-1.69032
chr1	176594700	176595849	15.6383	12.4343	-0.326073	63.7968	23.5567	-1.36431	25.2148	48.5887	0.91963	24.4272	10.684	-1.17069	58.0859	52.7349	-0.136955	3.69349	2.54944	-0.533055	4.803	3.65026	-0.386675	5.66709	4.40499	-0.362741
chr1	176596800	176597199	12.4576	4.30418	-1.49067	22.6647	0	-3.62437	10.4221	0	-3.51376	16.2087	5.46288	-1.51836	0	30.7064	4.9867	1.1752	0.339925	-1.76001	4.89449	4.36835	-0.160596	3.33875	3.01394	-0.147192
chr1	178960750	178961149	4.77101	2.86945	-0.695558	37.7744	0	-4.31377	15.1289	0	-4.01157	11.4146	1.93376	-2.39076	0	0	0	3.10589	0.679851	-2.17529	6.31252	4.42819	-0.501958	3.07517	0	-8.2692
chr1	179071500	179071899	5.83124	2.51077	-1.15375	10.0732	0	-2.59373	8.90922	0	-3.30877	7.07703	1.49867	-2.03611	14.7053	0	-3.97318	1.34309	0.169963	-2.91048	4.39132	5.50531	0.319656	3.60234	0	-8.49679
chr1	179133850	179134499	8.4818	0	-5.43992	44.4899	0	-4.53884	17.1461	0	-4.18158	14.6106	1.93376	-2.73879	0	0	0	4.36503	0.679851	-2.66494	6.22103	4.84707	-0.353586	5.4035	0	-9.08042
chr1	180312100	180312749	13.2528	0	-6.07176	26.8618	0	-3.85109	13.2798	0	-3.8359	12.7843	0	-5.44673	0	0	0	2.26646	0.424907	-2.38801	4.57429	2.33377	-0.941552	2.9873	0	-8.22752
chr1	180503300	180504249	21.2045	16.6189	-0.347829	81.4249	39.8944	-0.993719	36.1412	99.9805	1.44299	52.7353	25.7674	-1.02471	77.2028	87.4465	0.177584	7.47091	3.14431	-1.24589	8.05075	9.3351	0.211104	9.18156	12.1137	0.399451
chr1	181487050	181487549	7.68663	1.67385	-2.0734	20.9858	0	-3.52267	11.7669	0	-3.67434	15.7521	2.32051	-2.61484	29.4106	0	-4.9265	2.18251	0.764832	-1.50063	7.86778	5.74467	-0.447055	9.31336	0	-9.86471
chr1	181490900	181491899	17.2287	7.65188	-1.15035	58.7602	0	-4.92506	25.7191	0	-4.7398	34.472	4.0609	-2.99523	53.6743	31.3739	-0.756032	2.43434	0.849814	-1.50735	7.86778	8.61701	0.129656	15.3758	3.53559	-2.11751
chr1	181864550	181864949	10.6022	7.41275	-0.504841	28.5407	9.49868	-1.40926	13.616	0	-3.86947	25.7969	8.94365	-1.49734	31.6164	24.6986	-0.343906	0.755486	0.339925	-1.12933	4.62003	4.54787	-0.0222279	13.3989	8.46222	-0.662382
chr1	181865350	181866199	25.1803	12.5539	-0.992777	21.8252	15.5778	-0.438733	17.3141	32.7039	0.879958	36.9832	13.2463	-1.46063	47.7922	32.0415	-0.562374	1.1752	1.44468	0.295575	3.33923	2.33377	-0.498891	12.2567	7.99854	-0.61514
chr1	182273200	182274349	14.313	15.0646	0.0728436	42.811	0	-4.48578	21.3485	0	-4.48211	28.3081	13.5847	-1.04293	41.1748	0	-5.39831	4.28108	2.7194	-0.652757	6.44975	6.58244	0.0289354	9.48908	9.73735	0.0372224
chr1	184167400	184168049	8.4818	6.69539	-0.332361	45.3293	20.8971	-1.04757	24.7105	41.1135	0.711926	19.1765	4.10925	-2.14313	0	0	0	1.93069	1.18974	-0.693846	3.202	2.45345	-0.370891	1.66938	1.15921	-0.522392
chr1	184168150	184168849	1.06022	3.3477	1.4932	19.3069	0	-3.41325	8.40493	0	-3.23342	12.0994	3.48077	-1.71352	0	0	0	1.25914	0.509888	-1.28758	2.47012	0.658244	-1.7611	1.66938	0	-7.39178
chr1	184217850	184218399	9.54202	4.06506	-1.19166	38.6139	0	-4.3439	16.3056	0	-4.11316	11.4146	0	-5.2872	0	0	0	2.09857	0.424907	-2.27749	5.35192	1.85505	-1.47956	5.05206	0	-8.98358
chr1	184349650	184350149	7.68663	0	-5.30134	26.8618	0	-3.85109	12.9436	0	-3.80153	13.2409	3.6258	-1.78626	34.5575	0	-5.15208	0.923371	0	-6.54438	9.92621	9.27526	-0.0968462	6.89716	3.0719	-1.16427
chr1	185607450	185608399	10.6022	8.4888	-0.314103	48.687	29.6359	-0.680055	24.5424	56.0639	1.15968	27.395	10.4423	-1.36632	63.9681	29.3713	-1.09702	3.10589	2.54944	-0.283814	5.48915	3.59042	-0.598843	5.88674	6.54953	0.153673
chr1	185617800	185618299	11.9275	7.05407	-0.741422	79.746	19.3773	-1.93507	32.2749	41.1135	0.339847	49.5392	9.81384	-2.30095	72.7912	41.3869	-0.799832	5.12051	1.61465	-1.65898	6.54123	5.74467	-0.184329	5.66709	5.10052	-0.151682
chr1	185721950	185722399	9.80708	5.38023	-0.842626	31.8984	0	-4.08315	17.9865	0	-4.24691	38.8095	5.99466	-2.63532	48.5275	0	-5.63016	1.51097	0.424907	-1.80621	5.48915	3.4109	-0.670787	15.0244	6.54953	-1.1966
chr1	186270800	186271649	16.1684	8.36924	-0.933677	87.3009	25.0765	-1.72163	36.6455	42.9823	0.224446	47.7129	13.8264	-1.76503	61.7623	38.0492	-0.684603	3.60954	1.3597	-1.40195	4.62003	4.18883	-0.138214	16.1666	10.1431	-0.67199
chr1	186340850	186341299	7.15652	4.06506	-0.786457	22.6647	0	-3.62437	7.56443	0	-3.09836	10.0448	3.52912	-1.43382	0	0	0	0.671543	0.339925	-0.961757	6.76995	5.62499	-0.263025	8.34688	5.73808	-0.539883
chr1	187077000	187077599	16.6985	4.78242	-1.76198	56.2419	0	-4.86399	22.189	0	-4.53537	31.2759	5.22116	-2.51578	36.028	0	-5.21054	2.85406	0.254944	-3.4343	5.30618	4.60771	-0.199584	15.7273	4.52091	-1.79631
chr1	187080600	187080999	7.15652	0	-5.20095	19.3069	0	-3.41325	10.9264	0	-3.57609	15.0672	1.45032	-3.13416	22.7932	0	-4.57248	2.01463	0.254944	-2.9339	5.90083	2.5133	-1.19929	17.8799	3.82539	-2.2217
chr1	187108650	187109199	10.3372	0	-5.71935	28.5407	0	-3.93266	12.4393	0	-3.74839	7.53361	0	-4.70664	0	0	0	2.26646	0.509888	-2.13052	7.09015	4.90691	-0.522101	5.57923	0	-9.12651
chr1	187210900	187211749	4.50596	0	-4.55642	39.4533	0	-4.37341	17.3141	0	-4.19489	12.7843	1.16026	-3.16354	0	0	0	1.7628	0.509888	-1.76976	4.803	2.33377	-1.01047	4.70061	0	-8.87977
chr1	188073850	188074799	7.42157	4.18462	-0.797637	36.0956	0	-4.25155	18.1546	0	-4.25962	21.6877	5.55957	-1.90783	0	26.0337	4.75669	2.85406	2.20952	-0.367815	5.1232	3.05186	-0.728732	6.06247	5.10052	-0.248814
chr1	188085100	188085799	9.01191	3.82594	-1.19418	28.5407	10.6385	-1.2729	18.4908	21.4911	0.206561	14.1541	6.4781	-1.09252	0	24.0311	4.64565	4.86868	1.44468	-1.74579	5.85509	4.54787	-0.357555	7.11681	6.89729	-0.0451366
chr1	188086750	188088249	19.8792	6.57583	-1.56723	42.811	15.9578	-1.31924	30.0896	0	-4.95836	42.0056	18.6608	-1.15783	34.5575	28.7038	-0.259504	7.30303	2.63442	-1.46752	6.03806	4.78723	-0.328767	11.6417	10.4908	-0.150036
chr1	188358300	188358649	6.36135	0	-5.03592	14.2703	0	-3.02417	7.39634	0	-3.06976	9.35994	1.69204	-2.27777	13.2348	0	-3.83135	2.01463	0.339925	-2.53254	3.43072	0	-5.14189	5.13992	0	-9.00841
chr1	191572400	191572799	6.09629	2.39121	-1.28088	28.5407	0	-3.93266	14.1203	0	-3.91841	18.7199	1.49867	-3.40251	29.4106	0	-4.9265	0.5876	0.254944	-1.17349	5.07746	3.94946	-0.354514	6.89716	0	-9.43195
chr1	192847100	192847549	10.8673	4.5433	-1.22234	32.7378	0	-4.11844	12.9436	0	-3.80153	12.0994	2.80396	-1.99809	16.9111	0	-4.16278	1.09126	0.509888	-1.08288	6.44975	6.16356	-0.0644573	3.29482	2.84006	-0.213579
chr1	193244050	193244649	10.8673	5.97803	-0.841085	31.8984	0	-4.08315	18.6589	0	-4.29711	34.472	4.93109	-2.73274	42.6454	0	-5.44776	2.85406	0.764832	-1.8861	2.83606	2.03457	-0.459934	5.57923	0	-9.12651
chr1	193244750	193245749	15.1082	4.18462	-1.80378	21.8252	0	-3.57442	16.4737	0	-4.12711	11.6429	0	-5.31504	6.61739	0	-2.9293	2.26646	0.424907	-2.38801	4.803	2.39361	-0.975428	8.25901	0	-9.69157
chr1	193273400	193273999	6.89146	0	-5.14801	30.2195	0	-4.00986	15.8013	0	-4.0705	28.0798	0	-6.56376	0	0	0	3.35771	0.509888	-2.6955	3.8424	0	-5.301	10.8509	0	-10.0849
chr1	193348550	193349099	12.9878	4.06506	-1.62856	45.3293	0	-4.56466	21.6847	0	-4.50365	18.7199	5.7046	-1.66337	0	24.0311	4.64565	1.1752	0.339925	-1.76001	3.29349	1.19681	-1.38781	6.36998	3.0719	-1.04973
chr1	193465100	193465649	11.9275	6.45627	-0.8655	44.4899	7.97889	-2.21997	15.6332	0	-4.05599	25.112	5.02778	-2.25391	0	0	0	1.34309	0.594869	-1.16156	6.86143	5.14627	-0.408092	8.03936	3.3617	-1.2554
chr1	193511350	193511849	12.7227	5.02154	-1.30736	78.9066	0	-5.33819	27.7363	0	-4.8448	40.4076	3.91587	-3.27139	73.5265	0	-6.21968	2.26646	0.594869	-1.91209	4.71152	0	-5.58842	10.7631	0	-10.0732
chr1	193560300	193560799	13.7829	5.1411	-1.38846	51.2053	0	-4.7335	18.1546	11.2128	-0.649303	21.2311	6.42976	-1.67779	42.6454	28.0363	-0.587972	1.25914	0.254944	-2.26009	8.50818	7.36036	-0.206462	14.4533	10.7227	-0.430384
chr1	193561600	193562249	12.9878	6.81495	-0.910694	35.2561	0	-4.21941	15.1289	0	-4.01157	29.4496	6.52645	-2.12366	46.3217	0	-5.56443	1.84674	0.509888	-1.8365	3.202	2.99202	-0.0947926	6.28212	4.34703	-0.530201
chr1	193562350	193563099	1.06022	0.717363	-0.458116	0	0	0	0	0	0	0	0.193376	0.717726	0	0	0	0.839428	0.594869	-0.489868	5.16895	5.38563	0.0581432	4.87633	2.72414	-0.837665
chr1	193964150	193964599	9.54202	2.98901	-1.61111	29.3801	0	-3.97178	17.6503	0	-4.22113	9.81652	0	-5.07561	0	0	0	1.51097	0.509888	-1.54872	6.86143	4.24867	-0.678812	3.25089	1.62289	-0.997836
chr1	195088050	195089099	16.9636	2.27165	-2.79581	46.1687	0	-4.59003	20.8442	0	-4.44918	45.6583	6.1397	-2.83526	64.7033	0	-6.03789	4.1132	1.44468	-1.50306	5.90083	4.06914	-0.525412	17.9238	6.02788	-1.57057
chr1	195104350	195105299	40.2885	15.1842	-1.39606	103.25	18.2375	-2.37872	46.3952	28.9663	-0.661399	76.9342	11.6509	-2.69212	110.29	25.3662	-2.07756	6.79937	1.78461	-1.92385	8.87412	4.54787	-0.949202	28.599	6.37565	-2.16357
chr1	195136200	195137399	23.8551	5.1411	-2.17113	99.8924	0	-5.6709	35.805	0	-5.20183	85.6092	8.02511	-3.36727	92.6434	0	-6.54911	8.47823	1.61465	-2.38534	3.38497	2.03457	-0.707201	18.0556	4.11519	-2.13071
chr1	195137600	195138199	7.68663	2.39121	-1.60578	20.9858	0	-3.52267	8.40493	0	-3.23342	19.1765	1.78873	-3.22103	0	0	0	1.67886	0.339925	-2.27093	5.76361	2.15425	-1.37914	14.7169	3.76743	-1.96297
chr1	196418700	196420049	17.2287	8.36924	-1.02422	71.3517	36.095	-0.94523	33.1154	68.211	1.02058	28.993	16.1469	-0.832738	54.4096	54.7375	0.00851175	5.37234	4.16409	-0.366774	5.94658	4.24867	-0.475546	2.63586	5.2744	0.998005
chr2	3031150	3032499	12.7227	8.84748	-0.514319	33.5773	0	-4.15288	23.7019	0	-4.62655	27.6232	10.6357	-1.35242	42.6454	0	-5.44776	4.1132	1.78461	-1.2001	5.99232	4.90691	-0.283071	6.76536	5.15848	-0.390559
chr2	3052450	3053349	14.8431	6.21715	-1.2291	17.6281	0	-3.29485	9.41352	0	-3.38039	10.0448	4.59269	-1.08021	10.2937	0	-3.49745	3.27377	1.61465	-1.01523	8.05075	7.53989	-0.0933818	2.32834	0	-7.86934
chr2	3273400	3273999	11.6625	9.80397	-0.245833	22.6647	8.73878	-1.19961	9.41352	0	-3.38039	17.1218	8.26683	-1.02406	24.999	20.0259	-0.306288	0.671543	0.254944	-1.36312	3.93389	4.18883	0.0884111	4.92026	4.69479	-0.0675332
chr2	4394150	4394799	6.36135	5.26066	-0.264916	47.0082	0	-4.61495	16.3056	0	-4.11316	24.1989	4.73772	-2.28187	41.1748	0	-5.39831	1.1752	0.424907	-1.44635	9.51452	7.24068	-0.389301	8.87405	4.57887	-0.953077
chr2	4456250	4456499	2.91562	0.597803	-1.96541	23.5041	0	-3.67266	9.41352	0	-3.38039	5.93557	0	-4.37749	0	0	0	0.503657	0.424907	-0.240099	5.76361	0	-5.87372	5.97461	0	-9.22511
chr2	5023700	5024399	5.03607	5.73891	0.181714	27.7012	14.438	-0.85349	12.7755	0	-3.78403	9.58823	6.04301	-0.640546	0	0	0	0.503657	0.509888	0.0173958	3.47646	3.05186	-0.18233	1.58151	0	-7.31426
chr2	5056100	5056799	8.74685	0	-5.48331	26.0224	0	-3.80851	15.6332	0	-4.05599	17.8067	0	-5.91542	18.3816	0	-4.27662	2.26646	0.849814	-1.40469	4.94023	2.99202	-0.704942	6.1064	0	-9.25654
chr2	5069050	5069299	6.6264	3.9455	-0.71958	14.2703	4.17942	-1.3967	8.23683	20.5567	1.22267	5.70728	1.45032	-1.77909	0	0	0	1.09126	0.254944	-2.05539	6.12955	3.23138	-0.903008	2.94337	0	-8.20622
chr2	5102350	5103099	7.15652	4.66286	-0.597217	45.3293	0	-4.56466	17.6503	0	-4.22113	19.1765	3.04568	-2.54136	0	0	0	0.923371	0.254944	-1.81676	7.22738	2.63298	-1.42282	8.08329	0	-9.66058
chr2	5139900	5141299	42.674	21.9991	-0.949601	151.937	53.9525	-1.46007	55.8087	94.3742	0.747486	103.873	30.6501	-1.75096	149.259	117.485	-0.342741	7.47091	2.7194	-1.45463	8.05075	6.2234	-0.366233	32.6407	23.3001	-0.486158
chr2	5977450	5978099	11.6625	4.90198	-1.21727	43.6505	9.87863	-1.94226	27.5682	0	-4.83634	28.3081	3.72249	-2.83026	37.4985	0	-5.26673	1.93069	0.509888	-1.90029	5.67212	2.8125	-0.986845	11.3342	3.65151	-1.63144
chr2	6790850	6792049	63.0834	28.4554	-1.14302	172.923	37.9947	-2.12884	66.567	88.7678	0.409878	132.866	25.9608	-2.34224	203.668	92.7867	-1.12583	7.6388	2.46446	-1.62812	5.67212	7.48005	0.393105	49.5102	25.9663	-0.930822
chr2	6871600	6872499	17.4937	8.84748	-0.967648	139.346	19.7573	-2.69966	55.6406	27.0975	-1.01139	88.8053	12.6661	-2.78076	141.906	50.7323	-1.46593	6.96726	2.80438	-1.30984	6.86143	4.66755	-0.546137	21.9215	6.60749	-1.72865
chr2	7162900	7164049	24.9153	14.3473	-0.787817	132.63	34.5752	-1.88007	58.3302	16.8192	-1.73534	89.4902	19.386	-2.18939	125.73	43.3895	-1.51347	6.37966	1.95457	-1.70152	8.18798	6.04388	-0.431871	22.7123	11.766	-0.948263
chr2	7188750	7189649	31.5417	11.7169	-1.41337	89.8192	15.5778	-2.38504	40.0075	31.7695	-0.323532	52.7353	10.2006	-2.33648	99.996	34.7116	-1.49983	2.01463	1.01978	-0.975326	5.85509	2.8125	-1.03187	16.9573	8.28834	-1.03187
chr2	7190100	7190499	13.2528	4.18462	-1.61738	28.5407	0	-3.93266	16.1375	0	-4.09908	16.6653	4.0609	-1.95989	27.9401	20.0259	-0.4609	0.503657	0.169963	-1.51311	3.70517	2.09441	-0.794128	11.2024	5.50624	-1.02334
chr2	7722650	7723099	7.68663	6.21715	-0.297476	41.9716	0	-4.4585	21.1804	0	-4.47121	19.633	1.11191	-3.81944	33.8222	0	-5.12194	2.26646	0.594869	-1.91209	4.25409	0	-5.4443	4.08558	0	-8.67792
chr2	8844900	8845349	6.09629	7.05407	0.204289	55.4025	11.3984	-2.09905	26.5596	25.2287	-0.071405	40.6358	7.49333	-2.39305	72.7912	20.6934	-1.76619	2.43434	0.849814	-1.50735	5.53489	3.47074	-0.658164	6.6775	2.14454	-1.63409
chr2	9159850	9160249	14.8431	11.4778	-0.365336	48.687	0	-4.66355	19.4994	0	-4.35751	32.8739	8.21849	-1.96138	47.7922	23.3636	-1.00193	1.1752	0.509888	-1.18886	4.07112	3.1117	-0.377097	13.3989	7.7667	-0.785965
chr2	9173950	9174549	12.9878	7.891	-0.704809	48.687	0	-4.66355	12.7755	0	-3.78403	20.5462	4.0609	-2.25709	36.028	0	-5.21054	1.42703	0.424907	-1.72431	5.94658	3.76994	-0.643806	4.92026	2.55026	-0.945375
chr2	9209250	9209849	15.1082	5.61935	-1.39538	82.2643	16.3377	-2.20011	28.4087	0	-4.87817	67.3459	13.3913	-2.30474	83.8202	33.3765	-1.30298	3.5256	1.44468	-1.28125	5.53489	3.65026	-0.587396	15.8591	6.14381	-1.36667
chr2	9231750	9232649	27.8309	6.93451	-1.97413	41.1322	0	-4.43069	22.5252	0	-4.55614	23.0574	2.99733	-2.82451	0	0	0	2.60223	0.679851	-1.92092	5.85509	2.93218	-0.973769	6.89716	3.30374	-1.05963
chr2	9903650	9904349	8.4818	4.18462	-0.985542	27.7012	0	-3.89245	13.616	25.2287	0.843602	0	0	0	0	0	0	1.00731	1.01978	0.0175657	8.55392	7.42021	-0.202582	3.51447	2.43434	-0.527964
chr2	9973300	9974399	17.4937	7.29319	-1.23958	100.732	0	-5.68274	39.3351	0	-5.33396	34.7003	2.70727	-3.54084	64.7033	0	-6.03789	6.29571	1.78461	-1.81299	8.00501	4.96675	-0.677753	8.83012	0	-9.78792
chr2	10115150	10115799	10.6022	4.5433	-1.18737	23.5041	0	-3.67266	13.9522	0	-3.90228	25.7969	6.9132	-1.85517	48.5275	24.6986	-0.946538	1.42703	0.424907	-1.72431	4.11686	2.5133	-0.690299	3.60234	2.31842	-0.633583
chr2	10132800	10133449	13.7829	4.66286	-1.52379	46.1687	0	-4.59003	20.1718	0	-4.40407	15.2955	2.94899	-2.26307	37.4985	0	-5.26673	2.3504	0.509888	-2.18276	3.5222	0	-5.1788	5.79888	0	-9.18212
chr2	10153400	10154399	23.59	6.57583	-1.81189	78.0672	0	-5.32314	33.4516	22.4255	-0.556489	43.8319	7.92843	-2.42313	56.6154	0	-5.84838	6.96726	1.69963	-2.02898	8.91987	3.88962	-1.17685	14.1018	6.31769	-1.15715
chr2	11285600	11286049	5.03607	0	-4.71041	9.23375	9.11873	-0.0148474	0	15.8848	4.07765	8.90336	4.30262	-0.999705	0	0	0	0.671543	1.01978	0.595455	3.8424	4.60771	0.255949	3.20696	2.08658	-0.617662
chr2	11343550	11343949	6.36135	6.09759	-0.0591928	47.0082	0	-4.61495	16.8099	0	-4.1546	15.2955	4.30262	-1.7606	35.2927	21.361	-0.698697	0.923371	0.849814	-0.118427	4.02538	4.36835	0.115216	2.94337	0	-8.20622
chr2	11443350	11443949	6.09629	0	-4.97643	27.7012	0	-3.89245	12.2712	0	-3.73023	21.6877	0	-6.19559	0	0	0	2.68617	0.339925	-2.94579	6.22103	2.63298	-1.20969	13.1793	0	-10.3651
chr2	11634150	11635299	32.0718	23.1947	-0.464089	96.5347	50.9129	-0.897011	45.7228	101.849	1.13833	135.833	43.1712	-1.64689	152.935	102.8	-0.568521	7.38697	3.90914	-0.916396	6.76995	4.30851	-0.64001	31.1031	19.9384	-0.64125
chr2	14698250	14698699	7.15652	4.90198	-0.527965	28.5407	0	-3.93266	12.6074	0	-3.76632	0	1.93376	2.89644	0	0	0	1.67886	0.594869	-1.48135	7.77629	7.18084	-0.113411	4.43702	3.0719	-0.529019
chr2	14779500	14780349	15.1082	9.32572	-0.684404	52.0448	23.9367	-1.05916	23.5338	52.3263	1.12008	21.4594	8.31518	-1.33668	0	35.3791	5.18504	2.43434	1.18974	-1.02673	7.13589	7.48005	0.0670356	8.21508	9.21571	0.165629
chr2	16762150	16763049	15.6383	0	-6.30728	77.2277	13.2981	-2.37265	29.4172	31.7695	0.107465	35.6134	6.42976	-2.4159	69.8502	30.7064	-1.16	2.68617	1.18974	-1.16819	5.30618	3.29122	-0.672804	6.94109	4.23111	-0.712796
chr2	16771500	16771949	10.3372	0	-5.71935	56.2419	0	-4.86399	20.8442	0	-4.44918	18.2633	2.22383	-2.87877	0	0	0	6.21177	1.18974	-2.3746	5.76361	0	-5.87372	5.4035	0	-9.08042
chr2	18015550	18015999	10.6022	4.5433	-1.18737	26.0224	0	-3.80851	14.1203	0	-3.91841	12.3277	1.93376	-2.49905	13.2348	0	-3.83135	0.923371	0.679851	-0.436167	9.28581	9.03589	-0.038935	6.63357	4.52091	-0.552157
chr2	18024350	18024849	10.0721	1.79341	-2.36543	20.9858	0	-3.52267	10.5902	0	-3.53483	4.56583	0	-4.01965	13.97	0	-3.90401	0.503657	0.254944	-0.955118	7.04441	7.65957	0.119162	2.46013	0	-7.94844
chr2	18292550	18293499	18.819	12.4343	-0.590095	33.5773	56.2322	0.710861	19.6675	113.997	2.47615	18.035	13.1012	-0.452234	31.6164	46.7271	0.549212	1.51097	2.88937	0.930745	9.14858	9.69414	0.0826868	14.629	15.7073	0.102534
chr2	18294900	18295799	24.9153	21.0427	-0.241601	66.3151	21.277	-1.5533	27.0639	34.5727	0.342057	36.07	11.6993	-1.5998	62.4975	37.3817	-0.726282	2.85406	1.3597	-1.0642	9.78898	9.87366	0.0123013	16.0787	15.5914	-0.0443783
chr2	18363450	18363999	12.1926	6.33671	-0.922841	47.0082	12.5383	-1.75317	24.3743	31.7695	0.368987	36.7549	9.91053	-1.85961	33.0869	0	-5.09115	3.60954	1.61465	-1.15568	8.00501	6.10372	-0.385681	11.9053	8.3463	-0.511877
chr2	20834100	20834949	17.2287	7.891	-1.10707	79.746	14.438	-2.31411	34.124	46.7199	0.442133	31.5042	7.00989	-2.1213	49.998	24.6986	-0.98875	4.95263	2.54944	-0.955276	10.5209	11.3098	0.103376	3.6902	2.72414	-0.436515
chr2	21024350	21024949	4.77101	6.33671	0.395025	49.5265	23.5567	-1.01161	22.189	41.1135	0.860842	25.112	8.02511	-1.60997	49.2628	36.0466	-0.440147	2.68617	2.63442	-0.0279595	5.99232	4.54787	-0.390423	6.94109	6.14381	-0.17576
chr2	23037050	23037749	8.74685	0	-5.48331	13.4309	0	-2.94775	12.7755	0	-3.78403	6.84874	0	-4.57465	13.97	0	-3.90401	1.09126	0.764832	-0.507195	3.24775	4.42819	0.435744	2.06475	0	-7.6968
chr2	26410700	26411049	9.01191	5.26066	-0.754424	47.8476	0	-4.63945	20.1718	0	-4.40407	31.5042	4.01256	-2.8826	35.2927	0	-5.18161	1.34309	0.509888	-1.37998	11.9389	7.71941	-0.622572	21.8776	8.75202	-1.32078
chr2	26464450	26465449	15.3733	0	-6.28293	42.811	0	-4.48578	23.1976	0	-4.59679	69.8571	5.12447	-3.69304	68.3796	0	-6.11644	5.62417	1.01978	-2.45187	9.24007	4.18883	-1.12285	28.9944	4.63683	-2.64195
chr2	27062650	27063149	9.01191	0	-5.52543	31.8984	0	-4.08315	15.8013	0	-4.0705	18.2633	0	-5.95135	22.7932	0	-4.57248	2.01463	0.509888	-1.96138	9.78898	4.48803	-1.10795	11.9492	0	-10.2239
chr2	27187100	27187499	11.3974	10.6409	-0.0973202	22.6647	18.6174	-0.258582	8.57303	0	-3.25897	13.2409	10.394	-0.340525	0	0	0	0.167886	0.509888	1.54725	8.41669	9.69414	0.201625	9.92839	18.3155	0.882768
chr2	27431750	27432449	17.2287	6.57583	-1.36299	70.5123	0	-5.18015	25.7191	0	-4.7398	70.0854	6.81651	-3.30603	75.7323	0	-6.26176	4.61686	0.849814	-2.42794	7.82204	0	-6.3078	35.8037	9.96919	-1.84352
chr2	27453400	27453949	0.530112	0	-1.86812	28.5407	0	-3.93266	13.7841	0	-3.88597	27.8515	1.59535	-3.89267	0	0	0	1.09126	0.254944	-2.05539	8.64541	5.20611	-0.720871	37.2534	14.5481	-1.35594
chr2	27454100	27455899	53.5413	24.8686	-1.10015	141.025	22.7968	-2.52804	64.7179	0	-6.03822	130.126	25.3323	-2.3472	152.935	84.7764	-0.843671	7.0512	2.7194	-1.37133	10.0177	8.97605	-0.156743	41.0754	24.1115	-0.768305
chr2	27837650	27838249	6.89146	8.84748	0.351433	30.2195	33.8153	0.15264	10.254	76.6206	2.786	14.8389	8.31518	-0.813311	17.6464	20.6934	0.218365	0.671543	1.18974	0.815845	7.77629	6.2234	-0.316817	5.5353	6.72341	0.280072
chr2	27863800	27864149	9.54202	3.22814	-1.5068	23.5041	0	-3.67266	7.22824	0	-3.04058	11.1863	2.12714	-2.24258	0	0	0	1.42703	0.339925	-2.03797	8.64541	7.24068	-0.252611	9.62087	4.75276	-1.01587
chr2	28385300	28386249	28.6261	0	-7.17123	51.2053	0	-4.7335	29.081	0	-4.91078	51.1372	13.0529	-1.94566	60.2917	26.7012	-1.14574	1.84674	0.849814	-1.11068	12.2134	12.746	0.0610951	22.0094	13.9105	-0.661564
chr2	29533350	29533949	8.74685	2.27165	-1.85591	32.7378	0	-4.11844	13.7841	0	-3.88597	18.035	2.32051	-2.80668	0	0	0	1.67886	0.679851	-1.29169	9.74324	9.57446	-0.024952	8.83012	3.12986	-1.49336
chr2	30068350	30068949	16.9636	8.60836	-0.962406	17.6281	0	-3.29485	13.4479	0	-3.85279	28.7647	8.89531	-1.6603	40.4396	0	-5.37294	0.755486	0.424907	-0.815669	6.90718	7.36036	0.0904127	13.3989	7.94058	-0.754063
chr2	30234150	30235399	27.8309	8.72792	-1.65062	85.622	0	-5.45322	34.6283	0	-5.15495	82.6414	5.80129	-3.76491	72.056	0	-6.19093	4.44897	1.18974	-1.89399	7.54758	5.26595	-0.511169	32.2014	7.30301	-2.13903
chr2	30284550	30285249	40.0235	17.0972	-1.2175	90.6586	0	-5.53385	40.1756	0	-5.36372	72.5966	12.0377	-2.56278	89.7023	26.7012	-1.71119	3.27377	1.3597	-1.26149	11.4357	11.6689	0.0288673	26.6221	13.215	-1.0099
chr2	30444600	30445349	5.03607	3.82594	-0.379159	46.1687	0	-4.59003	25.0467	0	-4.70303	20.0896	0	-6.08673	0	0	0	1.51097	1.44468	-0.064288	8.46244	8.85637	0.0648934	10.148	5.33236	-0.927074
chr2	31995350	31995599	2.38551	0	-3.69237	0	0	0	0	0	0	3.42437	0	-3.63396	0	0	0	0.251829	0.339925	0.418425	3.06477	1.97473	-0.609178	1.53758	1.39105	-0.143508
chr2	31995700	31996399	22.5298	7.41275	-1.57809	40.2927	0	-4.40234	24.8786	0	-4.69369	46.7997	8.79862	-2.372	47.057	0	-5.58667	2.938	1.10476	-1.40301	4.43706	1.97473	-1.12883	3.38268	1.73881	-0.95605
chr2	32248450	32248999	19.6142	8.36924	-1.20929	37.7744	0	-4.31377	20.0037	0	-4.39257	23.7423	6.76817	-1.76617	0	0	0	1.25914	1.18974	-0.0811337	9.10284	8.97605	-0.0200134	24.3817	18.8951	-0.367613
chr2	32781400	32782299	9.54202	6.33671	-0.575657	29.3801	0	-3.97178	16.4737	0	-4.12711	23.9706	5.94632	-1.95813	0	0	0	0.839428	1.10476	0.392166	11.7559	13.4042	0.187804	32.2453	27.2994	-0.240141
chr2	32978150	32978949	13.2528	0	-6.07176	24.3435	0	-3.71938	11.0945	0	-3.59628	15.0672	7.83174	-0.918221	0	0	0	1.51097	1.01978	-0.562662	7.18164	6.2234	-0.203562	6.6775	8.69406	0.380222
chr2	33128600	33128799	1.59034	0	-3.16216	11.752	0	-2.78157	3.86627	0	-2.28282	3.42437	0	-3.63396	0	0	0	0.419714	0.0849814	-2.17766	3.24775	1.37633	-1.18118	3.29482	0.985327	-1.73133
chr2	33128900	33129999	10.8673	0	-5.79016	53.7236	6.07915	-2.78601	20.0037	0	-4.39257	15.0672	0	-5.67875	38.2338	0	-5.29402	1.59491	0.509888	-1.62622	6.26678	2.99202	-1.04201	6.76536	1.50697	-2.1591
chr2	36112400	36112949	16.4335	5.49979	-1.54511	39.4533	9.49868	-1.85002	14.1203	27.0975	0.893959	18.4916	5.36619	-1.72964	0	0	0	2.3504	1.10476	-1.0823	5.85509	4.78723	-0.285107	4.30523	4.81072	0.159809
chr2	37386100	37387449	25.9755	6.81495	-1.89971	21.8252	0	-3.57442	23.3657	0	-4.60678	29.4496	10.539	-1.45664	36.028	31.3739	-0.193784	2.68617	1.86959	-0.520494	9.14858	9.69414	0.0826868	12.3007	8.46222	-0.539096
chr2	37945700	37946049	15.6383	8.36924	-0.88618	52.0448	11.7784	-1.97175	26.8958	25.2287	-0.0888979	16.6653	3.23905	-2.26115	24.999	0	-4.70038	0.923371	0.254944	-1.81676	6.76995	6.58244	-0.0399244	2.28441	0	-7.84198
chr2	43968250	43969699	46.9149	22.7165	-1.0398	175.441	45.2137	-1.91006	85.3941	77.555	-0.137229	85.8375	21.0297	-2.01378	147.053	83.4413	-0.810093	13.179	4.41903	-1.57428	6.81569	5.14627	-0.398581	24.0741	13.157	-0.871155
chr2	44783500	44784799	16.6985	13.869	-0.264376	44.4899	15.1979	-1.43469	21.8528	46.7199	1.06222	33.7871	11.5542	-1.52382	56.6154	52.7349	-0.100595	3.60954	3.31427	-0.122768	6.95292	8.07845	0.213606	13.1793	12.1717	-0.114651
chr2	44840550	44841399	11.1324	5.85847	-0.903423	47.8476	0	-4.63945	24.8786	0	-4.69369	27.8515	6.71982	-2.00371	54.4096	18.6908	-1.49261	3.44166	1.52966	-1.16467	7.91352	7.59973	-0.0576292	14.1018	8.17242	-0.786305
chr2	44979000	44979449	5.30112	0	-4.78165	32.7378	0	-4.11844	14.2884	0	-3.93436	19.633	1.2086	-3.72388	0	0	0	1.51097	0.424907	-1.80621	4.66578	0	-5.57464	14.2776	0.289802	-5.5746
chr2	45172450	45173349	26.5056	12.3147	-1.09352	115.002	0	-5.87039	46.7314	36.4415	-0.3503	51.8221	11.0224	-2.20271	80.8792	34.7116	-1.1971	4.02926	0.934795	-2.09602	5.03172	4.72739	-0.0881991	17.9678	6.78137	-1.40444
chr2	45429850	45430549	9.27697	4.18462	-1.11197	23.5041	0	-3.67266	13.7841	0	-3.88597	7.7619	2.99733	-1.28982	24.2637	0	-4.659	0.923371	0.339925	-1.4154	3.97963	3.4109	-0.216598	5.13992	2.02861	-1.33696
chr2	45477600	45478049	10.0721	5.38023	-0.880341	28.5407	11.0185	-1.23017	12.2712	27.0975	1.08215	12.556	3.52912	-1.74736	0	0	0	0.671543	0.934795	0.471197	6.12955	4.84707	-0.332553	4.8324	3.59355	-0.426305
chr2	45673400	45674299	14.313	7.53232	-0.908377	88.1403	24.6966	-1.75552	40.3436	0	-5.36959	49.9958	9.13703	-2.41403	99.996	35.3791	-1.47312	6.54754	2.46446	-1.40604	6.17529	3.82978	-0.675233	13.2232	5.854	-1.17421
chr2	45760100	45760999	11.6625	6.33671	-0.859768	39.4533	17.0976	-1.11809	18.9951	0	-4.32158	20.7745	5.41453	-1.88279	47.7922	22.0285	-1.08323	2.09857	1.78461	-0.232597	5.48915	4.72739	-0.211385	7.42433	2.66618	-1.47403
chr2	45764300	45764849	7.15652	0	-5.20095	37.7744	0	-4.31377	16.4737	0	-4.12711	24.6555	2.51389	-3.14872	39.7043	0	-5.34711	2.77011	0.679851	-2.01079	5.85509	1.79521	-1.65177	12.6082	0	-10.3013
chr2	45962100	45963099	12.7227	8.96704	-0.495379	37.7744	9.49868	-1.79037	15.6332	0	-4.05599	20.3179	6.04301	-1.70066	44.8512	26.7012	-0.727009	1.7628	1.18974	-0.563309	4.57429	3.29122	-0.462943	4.9642	3.18782	-0.637373
chr2	46220950	46221299	6.09629	0	-4.97643	22.6647	0	-3.62437	8.90922	0	-3.30877	10.0448	2.70727	-1.78238	0	0	0	0.503657	0.169963	-1.51311	2.83606	0	-4.87581	3.60234	3.94131	0.129398
chr2	46320850	46321399	13.5179	4.66286	-1.49618	62.9574	0	-5.02142	26.8958	0	-4.80197	33.3305	3.72249	-3.06361	55.1449	0	-5.81108	3.86137	1.27472	-1.59139	6.54123	3.29122	-0.969647	17.2649	4.81072	-1.84135
chr2	46501800	46502549	43.7343	17.3363	-1.325	104.929	20.5171	-2.24756	36.6455	29.9007	-0.284836	82.1849	19.9178	-2.02851	136.024	72.7608	-0.893503	7.13514	2.63442	-1.43401	6.81569	3.94946	-0.772143	25.2603	11.8239	-1.09451
chr2	48075900	48076849	9.01191	2.86945	-1.58552	43.6505	0	-4.51256	22.0209	0	-4.52487	14.1541	7.63836	-0.864561	0	24.0311	4.64565	3.35771	2.03955	-0.716461	5.4434	3.47074	-0.634549	3.1191	4.40499	0.496665
chr2	48276300	48277249	8.74685	0	-5.48331	51.2053	0	-4.7335	19.1632	0	-4.33366	28.5364	6.71982	-2.03838	54.4096	20.6934	-1.35288	2.18251	0.679851	-1.66823	6.03806	3.94946	-0.600052	7.20467	2.7821	-1.36958
chr2	48589050	48590649	66.7942	23.7926	-1.48145	236.72	46.7335	-2.29233	93.4628	51.3919	-0.850403	124.647	34.4693	-1.84543	230.138	144.187	-0.670846	12.1717	4.84394	-1.32749	7.18164	4.0093	-0.825368	22.1851	12.8672	-0.785422
chr2	49629600	49630049	11.1324	6.33671	-0.793812	20.9858	14.8179	-0.450742	8.90922	28.9663	1.5965	9.35994	6.71982	-0.460579	0	0	0	0.5876	0.764832	0.374704	5.99232	5.74467	-0.0598689	2.32834	5.33236	1.19199
chr2	50435000	50435749	10.0721	5.38023	-0.880341	39.4533	0	-4.37341	15.6332	0	-4.05599	11.8711	3.23905	-1.78203	0	0	0	1.42703	0.594869	-1.24839	5.39766	3.94946	-0.441087	4.65668	0	-8.86625
chr2	50447800	50448899	20.9394	19.1297	-0.129119	20.9858	33.0554	0.608894	12.4393	53.2607	2.01345	12.556	10.7324	-0.2207	34.5575	44.7245	0.362816	1.00731	1.86959	0.885653	6.54123	7.121	0.120748	3.73413	6.08584	0.703196
chr2	50614200	50615249	21.7346	13.3908	-0.69058	58.7602	10.2586	-2.30934	25.8872	25.2287	-0.0357699	25.3403	11.1675	-1.16087	55.8801	50.0648	-0.155597	2.43434	0.594869	-2.01475	7.18164	4.66755	-0.611015	7.42433	7.41893	-0.00104684
chr2	50691400	50692449	10.3372	9.32572	-0.14559	37.7744	0	-4.31377	14.7927	24.2943	0.679559	17.3501	6.38142	-1.40145	33.0869	30.7064	-0.104445	0.839428	0.339925	-1.27944	5.30618	5.02659	-0.0766089	4.34916	4.75276	0.127746
chr2	50716000	50716549	9.27697	5.38023	-0.764102	29.3801	13.2981	-1.03649	11.5988	27.0975	1.15716	9.58823	5.2695	-0.828164	22.7932	24.6986	0.111141	0.755486	0.764832	0.0175087	5.53489	4.78723	-0.205371	4.34916	5.73808	0.39903
chr2	50736950	50737549	6.36135	0	-5.03592	24.3435	0	-3.71938	13.7841	0	-3.88597	24.6555	5.41453	-2.12665	41.1748	17.3558	-1.20015	1.34309	0.509888	-1.37998	3.93389	0	-5.3341	5.13992	2.43434	-1.07511
chr2	50839250	50840399	16.4335	17.8145	0.11507	54.5631	36.8549	-0.541765	26.0553	66.3422	1.3156	48.8543	20.6429	-1.23086	82.3497	67.4206	-0.284747	1.7628	1.44468	-0.285325	7.59332	6.76196	-0.164986	18.0556	16.3448	-0.143528
chr2	51031250	51032599	25.9755	19.2493	-0.428503	94.0164	24.6966	-1.84663	39.167	57.9327	0.553058	45.43	12.8595	-1.79703	69.1149	46.7271	-0.554912	3.44166	2.03955	-0.75198	8.37095	7.06116	-0.24233	5.66709	5.5642	-0.0263866
chr2	52093350	52094499	31.8067	15.4233	-1.03468	18.4675	21.277	0.185573	16.1375	54.1951	1.68739	18.9482	15.5184	-0.283114	47.7922	59.4102	0.308141	2.60223	2.7194	0.0633047	5.30618	5.14627	-0.0433161	3.38268	6.08584	0.8454
chr2	52434300	52435149	20.6744	8.60836	-1.24479	77.2277	25.8364	-1.50903	38.6627	50.4575	0.375599	31.9608	11.6509	-1.43266	52.2038	34.7116	-0.575138	4.78474	1.69963	-1.48777	7.77629	5.86436	-0.40115	7.16074	7.41893	0.051033
chr2	52436250	52437099	16.1684	8.13012	-0.974507	63.7968	18.2375	-1.70099	25.551	43.9167	0.758487	32.1891	10.7807	-1.5519	53.6743	41.3869	-0.367246	2.18251	1.27472	-0.771132	5.26043	3.76994	-0.470037	11.1585	8.52018	-0.388781
chr2	52445850	52447199	15.9034	11.7169	-0.434349	67.1545	24.3166	-1.39385	28.2406	56.9983	0.988039	38.1246	16.9204	-1.15791	0	56.7401	5.8515	6.37966	4.33405	-0.556698	8.23372	11.0705	0.422657	13.2232	16.2869	0.300433
chr2	52808750	52809649	30.7465	17.695	-0.790223	60.4391	37.9947	-0.64264	34.6283	87.8334	1.31808	37.4398	18.6608	-0.993065	74.2618	66.753	-0.151632	3.18983	1.95457	-0.70378	9.28581	13.0452	0.485983	8.43474	12.8672	0.608696
chr2	53058150	53058499	6.89146	0	-5.14801	9.23375	0	-2.48977	0	0	0	4.79412	2.17548	-1.04112	0	0	0	0.503657	0.509888	0.0173958	8.82838	10.7114	0.276086	3.86592	4.28907	0.149486
chr2	58421200	58422049	5.30112	6.81495	0.350707	17.6281	6.83905	-1.15096	11.4307	0	-3.63584	5.93557	6.18804	0.0572606	0	0	0	2.09857	1.61465	-0.37614	8.91987	9.69414	0.118813	4.61275	7.24505	0.650236
chr2	59491250	59491649	7.15652	0	-5.20095	16.7886	4.93931	-1.437	6.05155	0	-2.81794	4.33753	1.59535	-1.29089	0	0	0	0.167886	0.339925	0.976097	8.00501	10.5917	0.399612	2.85551	3.88335	0.442219
chr2	59883650	59884549	32.6019	23.5534	-0.465644	94.0164	49.3931	-0.901705	43.8737	90.6366	1.03005	70.542	25.2356	-1.47209	119.113	92.1192	-0.367241	5.12051	3.56922	-0.519459	8.91987	9.09574	0.0278591	25.9192	21.8511	-0.246216
chr2	60099000	60099549	9.01191	0	-5.52543	20.9858	0	-3.52267	10.254	0	-3.49237	17.1218	3.14236	-2.33943	0	0	0	2.51829	0.169963	-3.81239	1.37229	1.13697	-0.251252	2.81158	2.31842	-0.277154
chr2	60099650	60100049	2.91562	0	-3.96145	0	0	0	3.36197	0	-2.12498	2.96779	0.290064	-2.46937	0	0	0	0.167886	0.254944	0.574737	1.55526	1.43617	-0.10772	1.23007	1.73881	0.495959
chr2	60127400	60128099	20.6744	13.1517	-0.644714	49.5265	0	-4.68724	26.8958	0	-4.80197	43.8319	11.4092	-1.91418	49.2628	41.3869	-0.245872	4.28108	1.18974	-1.83862	9.83472	8.49733	-0.208591	19.9446	18.8951	-0.077949
chr2	60635200	60636049	22.7948	5.97803	-1.89609	87.3009	21.657	-1.91641	40.3436	32.7039	-0.294749	43.147	5.99466	-2.78706	66.9091	0	-6.08553	3.35771	0.764832	-2.11981	7.77629	7.30052	-0.0898892	15.5076	7.18709	-1.10842
chr2	60952000	60952449	10.0721	6.69539	-0.575032	26.0224	0	-3.80851	10.4221	0	-3.51376	10.958	3.77084	-1.46755	0	0	0	0.839428	0.594869	-0.489868	6.26678	5.20611	-0.262908	5.5353	4.86868	-0.184775
chr2	61221800	61222399	20.4093	11.9561	-0.761622	53.7236	6.83905	-2.65633	18.3227	17.7536	-0.0431356	13.2409	2.56224	-2.24211	36.028	8.67789	-1.93585	0.755486	0.424907	-0.815669	5.85509	4.18883	-0.473541	3.33875	2.4923	-0.420369
chr2	61394600	61395049	10.6022	3.70638	-1.46743	62.118	3.79947	-3.46674	15.9694	0	-4.08486	15.5238	2.32051	-2.59417	0	0	0	2.09857	0.509888	-2.01999	7.41035	2.5133	-1.52301	6.72143	0	-9.39477
chr2	64939300	64940099	30.4815	11.2387	-1.42344	96.5347	12.5383	-2.76078	35.1326	0	-5.17523	36.2983	12.3761	-1.52967	64.7033	47.3947	-0.441119	5.2884	1.01978	-2.36323	8.09649	7.36036	-0.135761	10.0602	11.3602	0.175173
chr2	64954000	64955199	12.9878	16.3798	0.330228	61.2785	55.0923	-0.148419	25.2148	92.5054	1.83467	37.4398	34.2759	-0.126317	59.5565	98.127	0.710996	5.2884	5.86371	0.148716	8.78264	9.15558	0.0593348	9.53301	18.8951	0.986259
chr2	67443450	67444099	11.6625	4.66286	-1.28653	24.3435	0	-3.71938	12.9436	0	-3.80153	7.99019	2.51389	-1.55884	27.2048	20.0259	-0.423773	0.923371	0.254944	-1.81676	6.12955	4.48803	-0.441254	3.60234	3.30374	-0.12447
chr2	67735350	67736899	49.5655	18.4123	-1.41889	133.47	11.3984	-3.33784	54.1277	18.688	-1.48547	78.3039	17.5972	-2.13486	115.437	77.4335	-0.570002	11.5841	5.09888	-1.18231	6.95292	5.68483	-0.285945	24.2059	12.2876	-0.977579
chr2	68207750	68209099	21.4696	9.0866	-1.22245	109.966	0	-5.80691	48.9167	0	-5.64145	46.1148	4.30262	-3.33406	53.6743	23.3636	-1.16614	9.48554	2.88937	-1.71151	9.19432	5.44547	-0.745039	11.1145	0	-10.1195
chr2	68318250	68318749	13.5179	6.45627	-1.04327	43.6505	18.2375	-1.1736	18.3227	34.5727	0.880471	39.951	10.9258	-1.84221	67.6444	42.0544	-0.672981	5.20446	3.22929	-0.686839	5.21469	3.53058	-0.549785	10.192	6.49157	-0.649989
chr2	68744950	68745299	8.4818	3.10857	-1.39178	17.6281	0	-3.29485	8.57303	0	-3.25897	5.93557	2.46555	-1.17296	0	0	0	0.5876	0.509888	-0.200979	7.09015	8.91621	0.3265	4.87633	10.0272	1.03853
chr2	68832200	68832449	3.71079	1.19561	-1.48657	0	4.93931	1.79479	5.21105	15.8848	1.44281	6.62045	2.22383	-1.45525	14.7053	7.34283	-0.912642	0.503657	0.169963	-1.51311	2.79032	2.8125	0.011029	1.88903	2.84006	0.58573
chr2	68832550	68833149	19.6142	9.92353	-0.96882	33.5773	16.7177	-0.926555	14.2884	36.4415	1.2922	17.1218	8.21849	-1.03223	36.028	30.7064	-0.223842	1.93069	1.10476	-0.799836	2.65309	3.47074	0.375173	2.24048	2.72414	0.280856
chr2	68858800	68859749	13.5179	5.61935	-1.23713	57.0814	9.87863	-2.31434	21.8528	22.4255	0.035711	26.0252	5.94632	-2.07537	41.9101	0	-5.42325	2.51829	1.69963	-0.564478	7.50184	9.57446	0.347833	11.7735	7.94058	-0.567635
chr2	68935450	68936099	6.36135	4.42374	-0.504932	26.0224	0	-3.80851	11.7669	31.7695	1.35995	16.437	6.23638	-1.35647	23.5285	0	-4.61639	1.51097	1.27472	-0.243538	5.03172	5.14627	0.0318503	4.74454	6.31769	0.412372
chr2	69261050	69261599	10.3372	6.81495	-0.586985	31.059	15.5778	-0.911285	16.978	40.1791	1.19568	12.556	5.7046	-1.0983	32.3517	0	-5.05969	1.59491	0.934795	-0.764423	5.71786	5.08643	-0.165747	1.66938	3.24578	0.95508
chr2	69418000	69418799	22.5298	15.5429	-0.529885	35.2561	14.438	-1.18044	19.6675	0	-4.36929	23.9706	10.9741	-1.1062	36.7633	35.3791	-0.0538728	1.67886	1.10476	-0.599317	2.8818	0	-4.89811	6.63357	6.14381	-0.11048
chr2	70171400	70172399	38.9633	15.9016	-1.2823	71.3517	0	-5.19676	33.7878	0	-5.12051	50.9089	13.7781	-1.86295	60.2917	39.3843	-0.601898	5.70811	1.78461	-1.67187	6.72421	4.96675	-0.429601	16.2105	12.7513	-0.346045
chr2	71638200	71638499	4.50596	2.98901	-0.561377	14.2703	0	-3.02417	8.23683	0	-3.2074	9.35994	0	-5.00898	0	0	0	0.419714	0.0849814	-2.17766	6.31252	4.72739	-0.409648	2.37227	0	-7.89619
chr2	71648700	71649299	12.1926	7.77144	-0.636565	57.0814	0	-4.88463	25.2148	28.9663	0.192962	23.7423	6.52645	-1.81637	45.5864	0	-5.54184	1.84674	0.509888	-1.8365	2.19566	2.33377	0.0842869	4.04165	1.33309	-1.59295
chr2	71649400	71649899	1.06022	0.717363	-0.458116	1.67886	0	-0.87926	12.1031	0	-3.71184	11.8711	0	-5.34236	20.5874	0	-4.43212	1.25914	0.169963	-2.81808	5.16895	3.29122	-0.63571	4.21737	1.97065	-1.09378
chr2	72171150	72171699	16.9636	11.5974	-0.540886	28.5407	12.9182	-1.03366	13.9522	0	-3.90228	0	5.75294	4.3346	0	0	0	0.503657	0.594869	0.235818	8.82838	10.8311	0.291969	4.87633	7.82466	0.681118
chr2	72389150	72389949	22.5298	10.88	-1.03662	120.039	19.7573	-2.48777	50.2615	30.8351	-0.687255	65.2913	12.9562	-2.30684	116.172	55.405	-1.05473	2.68617	1.18974	-1.16819	8.73689	5.98404	-0.538511	29.4337	10.7806	-1.44818
chr2	72392200	72393299	37.903	16.1407	-1.22144	125.075	30.0158	-1.98883	68.5842	56.0639	-0.286183	78.3039	16.582	-2.21911	112.496	0	-6.82649	4.36503	1.01978	-2.08696	8.18798	6.2234	-0.39032	41.9101	19.5906	-1.09674
chr2	72450250	72450649	11.3974	3.9455	-1.48419	26.0224	11.7784	-1.02418	14.1203	0	-3.91841	11.4146	3.6258	-1.57724	22.7932	18.6908	-0.273025	0.335771	0.169963	-0.94212	7.31886	5.74467	-0.344075	3.47054	2.4923	-0.476059
chr2	72565150	72565999	21.9997	9.20616	-1.23886	41.1322	0	-4.43069	17.4822	0	-4.20807	30.591	7.10658	-2.06031	47.7922	0	-5.60858	1.84674	0.679851	-1.42842	6.17529	5.62499	-0.132408	14.8926	7.53486	-0.981997
chr2	72770750	72771399	11.1324	4.06506	-1.40981	43.6505	0	-4.51256	23.1976	0	-4.59679	42.9188	9.95888	-2.07478	72.7912	37.3817	-0.943031	1.67886	1.44468	-0.215342	7.54758	6.2234	-0.274303	14.8047	8.17242	-0.856432
chr2	72877050	72877899	16.4335	13.6299	-0.266299	61.2785	18.9974	-1.59151	31.6025	0	-5.02691	39.2661	12.3277	-1.64767	74.2618	50.7323	-0.540852	2.26646	1.18974	-0.924069	7.91352	6.10372	-0.369303	14.1897	12.0558	-0.23494
chr2	73136500	73137149	17.4937	10.4018	-0.738931	70.5123	27.7361	-1.28601	31.9387	48.5887	0.590226	39.7227	9.81384	-1.98449	54.4096	36.0466	-0.580794	2.01463	1.52966	-0.395041	8.27946	8.49733	0.0370309	8.43474	6.14381	-0.456574
chr2	74723050	74723899	6.36135	4.66286	-0.432187	36.0956	16.3377	-1.05481	16.3056	30.8351	0.879384	17.3501	4.39931	-1.90916	31.6164	0	-5.02753	1.59491	0.849814	-0.9004	5.1232	2.87234	-0.813337	2.32834	0	-7.86934
chr2	74788700	74790349	3.71079	0	-4.28939	94.0164	0	-5.58521	44.7142	0	-5.51457	71.9117	7.20327	-3.26664	86.7613	0	-6.45551	5.876	1.52966	-1.93467	3.56795	0	-5.1969	13.7943	0	-10.4309
chr2	75572100	75572649	13.2528	8.60836	-0.610962	20.1464	0	-3.469	0	0	0	8.90336	3.04568	-1.45986	0	0	0	0.335771	0.254944	-0.384131	6.86143	5.74467	-0.252262	5.49137	5.33236	-0.0423129
chr2	75639500	75640199	9.80708	5.1411	-0.905811	26.8618	0	-3.85109	14.7927	24.2943	0.679559	13.2409	5.02778	-1.34572	0	0	0	1.25914	0.934795	-0.425781	5.71786	2.03457	-1.44654	4.9642	3.18782	-0.637373
chr2	76121700	76122299	11.1324	6.21715	-0.820444	26.0224	0	-3.80851	12.6074	0	-3.76632	16.437	5.94632	-1.42196	27.2048	0	-4.81787	2.01463	0.594869	-1.74296	4.29983	0	-5.45938	3.25089	2.66618	-0.28509
chr2	76124250	76125199	8.4818	5.49979	-0.607086	30.2195	12.5383	-1.14808	12.9436	26.1631	0.962048	14.6106	8.79862	-0.712623	0	31.3739	5.01676	3.27377	1.61465	-1.01523	4.39132	3.23138	-0.431019	10.4116	6.25973	-0.733107
chr2	76129350	76129699	6.6264	0	-5.09305	25.183	4.93931	-1.96984	12.4393	14.016	0.16004	18.7199	5.07613	-1.82287	27.9401	13.3506	-1.01196	1.25914	0.339925	-1.85873	2.74457	0	-4.83014	14.9365	6.78137	-1.13803
chr2	79864600	79865549	8.4818	0	-5.43992	0	0	0	6.21965	0	-2.85193	0	2.8523	3.39337	0	0	0	0.503657	0.849814	0.743218	3.75092	2.87234	-0.373604	1.40579	3.94131	1.48072
chr2	79865800	79866349	3.97584	0	-4.384	18.4675	0	-3.35526	8.06873	0	-3.1809	0	1.35363	2.46261	0	12.0155	3.70216	0.5876	0.254944	-1.17349	3.65943	3.35106	-0.123475	2.85551	2.55026	-0.162503
chr2	79920350	79921199	12.1926	4.30418	-1.46014	30.2195	0	-4.00986	21.5166	0	-4.49292	26.0252	6.1397	-2.03138	38.969	0	-5.32081	2.26646	1.27472	-0.825336	3.75092	2.8125	-0.402946	8.91798	5.68012	-0.649874
chr2	83865300	83865799	15.3733	5.02154	-1.57652	36.0956	8.35884	-1.87876	14.6246	0	-3.96574	19.4048	8.70193	-1.13024	33.8222	19.3584	-0.774384	2.77011	0.594869	-2.20045	7.27312	4.84707	-0.575701	6.89716	7.12913	0.047657
chr2	84221950	84223099	35.2525	14.8255	-1.23847	92.3375	13.2981	-2.62447	43.0332	27.0975	-0.648149	33.7871	9.04034	-1.86768	64.7033	48.7297	-0.401858	3.86137	1.27472	-1.59139	8.78264	9.6343	0.132089	9.04977	5.44828	-0.731028
chr2	84225050	84225599	7.68663	10.88	0.490479	65.4757	44.0739	-0.550419	20.0037	56.0639	1.44193	31.2759	14.2132	-1.12146	51.4686	52.7349	0.0344064	3.44166	1.52966	-1.16467	4.66578	6.88164	0.550855	6.58964	6.43361	-0.0345186
chr2	84929000	84929499	7.15652	4.06506	-0.786457	36.935	0	-4.283	21.3485	0	-4.48211	20.7745	0	-6.13439	0	0	0	9.31766	2.88937	-1.68578	8.41669	6.28324	-0.416005	10.4556	5.44828	-0.939131
chr2	90949900	90950449	10.3372	0	-5.71935	28.5407	0	-3.93266	13.7841	0	-3.88597	35.6134	5.22116	-2.70148	36.028	0	-5.21054	2.09857	0.424907	-2.27749	5.67212	2.21409	-1.31865	16.6498	3.0719	-2.43448
chr2	91205850	91206499	20.9394	18.2928	-0.192976	21.8252	42.1741	0.890712	12.1031	76.6206	2.56653	17.8067	14.4549	-0.295333	41.9101	58.0751	0.461234	0.923371	1.3597	0.553339	5.21469	6.40292	0.291102	4.21737	9.73735	1.20525
chr2	91634500	91635099	18.2889	11.4778	-0.662887	59.5997	24.3166	-1.22695	23.7019	51.3919	1.08472	34.472	7.92843	-2.07924	56.6154	35.3791	-0.663344	3.02194	3.56922	0.239402	13.174	12.9255	-0.0272575	6.89716	3.99927	-0.784752
chr2	92449650	92450799	22.7948	11.7169	-0.948296	83.9432	12.9182	-2.52631	32.1068	21.4911	-0.557771	40.8641	4.64103	-3.0585	55.1449	0	-5.81108	4.28108	1.27472	-1.73989	8.37095	8.67685	0.0511798	24.2059	6.08584	-1.99006
chr2	92872050	92873299	16.4335	5.49979	-1.54511	29.3801	0	-3.97178	23.87	0	-4.63633	34.2437	0	-6.84732	0	0	0	8.39428	1.27472	-2.70967	8.69115	4.60771	-0.901027	12.9157	0	-10.336
chr2	93161900	93162649	11.9275	2.74989	-2.03955	22.6647	6.4591	-1.54387	13.9522	0	-3.90228	11.6429	2.36886	-2.16185	0	9.34542	3.37092	1.84674	0.764832	-1.26082	4.11686	3.17154	-0.3662	5.57923	1.79677	-1.62923
chr2	93749750	93750449	34.7224	19.8471	-0.800761	42.811	21.657	-0.921587	26.3915	34.5727	0.377044	28.5364	10.6357	-1.39885	0	0	0	4.1132	1.27472	-1.68231	9.92621	8.79653	-0.172461	4.08558	5.91196	0.532009
chr2	94003250	94003999	18.0238	6.33671	-1.47919	59.5997	0	-4.94485	25.2148	0	-4.71231	55.2465	4.64103	-3.49081	55.8801	0	-5.82985	7.13514	1.86959	-1.92654	6.12955	3.29122	-0.877323	21.1747	0	-11.0488
chr2	101694650	101695449	11.6625	0	-5.89026	42.811	0	-4.48578	14.6246	0	-3.96574	18.035	0	-5.93349	0	0	0	3.18983	0.764832	-2.04604	4.25409	0	-5.4443	3.47054	0	-8.44317
chr2	102131500	102132199	17.2287	8.13012	-1.06505	39.4533	13.6781	-1.40274	19.1632	0	-4.33366	18.2633	5.12447	-1.7749	0	23.3636	4.60665	1.7628	0.339925	-2.34091	9.78898	8.13829	-0.263477	7.55612	8.17242	0.112974
chr2	102170950	102171649	10.8673	5.38023	-0.987908	20.1464	0	-3.469	8.23683	22.4255	1.34261	0	1.88542	2.86488	24.999	0	-4.70038	0.419714	0.594869	0.493246	8.00501	8.43749	0.0749987	2.85551	2.95598	0.0497176
chr2	102585400	102586399	10.6022	0	-5.75519	32.7378	0	-4.11844	21.3485	0	-4.48211	28.0798	5.60791	-2.26415	0	0	0	3.94531	1.27472	-1.62234	6.58698	3.7101	-0.811524	8.39081	4.34703	-0.947182
chr2	102822900	102823549	14.048	9.44528	-0.562861	31.059	0	-4.04697	15.9694	0	-4.08486	10.5014	2.17548	-2.12544	26.4695	0	-4.77976	1.25914	0.594869	-1.06916	3.88815	2.69282	-0.513998	1.97689	1.68085	-0.232763
chr2	102898450	102898849	13.2528	9.32572	-0.498007	58.7602	0	-4.92506	26.5596	28.0319	0.0750871	21.4594	5.60791	-1.88092	35.2927	30.0389	-0.225604	0.335771	0.339925	0.0172291	11.8474	13.4641	0.183093	9.31336	7.07117	-0.396861
chr2	103049450	103050199	21.7346	10.2822	-1.06527	38.6139	14.438	-1.30494	14.2884	35.5071	1.25574	37.8963	13.8264	-1.43504	48.5275	39.3843	-0.294435	2.43434	0.679851	-1.82509	3.06477	2.69282	-0.180382	13.355	9.73735	-0.455378
chr2	103333900	103334849	16.1684	6.81495	-1.22241	51.2053	0	-4.7335	20.8442	19.6224	-0.0830427	44.7451	7.20327	-2.58578	47.057	0	-5.58667	1.25914	0.509888	-1.28758	8.82838	2.8125	-1.61614	22.7562	4.05723	-2.48478
chr2	103351200	103351799	7.68663	4.5433	-0.733517	1.67886	0	-0.87926	11.935	0	-3.69321	30.1344	2.75561	-3.31617	39.7043	0	-5.34711	1.09126	0.509888	-1.08288	6.49549	3.59042	-0.837694	21.3065	6.78137	-1.6502
chr2	103351900	103353199	83.7578	37.1833	-1.16727	167.886	56.9921	-1.52598	70.2652	87.8334	0.317904	96.7955	20.0144	-2.2569	176.464	77.4335	-1.17798	5.54023	2.03955	-1.43724	3.29349	4.06914	0.296982	27.7643	10.6647	-1.37955
chr2	103356600	103357199	14.048	5.26066	-1.38361	55.4025	0	-4.84304	24.5424	0	-4.67482	31.2759	4.496	-2.71892	41.9101	0	-5.42325	1.1752	0.169963	-2.71936	6.99866	0	-6.14948	16.6938	4.23111	-1.97766
chr2	105563100	105563599	16.4335	6.33671	-1.34745	29.3801	0	-3.97178	14.9608	0	-3.99646	5.93557	2.12714	-1.36127	0	0	0	1.51097	0.934795	-0.68692	6.76995	6.64228	-0.0270628	2.46013	0	-7.94844
chr2	108500050	108500499	7.95169	9.0866	0.188053	20.1464	12.5383	-0.607216	0	24.2943	4.66074	0	8.17015	4.81935	0	27.3687	4.82623	1.34309	0.509888	-1.37998	3.15626	5.56515	0.798899	1.274	9.38959	2.87196
chr2	108687550	108687749	4.77101	0	-4.63547	13.4309	0	-2.94775	7.22824	0	-3.04058	10.7297	1.6437	-2.50452	16.1758	0	-4.10231	1.09126	0.509888	-1.08288	3.61369	0	-5.21478	3.6902	0	-8.53146
chr2	108874250	108874799	3.18067	6.21715	0.924622	29.3801	0	-3.97178	14.4565	0	-3.95014	19.8613	5.7046	-1.74745	50.7333	20.0259	-1.29892	2.3504	0.764832	-1.60708	4.07112	3.05186	-0.404231	6.19426	3.3617	-0.879781
chr2	109299350	109299849	15.6383	7.891	-0.969029	42.811	7.59894	-2.22291	19.1632	21.4911	0.15763	11.1863	3.09402	-1.75884	21.3227	0	-4.48044	1.59491	0.424907	-1.88372	5.1232	2.75266	-0.872629	4.92026	1.79677	-1.44825
chr2	109760500	109762349	24.3852	16.2602	-0.578803	92.3375	0	-5.55976	21.6847	0	-4.50365	26.2535	8.21849	-1.64023	39.7043	0	-5.34711	7.30303	2.80438	-1.37765	10.0177	11.7886	0.232692	14.629	9.85327	-0.569679
chr2	110109350	110109849	12.9878	3.10857	-1.99492	72.1911	15.5778	-2.07749	28.9129	19.6224	-0.536561	30.3627	6.81651	-2.10724	48.5275	24.0311	-0.984508	4.1132	2.2945	-0.839313	5.35192	3.59042	-0.562978	6.58964	5.44828	-0.273941
chr2	110113600	110115699	39.4934	4.18462	-3.17837	182.996	39.8944	-2.14266	72.2824	0	-6.19539	77.619	22.7217	-1.75898	124.26	69.4232	-0.830802	8.64611	4.16409	-1.05226	7.91352	4.18883	-0.901854	14.0579	9.79531	-0.520771
chr2	110207350	110208199	6.6264	4.06506	-0.67856	36.0956	0	-4.25155	16.1375	0	-4.09908	16.2087	5.55957	-1.49436	24.999	24.0311	-0.0547355	2.3504	1.01978	-1.1967	5.30618	4.12899	-0.354297	4.34916	0	-8.76791
chr2	110266900	110267599	6.09629	0	-4.97643	88.9798	0	-5.50747	32.6111	0	-5.07087	27.6232	4.88275	-2.42968	53.6743	0	-5.77279	6.88331	1.18974	-2.52248	6.26678	3.17154	-0.960594	8.03936	3.0719	-1.38505
chr2	110322250	110322849	12.7227	0	-6.01376	37.7744	0	-4.31377	18.6589	0	-4.29711	11.6429	2.4172	-2.13595	23.5285	15.3532	-0.584885	1.25914	0.509888	-1.28758	4.52855	3.23138	-0.47444	10.0163	3.99927	-1.32237
chr2	114500800	114501449	28.096	16.2602	-0.781611	59.5997	31.5356	-0.877228	31.6025	57.9327	0.854084	44.0602	14.6966	-1.56463	78.6734	66.0855	-0.248096	2.09857	1.01978	-1.03393	5.90083	4.30851	-0.444873	16.9134	16.6346	-0.0239622
chr2	114511250	114512149	14.8431	11.4778	-0.365336	20.1464	33.8153	0.693506	10.5902	35.5071	1.65527	18.4916	17.2105	-0.101868	38.969	70.7582	0.844261	0.5876	0.849814	0.524844	4.39132	4.60771	0.0678859	5.66709	9.79531	0.788412
chr2	114526650	114527399	20.4093	11.5974	-0.804831	40.2927	20.5171	-0.909386	17.4822	34.5727	0.944631	15.0672	8.46021	-0.810819	38.2338	0	-5.29402	4.1132	0.934795	-2.12569	6.76995	5.20611	-0.372644	5.5353	7.36097	0.410591
chr2	114781100	114781649	4.50596	2.03253	-1.07581	22.6647	0	-3.62437	12.7755	0	-3.78403	12.0994	0	-5.36917	19.8522	0	-4.38212	0.923371	0.169963	-2.37475	2.10417	0	-4.46217	1.88903	0	-7.56912
chr2	115110150	115111049	11.1324	7.41275	-0.573958	52.8842	26.9762	-0.92152	26.7277	46.7199	0.783264	39.951	12.5695	-1.64507	83.0849	51.3998	-0.682285	5.54023	3.82416	-0.533636	3.47646	0	-5.16046	5.00813	4.63683	-0.110901
chr2	115163750	115164249	9.54202	0	-5.60615	40.2927	0	-4.40234	15.9694	0	-4.08486	11.4146	2.4172	-2.10811	0	0	0	2.51829	0.849814	-1.55606	3.79666	0	-5.28417	2.85551	0	-8.16265
chr2	115870500	115871749	58.3124	35.3899	-0.717272	129.272	74.0897	-0.786792	52.4467	153.241	1.52901	65.9762	34.566	-0.926669	143.377	132.171	-0.116558	7.55486	5.77873	-0.386065	11.39	12.1476	0.0921218	11.7735	15.9391	0.43671
chr2	115922450	115923199	11.9275	7.05407	-0.741422	26.8618	10.2586	-1.23537	14.9608	13.0816	-0.180722	12.556	3.6258	-1.71138	20.5874	12.6831	-0.657798	1.09126	0.424907	-1.34037	7.73055	4.60771	-0.734089	1.97689	0	-7.63437
chr2	116996000	116996599	21.2045	16.2602	-0.378929	38.6139	18.9974	-0.951765	13.616	48.5887	1.76246	9.58823	5.22116	-0.840742	36.7633	39.3843	0.0968112	0.503657	0.679851	0.425479	7.59332	8.67685	0.190097	2.76765	3.24578	0.229141
chr2	119397950	119398699	13.2528	6.81495	-0.939402	9.23375	0	-2.48977	12.2712	0	-3.73023	38.5812	7.63836	-2.29216	33.0869	0	-5.09115	0.671543	0.594869	-0.17218	7.13589	6.94148	-0.0392918	30.8395	15.4175	-0.999746
chr2	119880150	119880849	15.6383	8.01056	-0.947867	74.7094	17.0976	-2.00601	30.5939	0	-4.98158	58.8991	11.8926	-2.27957	66.1739	0	-6.06983	4.53291	2.46446	-0.876505	9.37729	4.54787	-1.02791	34.7494	12.3456	-1.49224
chr2	119884200	119885249	29.9513	11.4778	-1.36845	79.746	0	-5.35308	36.4774	35.5071	-0.0378427	76.7059	12.8595	-2.54886	98.5255	0	-6.63699	2.77011	1.44468	-0.934439	11.7102	6.58244	-0.821584	28.9066	9.56347	-1.59478
chr2	120285900	120286399	5.56618	3.70638	-0.561784	27.7012	0	-3.89245	9.41352	0	-3.38039	12.0994	1.83707	-2.53657	0	0	0	1.1752	0.254944	-2.16137	4.20835	0	-5.42906	4.04165	0	-8.66236
chr2	121409400	121409899	11.3974	6.09759	-0.880932	26.0224	0	-3.80851	10.7583	0	-3.55561	8.67507	2.07879	-1.91569	0	0	0	1.51097	0.254944	-2.52123	4.98598	3.82978	-0.372075	2.28441	0	-7.84198
chr2	121467300	121467699	7.15652	3.58682	-0.958037	20.9858	0	-3.52267	7.90063	0	-3.15391	7.07703	0	-4.62001	0	0	0	0.419714	0.254944	-0.69769	5.21469	5.32579	0.0298482	1.66938	0	-7.39178
chr2	122063550	122064349	15.1082	14.7059	-0.0384166	31.059	34.9551	0.160733	15.6332	67.2766	2.03733	20.3179	15.7602	-0.360412	0	45.3921	5.53581	2.01463	2.03955	0.017652	9.14858	9.75398	0.0914746	5.84281	11.708	1.00152
chr2	124122350	124122849	12.7227	3.82594	-1.68251	28.5407	0	-3.93266	14.6246	0	-3.96574	17.8067	4.64103	-1.87364	0	0	0	2.3504	0.509888	-2.18276	3.75092	2.93218	-0.344848	6.80929	2.89802	-1.22958
chr2	124597500	124598399	12.4576	8.96704	-0.46548	61.2785	9.11873	-2.50872	28.5768	27.0975	-0.0740202	25.7969	5.7046	-2.11974	0	33.3765	5.10335	5.54023	1.61465	-1.77242	4.4828	2.99202	-0.567682	4.65668	3.53559	-0.396372
chr2	125124500	125126649	6.09629	4.42374	-0.445442	68.8334	46.7335	-0.539516	28.9129	47.6543	0.701797	47.028	24.9939	-0.903906	76.4676	63.4154	-0.266187	1.7628	2.7194	0.622556	9.74324	11.3697	0.220619	13.8822	15.0118	0.112781
chr2	125274200	125275549	11.3974	6.45627	-0.801017	80.5855	38.7546	-1.01892	35.805	85.0302	1.22494	83.098	20.0628	-2.03408	113.966	69.4232	-0.707086	4.53291	5.09888	0.16939	10.0634	11.0106	0.128552	16.6059	12.6933	-0.387357
chr2	126036550	126037699	30.4815	17.3363	-0.807024	109.966	35.715	-1.56984	43.5375	56.9983	0.380988	46.1148	16.6304	-1.45497	79.4086	60.7453	-0.381022	3.69349	1.44468	-1.34818	7.68481	6.94148	-0.144782	15.7712	14.3162	-0.139549
chr2	126690750	126691099	4.50596	0	-4.55642	18.4675	0	-3.35526	12.2712	0	-3.73023	14.3823	2.36886	-2.45979	15.4406	0	-4.03919	0.671543	0.254944	-1.36312	2.47012	3.23138	0.374286	2.32834	0.811446	-1.50925
chr2	126691250	126691549	4.2409	0	-4.47278	19.3069	0	-3.41325	7.90063	0	-3.15391	6.39216	1.2086	-2.14926	0	0	0	1.00731	0	-6.66862	3.06477	4.06914	0.397649	2.72372	0.811446	-1.73463
chr2	127566750	127567599	26.2406	13.9886	-0.898022	35.2561	0	-4.21941	15.6332	0	-4.05599	0	2.8523	3.39337	0	0	0	2.43434	1.10476	-1.13272	6.44975	6.2234	-0.0507396	5.49137	4.40499	-0.317379
chr2	127978300	127979199	11.9275	7.05407	-0.741422	14.2703	12.5383	-0.16239	8.06873	0	-3.1809	7.07703	6.04301	-0.217873	12.4995	0	-3.75483	0.923371	1.27472	0.460931	11.4815	11.0705	-0.0521285	8.96191	8.52018	-0.0728384
chr2	128071350	128071849	15.9034	6.33671	-1.30073	83.1037	0	-5.41115	31.9387	0	-5.04171	31.0476	5.84963	-2.34978	44.8512	0	-5.51889	5.20446	1.10476	-2.22579	8.78264	4.30851	-1.0107	8.91798	3.88335	-1.19732
chr2	128352450	128352849	5.83124	0	-4.91438	44.4899	0	-4.53884	15.1289	0	-4.01157	20.5462	2.46555	-2.91415	33.8222	0	-5.12194	0.923371	0.424907	-1.10174	5.1232	0	-5.70686	3.33875	0	-8.38748
chr2	128571550	128571999	5.83124	4.06506	-0.499888	0	0	0	11.0945	0	-3.59628	11.6429	3.86752	-1.51888	19.8522	0	-4.38212	0.839428	0.424907	-0.965786	3.56795	2.45345	-0.522522	2.94337	1.97065	-0.576386
chr2	128572200	128572749	14.8431	9.32572	-0.659206	46.1687	12.1583	-1.76645	21.5166	0	-4.49292	30.591	8.17015	-1.86673	47.7922	28.7038	-0.716004	2.01463	1.3597	-0.563795	5.35192	4.78723	-0.157747	6.54571	4.40499	-0.570341
chr2	130653000	130653749	23.0599	5.85847	-1.94082	36.935	0	-4.283	22.3571	0	-4.54579	74.6512	10.5873	-2.7833	45.5864	0	-5.54184	3.94531	1.52966	-1.36118	7.63906	8.67685	0.181545	41.8662	22.3148	-0.907485
chr2	130744550	130745449	8.21674	2.63033	-1.57229	15.9492	0	-3.16585	7.39634	0	-3.06976	23.7423	2.27217	-3.22452	20.5874	0	-4.43212	0.5876	0.509888	-0.200979	8.73689	7.48005	-0.221333	18.1435	3.59355	-2.33276
chr2	131127000	131128049	10.3372	3.58682	-1.47643	41.1322	0	-4.43069	25.551	0	-4.73069	32.1891	4.68937	-2.70302	52.2038	0	-5.73346	3.44166	1.01978	-1.74496	9.51452	7.48005	-0.343009	25.1285	5.10052	-2.29836
chr2	131133200	131133999	17.2287	5.49979	-1.61248	44.4899	0	-4.53884	23.5338	0	-4.6167	54.7899	5.46288	-3.25693	67.6444	23.3636	-1.49442	2.43434	0.764832	-1.65749	11.5272	6.94148	-0.723554	34.7494	9.56347	-1.86029
chr2	131295650	131296099	16.4335	3.9455	-2.00447	41.9716	0	-4.4585	23.1976	0	-4.59679	18.4916	4.20593	-2.06019	36.7633	0	-5.23891	2.26646	0.509888	-2.13052	6.40401	4.24867	-0.580756	3.16303	0	-8.30972
chr2	131732600	131733149	6.36135	0	-5.03592	22.6647	0	-3.62437	8.74112	0	-3.28409	13.9258	0	-5.5674	0	0	0	1.51097	0.934795	-0.68692	5.4434	0	-5.7927	10.807	1.04329	-3.36033
chr2	131868700	131869399	15.1082	0	-6.25816	94.8558	0	-5.59777	33.2835	0	-5.09944	53.6484	22.8667	-1.21953	63.9681	60.0777	-0.0890841	8.39428	3.82416	-1.13221	10.6581	8.79653	-0.274107	34.8812	27.3573	-0.350407
chr2	131871400	131871699	7.15652	0	-5.20095	15.1098	0	-3.09675	8.74112	0	-3.28409	5.47899	1.93376	-1.37134	0	0	0	0.503657	0.0849814	-2.43509	7.41035	6.64228	-0.155643	9.48908	8.80998	-0.107012
chr2	132426800	132428549	27.3008	14.3473	-0.918725	31.059	13.6781	-1.07629	17.6503	0	-4.22113	63.2367	24.6071	-1.35103	73.5265	73.4283	-0.00190152	2.43434	1.69963	-0.515765	8.64541	6.46276	-0.414223	29.3019	27.7051	-0.0808166
chr2	134517950	134518299	10.6022	3.3477	-1.60638	26.8618	0	-3.85109	12.7755	0	-3.78403	13.6975	4.10925	-1.66656	19.8522	16.0207	-0.292904	1.00731	0.254944	-1.94101	3.75092	3.53058	-0.0850017	5.09599	4.86868	-0.0657005
chr2	134549800	134550399	8.4818	4.78242	-0.801146	39.4533	3.79947	-2.83749	16.8099	0	-4.1546	30.8193	5.17281	-2.50746	43.3806	22.696	-0.905285	2.51829	0.679851	-1.8738	6.17529	3.94946	-0.631951	16.3862	6.14381	-1.41381
chr2	134757450	134758199	13.7829	7.17363	-0.923218	47.0082	19.3773	-1.19694	23.7019	33.6383	0.487747	30.8193	13.1012	-1.21544	61.7623	46.7271	-0.395088	4.1132	2.46446	-0.736651	7.91352	6.2234	-0.341736	13.4429	8.17242	-0.717314
chr2	134874200	134875649	66.7942	34.0748	-0.966889	162.85	46.3536	-1.76946	76.1486	96.243	0.333953	153.183	37.9501	-2.00455	245.579	132.171	-0.888767	10.4929	4.07911	-1.36092	7.22738	6.40292	-0.17221	42.5691	24.1115	-0.819823
chr2	134887050	134887799	29.4212	10.5213	-1.46615	73.87	17.0976	-1.99014	35.1326	0	-5.17523	47.7129	10.5873	-2.14077	74.2618	40.0518	-0.874471	3.44166	1.10476	-1.63056	8.64541	8.07845	-0.0966984	27.7643	12.9831	-1.096
chr2	134901100	134901499	15.1082	5.1411	-1.51909	32.7378	0	-4.11844	15.1289	0	-4.01157	9.35994	3.91587	-1.19618	27.2048	0	-4.81787	1.42703	0.679851	-1.05873	6.67846	4.78723	-0.471941	4.56882	2.89802	-0.654937
chr2	135680400	135680899	9.27697	7.17363	-0.36205	28.5407	0	-3.93266	12.6074	0	-3.76632	14.1541	3.04568	-2.1111	0	0	0	2.09857	1.10476	-0.919536	9.10284	7.95877	-0.191519	13.2671	7.24505	-0.871886
chr2	136327250	136328149	14.5781	3.22814	-2.10796	53.7236	0	-4.80022	21.1804	0	-4.47121	33.3305	3.57746	-3.11659	63.2328	0	-6.00524	3.27377	0.934795	-1.79728	3.202	0	-5.04527	20.0325	3.99927	-2.32165
chr2	136330050	136330549	7.15652	0	-5.20095	26.0224	0	-3.80851	12.4393	0	-3.74839	14.6106	0	-5.63524	25.7343	0	-4.74062	2.51829	0.424907	-2.53938	3.5222	0	-5.1788	11.7296	0	-10.1972
chr2	136339600	136340449	10.3372	0	-5.71935	22.6647	0	-3.62437	12.6074	0	-3.76632	11.6429	3.04568	-1.83578	27.9401	0	-4.855	1.1752	0.679851	-0.780774	4.43706	0	-5.50369	4.30523	0	-8.75329
chr2	136408100	136409099	10.3372	2.27165	-2.09194	33.5773	0	-4.15288	13.4479	0	-3.85279	12.7843	3.38408	-1.82846	32.3517	0	-5.05969	1.7628	0.849814	-1.04393	3.61369	0	-5.21478	3.1191	0	-8.2896
chr2	136435300	136435899	11.3974	0	-5.85766	36.0956	0	-4.25155	20.0037	0	-4.39257	34.0154	4.35097	-2.88325	69.1149	11.348	-2.50544	2.26646	0.254944	-3.10303	3.75092	0	-5.26713	10.6752	2.60822	-2.02896
chr2	136633800	136634199	9.27697	0	-5.56635	46.1687	0	-4.59003	14.1203	0	-3.91841	23.514	5.60791	-2.01109	36.7633	0	-5.23891	3.18983	1.44468	-1.13729	5.07746	0	-5.69417	9.70874	4.57887	-1.08263
chr2	136660150	136661049	31.2766	8.13012	-1.91787	107.447	12.9182	-2.87509	48.7486	0	-5.63658	78.3039	15.9535	-2.27385	127.201	59.4102	-1.08554	10.1571	3.14431	-1.68851	7.68481	4.42819	-0.781728	24.777	8.6361	-1.51946
chr2	136676100	136676499	7.95169	0	-5.34903	31.059	0	-4.04697	16.1375	0	-4.09908	20.0896	2.51389	-2.8572	33.8222	0	-5.12194	3.60954	0.424907	-3.05703	4.25409	0	-5.4443	5.57923	0	-9.12651
chr2	137144550	137145099	10.0721	4.18462	-1.22821	56.2419	0	-4.86399	24.3743	0	-4.6653	23.7423	0	-6.32447	0	0	0	4.02926	0.594869	-2.73939	6.35826	0	-6.01307	8.83012	3.01394	-1.54763
chr2	137149100	137149799	16.6985	8.24968	-0.99993	69.6728	20.5171	-1.6704	31.2663	33.6383	0.102339	41.549	9.18537	-2.14142	61.027	47.3947	-0.358049	4.86868	1.52966	-1.66388	8.09649	4.72739	-0.763764	15.1122	8.23038	-0.875889
chr2	137272700	137273349	14.8431	6.57583	-1.15064	57.0814	15.1979	-1.78047	20.6761	0	-4.43803	20.3179	5.02778	-1.95229	43.3806	18.0233	-1.22216	3.5256	1.3597	-1.36809	4.1626	2.5133	-0.705865	4.08558	3.76743	-0.116662
chr2	137680200	137681249	12.4576	5.02154	-1.27746	29.3801	11.3984	-1.22779	14.7927	0	-3.98118	13.6975	4.97944	-1.40671	34.5575	26.0337	-0.395394	2.60223	1.18974	-1.12256	4.29983	2.57314	-0.718916	2.59192	3.24578	0.323426
chr2	138500350	138501849	9.80708	2.39121	-1.94932	41.9716	0	-4.4585	21.6847	0	-4.50365	31.2759	8.17015	-1.89837	49.998	10.013	-2.21124	8.14246	1.44468	-2.48653	2.60735	0	-4.75881	5.13992	3.0719	-0.740728
chr2	139561400	139561899	9.54202	4.66286	-1.00242	9.23375	0	-2.48977	9.74972	0	-3.42623	16.2087	6.52645	-1.27402	30.1459	0	-4.96097	0.671543	1.01978	0.595455	7.18164	7.18084	-0.000156818	11.6856	14.2583	0.286841
chr2	139563200	139565499	85.6131	57.1499	-0.581406	158.653	141.34	-0.1645	84.2174	232.665	1.45522	149.074	77.9306	-0.933125	244.108	293.046	0.262624	15.6134	12.4923	-0.321517	7.86778	6.88164	-0.190611	25.2603	31.9362	0.338202
chr2	139617950	139618649	15.9034	11.8365	-0.419947	31.059	21.277	-0.506134	14.6246	28.9663	0.939526	18.7199	11.0708	-0.742176	0	42.7219	5.45029	3.44166	1.86959	-0.876871	7.59332	5.38563	-0.487949	5.75495	10.5488	0.873065
chr2	139629300	139630149	11.3974	8.01056	-0.498251	31.8984	0	-4.08315	15.6332	35.5071	1.13411	9.58823	2.99733	-1.58441	0	0	0	3.44166	1.27472	-1.42583	6.08381	3.82978	-0.654045	4.8324	5.39032	0.157322
chr2	139748450	139749199	35.5175	17.695	-0.997079	29.3801	20.5171	-0.478827	21.1804	0	-4.47121	23.0574	10.3456	-1.13362	47.057	43.3895	-0.114528	1.42703	0.849814	-0.740993	9.05709	10.0532	0.14897	20.1204	26.2561	0.383827
chr2	139887300	139888099	9.54202	4.18462	-1.15177	25.183	0	-3.76463	16.8099	9.34398	-0.783885	10.7297	1.30529	-2.78049	0	0	0	1.7628	0.594869	-1.55133	9.69749	8.49733	-0.188524	7.60005	7.65078	0.00958451
chr2	141241900	141242799	7.95169	7.41275	-0.0986798	65.4757	14.8179	-2.00437	25.8872	28.0319	0.110722	33.1022	5.99466	-2.40774	46.3217	0	-5.56443	9.4016	3.48424	-1.42946	5.07746	2.57314	-0.953712	5.09599	1.62289	-1.64476
chr2	143701700	143703099	29.6863	17.4558	-0.759338	35.2561	0	-4.21941	26.5596	25.2287	-0.071405	24.6555	13.1979	-0.886617	0	34.044	5.1311	2.43434	3.05933	0.328477	7.77629	8.07845	0.0543105	3.55841	5.79604	0.702276
chr2	144546100	144546599	6.36135	0	-5.03592	25.183	0	-3.76463	12.6074	0	-3.76632	9.81652	1.49867	-2.49171	0	11.348	3.62621	1.51097	1.10476	-0.448263	2.79032	2.63298	-0.0807549	3.55841	0	-8.47914
chr2	144956850	144958149	11.9275	5.73891	-1.03002	70.5123	6.4591	-3.09965	30.762	23.3599	-0.382793	27.395	3.91587	-2.71572	40.4396	28.0363	-0.513153	2.3504	1.10476	-1.0823	5.90083	3.05186	-0.92896	8.12722	0	-9.66839
chr2	145137250	145137749	7.68663	0	-5.30134	0	0	0	8.06873	0	-3.1809	6.16386	1.59535	-1.76993	0	0	0	0.5876	1.10476	0.899478	4.98598	4.0093	-0.30763	5.57923	2.2025	-1.33697
chr2	145138000	145138899	12.1926	0	-5.95333	52.0448	0	-4.75608	20.8442	0	-4.44918	48.626	7.78339	-2.59757	73.5265	32.0415	-1.17348	2.26646	1.69963	-0.413108	6.12955	3.47074	-0.802904	11.466	4.9846	-1.20018
chr2	145190700	145191349	11.1324	6.33671	-0.793812	11.752	0	-2.78157	7.73253	0	-3.1264	6.39216	3.04568	-1.00017	0	0	0	0.503657	0.424907	-0.240099	7.41035	6.04388	-0.289731	8.17115	5.854	-0.480418
chr2	145325600	145326399	21.2045	7.53232	-1.46894	147.74	24.6966	-2.48773	48.9167	0	-5.64145	107.753	14.3098	-2.88673	163.229	51.3998	-1.64807	7.21908	2.37948	-1.59712	7.36461	4.18883	-0.799484	29.917	8.23038	-1.86066
chr2	145333150	145333999	50.0956	21.2818	-1.22732	175.441	22.4169	-2.86139	55.8087	58.8671	0.07565	132.409	21.8999	-2.57964	206.609	60.7453	-1.74947	8.814	3.14431	-1.48411	8.09649	6.10372	-0.401874	44.5899	19.1269	-1.22068
chr2	145419400	145420599	57.7822	32.1618	-0.84132	129.272	12.9182	-3.13742	57.994	0	-5.8825	68.7157	12.8595	-2.39082	89.7023	51.3998	-0.791577	4.44897	1.27472	-1.79526	8.05075	6.28324	-0.352644	23.8106	9.79531	-1.28057
chr2	145619300	145619749	6.36135	0	-5.03592	23.5041	0	-3.67266	10.254	0	-3.49237	11.1863	2.27217	-2.15885	17.6464	0	-4.22082	0.755486	0.594869	-0.339751	10.8411	8.01861	-0.430449	8.91798	5.10052	-0.804864
chr2	145647600	145647949	4.77101	0	-4.63547	8.39432	0	-2.37772	5.54725	0	-2.71089	4.33753	1.11191	-1.71571	0	0	0	0.503657	0.0849814	-2.43509	5.85509	4.72739	-0.302881	5.49137	3.01394	-0.863359
chr2	145658100	145659699	43.7343	13.1517	-1.71833	80.5855	18.2375	-2.02886	50.0934	41.1135	-0.278853	98.8501	20.5946	-2.24649	102.202	58.7427	-0.788635	7.80668	3.90914	-0.996019	7.82204	8.13829	0.0564736	29.0383	18.7212	-0.633011
chr2	145659700	145660449	1.32528	0	-2.931	0	0	0	11.935	0	-3.69321	25.3403	4.30262	-2.47789	27.9401	0	-4.855	2.09857	0.509888	-2.01999	6.67846	4.60771	-0.525933	24.3817	13.9105	-0.809177
chr2	146324700	146325249	7.95169	0	-5.34903	24.3435	0	-3.71938	10.7583	0	-3.55561	17.8067	1.59535	-3.25599	24.999	0	-4.70038	1.25914	0.509888	-1.28758	8.64541	4.24867	-1.00795	12.3446	1.15921	-3.40144
chr2	146328250	146329249	32.0718	13.5103	-1.23501	95.6952	0	-5.61022	40.5117	0	-5.37545	69.4005	11.6993	-2.53822	97.055	0	-6.61552	10.5768	2.2945	-2.19974	13.2654	10.9508	-0.274358	30.0927	9.79531	-1.61826
chr2	146352350	146352849	8.74685	4.06506	-1.06881	32.7378	4.55937	-2.40488	11.0945	0	-3.59628	10.7297	3.6258	-1.49033	25.7343	0	-4.74062	1.25914	0.254944	-2.26009	5.26043	2.69282	-0.940629	1.75724	0	-7.46535
chr2	146412000	146412599	12.4576	6.81495	-0.851503	32.7378	0	-4.11844	15.4651	0	-4.04134	20.3179	2.56224	-2.84868	26.4695	0	-4.77976	2.60223	0.764832	-1.75333	5.26043	2.15425	-1.2497	10.6752	3.0719	-1.79372
chr2	148062000	148062549	9.54202	9.32572	-0.0323926	41.9716	12.5383	-1.59672	20.0037	19.6224	-0.0264365	22.3725	5.94632	-1.85987	38.2338	27.3687	-0.467794	0.671543	0	-6.09073	4.39132	3.82978	-0.192689	5.57923	4.9846	-0.162281
chr2	148188500	148189049	10.8673	11.3583	0.0626197	25.183	27.3562	0.110963	0	30.8351	4.99255	17.8067	12.231	-0.531018	38.2338	59.4102	0.622696	1.09126	2.20952	1.01109	7.09015	7.24068	0.0298928	6.1064	10.7227	0.811256
chr2	148218850	148219299	14.048	7.29319	-0.927104	29.3801	10.2586	-1.35606	14.4565	0	-3.95014	29.9062	9.62047	-1.60636	32.3517	22.696	-0.493113	1.7628	1.10476	-0.669299	8.73689	7.42021	-0.232767	8.96191	8.75202	-0.0341509
chr2	148249050	148249599	9.01191	6.33671	-0.494936	39.4533	23.9367	-0.676494	16.8099	38.3103	1.14223	20.5462	9.23372	-1.12867	34.5575	30.0389	-0.196076	1.42703	1.61465	0.177037	5.35192	4.90691	-0.122844	8.12722	8.17242	0.00799127
chr2	148318900	148319549	9.80708	0.836924	-3.27064	30.2195	0	-4.00986	9.91781	0	-3.44861	15.0672	5.46288	-1.41499	23.5285	0	-4.61639	1.25914	1.44468	0.196851	7.09015	4.42819	-0.667088	13.0914	9.62143	-0.443901
chr2	148457150	148457949	24.1201	9.68441	-1.29892	120.878	14.8179	-2.86916	44.378	0	-5.50392	43.3753	5.41453	-2.93411	0	0	0	7.30303	2.03955	-1.83516	9.14858	3.94946	-1.1915	8.56653	3.94131	-1.11806
chr2	149437700	149438549	4.77101	3.9455	-0.261994	18.4675	10.2586	-0.739544	12.6074	28.9663	1.13895	8.67507	6.67148	-0.364458	19.1169	22.0285	0.195013	2.68617	1.27472	-1.06946	3.11052	3.76994	0.269507	7.02895	9.09979	0.372057
chr2	150426000	150426599	6.36135	0	-5.03592	31.059	0	-4.04697	10.254	0	-3.49237	22.3725	0	-6.23984	19.1169	0	-4.33034	4.44897	0.679851	-2.69235	4.75726	4.72739	-0.00890014	20.1643	2.37638	-3.07962
chr2	150603700	150604299	10.0721	5.38023	-0.880341	43.6505	0	-4.51256	17.4822	0	-4.20807	20.5462	3.52912	-2.4447	0	0	0	7.55486	2.46446	-1.6122	5.62638	4.06914	-0.457871	8.47867	4.34703	-0.962193
chr2	153084950	153085449	10.0721	5.38023	-0.880341	41.9716	0	-4.4585	20.1718	0	-4.40407	28.5364	4.73772	-2.51705	0	0	0	2.60223	0.764832	-1.75333	8.78264	5.9242	-0.560219	10.192	4.86868	-1.06429
chr2	154878350	154878749	17.2287	7.891	-1.10707	36.0956	14.438	-1.21259	17.3141	30.8351	0.797661	47.7129	11.3609	-2.04175	48.5275	24.6986	-0.946538	1.09126	0.254944	-2.05539	7.54758	6.8218	-0.143855	20.4718	11.3602	-0.84908
chr2	155155300	155156299	19.084	13.1517	-0.530388	37.7744	0	-4.31377	20.508	25.2287	0.286273	20.3179	7.05823	-1.48647	37.4985	28.7038	-0.374155	0.5876	1.10476	0.899478	10.5209	7.95877	-0.39827	7.64398	9.09979	0.251207
chr2	155350000	155350699	19.084	11.8365	-0.679992	40.2927	20.5171	-0.909386	23.1976	42.9823	0.862059	16.6653	6.18804	-1.38673	45.5864	0	-5.54184	1.00731	0.509888	-0.968492	6.08381	7.71941	0.338564	2.46013	1.79677	-0.451173
chr2	155972500	155973649	49.3005	25.9446	-0.920926	85.622	29.6359	-1.46973	40.5117	74.7518	0.867761	58.8991	17.9356	-1.69881	75.7323	80.7712	0.0917584	2.26646	0.764832	-1.55483	11.573	13.2846	0.1974	16.7816	13.5048	-0.313203
chr2	156311500	156312749	17.4937	0	-6.46709	41.9716	0	-4.4585	26.7277	0	-4.79325	20.7745	4.496	-2.1356	0	0	0	3.10589	1.61465	-0.939517	9.46878	9.6343	0.024742	18.2313	8.98387	-1.0202
chr2	156880500	156881599	7.42157	6.57583	-0.169691	66.3151	0	-5.09413	33.1154	0	-5.09235	41.7773	6.62314	-2.60354	0	0	0	4.95263	2.12453	-1.21718	11.4357	12.8657	0.168589	19.8128	9.27367	-1.0944
chr2	158001000	158001699	12.1926	5.38023	-1.15108	28.5407	0	-3.93266	13.616	0	-3.86947	31.7325	3.14236	-3.21806	31.6164	0	-5.02753	1.25914	0.594869	-1.06916	4.34558	0	-5.4743	3.29482	0	-8.36843
chr2	160630500	160631449	59.6376	40.4115	-0.559166	198.106	91.1873	-1.10256	73.1229	158.848	1.10871	136.062	37.7567	-1.84121	235.285	166.883	-0.493074	5.79206	4.41903	-0.389573	7.18164	7.65957	0.0917136	44.5899	40.1086	-0.152768
chr2	160631600	160632599	31.2766	23.3143	-0.420742	68.8334	29.6359	-1.16287	29.081	53.2607	0.851052	44.0602	19.5793	-1.158	59.5565	56.0725	-0.085484	5.70811	3.05933	-0.897616	8.05075	6.94148	-0.211054	49.7298	44.2238	-0.169252
chr2	160916800	160917499	6.89146	0	-5.14801	21.8252	0	-3.57442	18.827	0	-4.3094	0	0	0	0	0	0	3.69349	0.849814	-2.10679	10.8411	9.87366	-0.133559	3.90985	0.985327	-1.97756
chr2	163412050	163412949	6.6264	5.85847	-0.172173	23.5041	0	-3.67266	14.2884	0	-3.93436	24.1989	5.12447	-2.17516	0	19.3584	4.34755	1.25914	0.764832	-0.711898	6.63272	4.24867	-0.630617	14.2336	7.4769	-0.927877
chr2	163801900	163802549	10.8673	0	-5.79016	38.6139	0	-4.3439	20.0037	0	-4.39257	48.8543	0	-7.35621	54.4096	0	-5.79206	2.26646	0.254944	-3.10303	2.8818	0	-4.89811	11.7735	0	-10.2026
chr2	163818650	163819199	8.4818	0	-5.43992	35.2561	0	-4.21941	13.4479	0	-3.85279	32.6456	2.03045	-3.82141	37.4985	0	-5.26673	1.67886	0.594869	-1.48135	2.79032	0.598404	-2.04909	14.5851	2.72414	-2.41632
chr2	164615800	164616649	18.819	14.2277	-0.398599	62.118	14.058	-1.99743	24.8786	0	-4.69369	39.951	10.8774	-1.84844	52.9391	32.709	-0.678198	2.60223	1.3597	-0.931419	14.1346	11.3098	-0.31912	7.99543	6.54953	-0.287387
chr2	166157850	166158199	5.56618	2.27165	-1.22214	16.7886	0	-3.23179	0	0	0	4.33753	0.918537	-1.92821	0	0	0	0.839428	0.169963	-2.23879	6.67846	7.24068	0.114956	2.50406	3.47763	0.472224
chr2	167176550	167177149	8.21674	7.29319	-0.167681	20.9858	0	-3.52267	10.7583	20.5567	0.874459	23.2857	7.59002	-1.57981	0	0	0	2.43434	1.3597	-0.835585	6.99866	6.64228	-0.0743108	8.87405	12.9831	0.548461
chr2	170172650	170173349	9.80708	7.891	-0.306631	27.7012	18.2375	-0.553495	11.2626	33.6383	1.4981	13.2409	8.1218	-0.685122	0	0	0	1.67886	1.01978	-0.713716	6.54123	9.21542	0.488169	6.01854	10.0851	0.743777
chr2	173447550	173448249	9.80708	3.58682	-1.40196	133.47	0	-6.08183	49.5891	0	-5.66075	82.6414	5.75294	-3.77638	95.5845	0	-6.59372	15.1937	3.56922	-2.0867	9.60601	6.76196	-0.500257	25.0406	5.44828	-2.19833
chr2	178151100	178151649	2.91562	1.67385	-0.733515	22.6647	0	-3.62437	7.06014	0	-3.0108	7.30532	0	-4.66397	0	0	0	2.51829	0.934795	-1.42009	4.803	5.44547	0.177644	3.33875	1.33309	-1.31807
chr2	179860800	179861349	18.0238	8.96704	-0.991297	44.4899	0	-4.53884	17.9865	0	-4.24691	0	4.25428	3.92419	0	0	0	3.18983	1.61465	-0.977869	14.9579	15.4388	0.0453531	5.00813	5.39032	0.105896
chr2	180472400	180473049	10.6022	0	-5.75519	15.9492	0	-3.16585	10.5902	0	-3.53483	10.5014	2.46555	-1.96558	0	0	0	1.59491	0.254944	-2.59874	2.83606	0	-4.87581	3.73413	0	-8.54849
chr3	4739950	4740299	5.30112	2.39121	-1.0861	14.2703	6.4591	-0.943668	5.88345	0	-2.78313	6.62045	2.46555	-1.3233	14.7053	14.0181	-0.0645457	0.419714	0.339925	-0.29633	1.82972	0	-4.27032	2.89944	0	-8.1846
chr3	4866150	4866799	26.2406	10.1626	-1.35136	78.9066	10.6385	-2.67843	32.443	0	-5.06363	61.4103	10.6357	-2.49647	89.7023	28.7038	-1.61049	2.938	0.594869	-2.28504	5.58063	0	-5.82798	19.6371	6.54953	-1.58265
chr3	5119550	5119999	6.36135	5.73891	-0.143795	64.6362	10.6385	-2.39848	23.87	0	-4.63633	21.6877	3.04568	-2.71633	0	0	0	3.27377	0.849814	-1.93326	3.56795	0	-5.1969	3.20696	0	-8.32955
chr3	5313950	5314699	18.819	4.66286	-1.96756	26.0224	7.219	-1.6039	13.9522	23.3599	0.704155	9.35994	2.56224	-1.75487	0	0	0	1.51097	0.764832	-0.973037	7.45609	7.24068	-0.0417259	4.12951	3.82539	-0.110087
chr3	5346000	5346499	3.18067	0	-4.07924	18.4675	0	-3.35526	0	0	0	0	0	0	0	0	0	0.671543	0.424907	-0.648098	7.59332	8.37765	0.140058	3.6902	3.47763	-0.0853573
chr3	5404450	5404899	15.3733	7.17363	-1.07862	55.4025	9.49868	-2.31965	25.551	0	-4.73069	12.0994	3.57746	-1.67709	38.2338	18.0233	-1.04433	2.01463	0.594869	-1.74296	3.202	3.7101	0.206488	3.20696	0	-8.32955
chr3	5820800	5821399	10.8673	5.49979	-0.957324	59.5997	9.87863	-2.37455	24.0381	0	-4.64605	28.5364	5.31785	-2.3598	50.7333	0	-5.69302	3.10589	0.594869	-2.36495	3.93389	0	-5.3341	6.85323	3.88335	-0.817875
chr3	7511050	7511549	8.74685	2.39121	-1.78775	17.6281	0	-3.29485	8.74112	0	-3.28409	2.96779	0	-3.44528	0	0	0	1.00731	0.339925	-1.53965	6.31252	6.70212	0.0850932	2.4162	2.43434	0.0107446
chr3	8098200	8098999	11.6625	6.69539	-0.7827	27.7012	14.058	-0.887227	16.1375	32.7039	0.975763	17.5784	10.0072	-0.794564	33.0869	39.3843	0.244576	2.09857	1.10476	-0.919536	2.19566	0	-4.52084	2.24048	2.7821	0.31112
chr3	9516500	9516949	9.27697	0	-5.56635	25.183	0	-3.76463	11.935	0	-3.69321	11.8711	2.65892	-2.04032	22.058	12.0155	-0.825028	1.67886	0.424907	-1.95727	6.26678	7.65957	0.285413	3.07517	2.95598	-0.056838
chr3	9885650	9885949	6.89146	2.15209	-1.59214	10.9126	0	-2.69071	6.72394	0	-2.94934	6.84874	0	-4.57465	11.7642	0	-3.67404	0.503657	0.0849814	-2.43509	3.06477	1.49601	-0.987634	3.64627	0	-8.51423
chr3	9886600	9887149	9.27697	2.15209	-2.01048	19.3069	0	-3.41325	15.8013	0	-4.0705	17.3501	2.4172	-2.69948	26.4695	0	-4.77976	3.02194	0.169963	-4.07447	2.97329	0	-4.94171	2.50406	0	-7.97388
chr3	10077150	10077849	11.1324	0	-5.8243	39.4533	0	-4.37341	20.1718	0	-4.40407	45.43	5.31785	-3.02505	57.3507	0	-5.86668	3.77743	0.594869	-2.64652	3.29349	0	-5.0847	16.6938	4.17315	-1.99751
chr3	10078100	10078499	9.80708	0	-5.64488	26.0224	0	-3.80851	11.7669	0	-3.67434	31.5042	3.04568	-3.24885	31.6164	0	-5.02753	1.93069	0.254944	-2.87281	2.97329	0	-4.94171	13.0914	3.59355	-1.86223
chr3	10246350	10247849	21.9997	0	-6.79439	37.7744	0	-4.31377	25.2148	0	-4.71231	18.7199	0	-5.9864	0	0	0	3.27377	1.18974	-1.45263	5.1232	0	-5.70686	21.3065	4.63683	-2.19765
chr3	10259400	10260349	14.048	0	-6.15461	47.8476	0	-4.63945	12.6074	0	-3.76632	52.9636	7.44499	-2.78181	60.2917	0	-5.93762	1.67886	0.594869	-1.48135	5.30618	1.07713	-2.19934	18.3631	5.68012	-1.69107
chr3	10284750	10285349	18.0238	2.98901	-2.51464	52.8842	0	-4.77832	19.1632	0	-4.33366	74.6512	9.04034	-3.00441	85.2907	32.709	-1.35607	2.85406	0.424907	-2.71928	6.99866	1.97473	-1.77462	30.1366	7.01321	-2.10179
chr3	10289800	10290749	13.5179	3.10857	-2.05177	64.6362	0	-5.05824	23.0295	0	-4.58673	89.4902	6.81651	-3.65732	88.9671	0	-6.49133	4.7008	1.10476	-2.07924	5.99232	0	-5.92892	30.9713	5.79604	-2.41577
chr3	10294100	10294999	18.0238	0	-6.50968	47.8476	0	-4.63945	0	0	0	48.1695	4.88275	-3.22529	0	0	0	5.12051	1.27472	-1.99765	7.27312	3.1117	-1.19894	29.5216	6.78137	-2.12048
chr3	14755700	14756199	8.21674	0	-5.39519	36.935	0	-4.283	17.1461	0	-4.18158	18.4916	2.70727	-2.64356	26.4695	0	-4.77976	3.18983	0.594869	-2.4033	1.87546	0	-4.30412	6.01854	0	-9.23566
chr3	14832700	14833149	5.56618	0	-4.84954	24.3435	0	-3.71938	12.9436	0	-3.80153	21.916	3.72249	-2.46543	28.6753	0	-4.89119	2.68617	0.254944	-3.34715	2.47012	0	-4.68376	7.07288	0	-9.46819
chr3	18198450	18199299	3.44573	6.09759	0.788592	24.3435	22.7968	-0.0872927	14.2884	27.0975	0.878008	24.8837	13.633	-0.853984	39.7043	40.7194	0.0355351	1.93069	2.12453	0.137355	3.47646	4.12899	0.241779	7.81971	12.5195	0.678293
chr3	18361650	18362449	9.27697	10.7605	0.20981	37.7744	35.3351	-0.0913093	17.8184	50.4575	1.45123	18.2633	13.488	-0.429041	38.2338	60.7453	0.654232	2.01463	1.10476	-0.860927	1.78397	2.8125	0.628478	3.90985	9.15775	1.22577
chr3	18530450	18531149	6.36135	3.9455	-0.662447	27.7012	13.2981	-0.957166	10.9264	0	-3.57609	11.6429	3.91587	-1.50225	0	18.6908	4.29945	1.1752	1.10476	-0.0884002	2.60735	3.35106	0.350161	2.67979	3.53559	0.398532
chr3	19926550	19926899	10.6022	7.17363	-0.550884	30.2195	12.1583	-1.18629	12.6074	0	-3.76632	15.9804	4.64103	-1.72025	0	0	0	1.59491	0.764832	-1.05054	5.76361	5.98404	0.0532408	12.8718	8.69406	-0.565569
chr3	20003850	20004299	9.80708	3.22814	-1.54552	15.1098	0	-3.09675	8.40493	0	-3.23342	7.99019	1.69204	-2.05716	0	0	0	1.34309	0.169963	-2.91048	5.80935	4.36835	-0.403258	4.17344	0	-8.70855
chr3	20143450	20144149	23.0599	11.2387	-1.02392	74.7094	15.5778	-2.12565	24.2062	37.3759	0.606423	36.07	9.23372	-1.93164	61.7623	29.3713	-1.04719	5.876	2.37948	-1.30059	3.56795	0	-5.1969	6.41392	3.99927	-0.680114
chr3	21275600	21276399	12.4576	0	-5.98386	51.2053	0	-4.7335	20.0037	16.8192	-0.237216	25.7969	5.75294	-2.10817	52.9391	0	-5.75326	2.3504	0.594869	-1.96434	4.98598	2.99202	-0.717976	5.13992	4.40499	-0.222139
chr3	21373400	21373699	5.56618	2.27165	-1.22214	20.9858	4.93931	-1.72788	9.74972	13.0816	0.389509	5.02241	1.2086	-1.81887	5.88212	10.6805	0.763175	0.335771	0.254944	-0.384131	3.15626	0	-5.02514	1.40579	1.33309	-0.0760513
chr3	21378000	21378899	14.5781	7.41275	-0.956969	57.0814	25.0765	-1.12566	23.0295	0	-4.58673	32.8739	17.839	-0.870959	65.4386	63.4154	-0.0446161	5.45628	2.97435	-0.873145	5.85509	4.36835	-0.414382	12.8718	11.4182	-0.172731
chr3	21394800	21395799	7.15652	5.38023	-0.398699	36.0956	0	-4.25155	14.6246	0	-3.96574	9.58823	2.03045	-2.0851	0	0	0	3.18983	1.10476	-1.52126	5.1232	1.61569	-1.60615	5.62316	3.18782	-0.816854
chr3	21627950	21628649	18.5539	8.01056	-1.19164	43.6505	0	-4.51256	18.6589	0	-4.29711	13.9258	0	-5.5674	0	0	0	4.02926	1.44468	-1.47338	5.94658	3.7101	-0.666289	3.82199	2.60822	-0.549508
chr3	21734250	21734849	16.4335	7.17363	-1.17364	25.183	12.9182	-0.865629	11.5988	20.5567	0.774853	16.8936	8.31518	-0.996915	0	24.6986	4.68362	1.25914	0.934795	-0.425781	5.30618	4.96675	-0.0935478	6.63357	7.41893	0.161197
chr3	21904900	21905399	9.80708	4.5433	-1.07706	26.0224	0	-3.80851	15.1289	0	-4.01157	22.1443	4.15759	-2.33201	32.3517	0	-5.05969	3.60954	1.18974	-1.59309	6.90718	5.62499	-0.291559	17.9678	11.3023	-0.668322
chr3	27890000	27891099	12.7227	8.24968	-0.612939	75.5489	30.7757	-1.24248	35.3007	52.3263	0.554849	68.2591	21.8999	-1.6268	108.819	84.1088	-0.36775	2.60223	1.78461	-0.541612	5.80935	5.9242	0.0277697	12.7839	10.201	-0.325327
chr3	27997900	27998449	10.8673	5.38023	-0.987908	45.3293	0	-4.56466	27.232	0	-4.81926	24.6555	3.86752	-2.58209	38.969	0	-5.32081	2.09857	0.254944	-2.99251	4.803	3.59042	-0.40988	3.38268	0	-8.40628
chr3	28040850	28041499	7.95169	5.73891	-0.456901	28.5407	0	-3.93266	14.7927	19.6224	0.384954	8.67507	3.04568	-1.42363	0	18.0233	4.2497	0.923371	0.509888	-0.84425	4.43706	3.47074	-0.345535	4.56882	4.57887	0.00316529
chr3	28089900	28091149	5.03607	0	-4.71041	19.3069	0	-3.41325	11.7669	12.1472	0.0423442	7.99019	3.77084	-1.02608	17.6464	12.0155	-0.518658	1.67886	0.849814	-0.973951	4.25409	2.33377	-0.839176	3.1191	0	-8.2896
chr3	30142650	30143849	40.0235	11.9561	-1.72636	115.002	29.6359	-1.8869	43.2013	56.0639	0.368488	57.7577	14.89	-1.93437	94.1139	44.7245	-1.05669	7.47091	3.82416	-0.964303	10.0634	7.30052	-0.457689	12.4764	8.23038	-0.599573
chr3	30359850	30360349	4.77101	0	-4.63547	6.71545	0	-2.12358	7.90063	0	-3.15391	5.2507	0	-4.20964	0	0	0	0.503657	0.254944	-0.955118	5.21469	3.23138	-0.673866	1.75724	0	-7.46535
chr3	30416600	30417549	45.5897	21.5209	-1.07594	67.1545	46.3536	-0.516202	30.9301	72.883	1.21032	66.8893	24.1237	-1.45995	105.143	96.7919	-0.118221	2.60223	3.39925	0.384175	5.07746	4.18883	-0.271662	15.2001	13.215	-0.201765
chr3	30442900	30443649	12.7227	5.49979	-1.18093	27.7012	0	-3.89245	10.4221	0	-3.51376	17.1218	4.10925	-1.98229	26.4695	0	-4.77976	1.93069	1.18974	-0.693846	7.95926	4.30851	-0.870358	10.7631	5.96992	-0.849231
chr3	30856850	30857199	3.44573	0	-4.18814	25.183	0	-3.76463	10.0859	0	-3.47066	12.0994	1.98211	-2.44184	10.2937	0	-3.49745	0.5876	0.254944	-1.17349	5.99232	5.62499	-0.0897174	2.28441	1.73881	-0.391746
chr3	30979850	30980449	9.27697	0	-5.56635	33.5773	0	-4.15288	13.2798	0	-3.8359	14.6106	0	-5.63524	0	0	0	2.85406	0.509888	-2.46179	4.803	0	-5.61559	6.36998	0	-9.31741
chr3	35903150	35904049	30.4815	4.66286	-2.65749	54.5631	0	-4.82179	29.5853	0	-4.93477	35.1569	5.46288	-2.6212	58.8212	0	-5.90258	3.10589	1.69963	-0.86596	5.94658	2.45345	-1.24367	12.3885	3.01394	-2.03567
chr3	35943350	35944599	26.2406	9.0866	-1.50953	56.2419	0	-4.86399	24.7105	0	-4.68428	48.1695	7.15492	-2.70081	58.8212	0	-5.90258	3.60954	1.3597	-1.40195	5.35192	0	-5.76869	15.5076	4.69479	-1.7217
chr3	35947900	35948949	41.3488	17.3363	-1.24446	98.2135	21.657	-2.08274	42.8651	58.8671	0.448688	50.6807	9.91053	-2.31989	72.7912	40.7194	-0.822733	2.68617	1.27472	-1.06946	6.99866	3.17154	-1.11758	12.3007	3.24578	-1.91883
chr3	36039200	36039699	11.6625	4.06506	-1.47577	36.0956	0	-4.25155	18.4908	0	-4.28472	27.8515	4.25428	-2.62792	30.8811	0	-4.99463	1.93069	0.849814	-1.17447	4.25409	0	-5.4443	10.1041	2.4923	-2.01504
chr3	36385150	36385499	7.95169	2.98901	-1.35399	22.6647	0	-3.62437	12.6074	0	-3.76632	18.7199	0	-5.9864	24.2637	0	-4.659	2.18251	0.509888	-2.07631	5.48915	0	-5.80456	12.4325	0	-10.2811
chr3	36437000	36437349	6.89146	2.03253	-1.6674	21.8252	0	-3.57442	10.5902	0	-3.53483	13.6975	4.73772	-1.47432	0	0	0	1.1752	0.424907	-1.44635	6.40401	4.18883	-0.600746	4.74454	4.52091	-0.069504
chr3	36755250	36755949	19.8792	6.21715	-1.6457	15.9492	4.17942	-1.53838	8.74112	7.47518	-0.200844	7.07703	2.75561	-1.27158	13.97	19.3584	0.443545	0.0839428	0.169963	0.937843	2.8818	0	-4.89811	3.29482	0	-8.36843
chr3	37224100	37224349	7.15652	0	-5.20095	17.6281	0	-3.29485	5.54725	0	-2.71089	5.2507	3.09402	-0.709674	0	0	0	0.755486	0.169963	-2.08868	8.96561	7.89893	-0.180597	5.84281	7.07117	0.274858
chr3	37279350	37279949	3.97584	0	-4.384	53.7236	0	-4.80022	19.3313	0	-4.34563	21.2311	4.83441	-2.06815	40.4396	0	-5.37294	4.19714	1.18974	-1.81012	5.85509	3.53058	-0.713923	5.93068	3.88335	-0.609615
chr3	37531050	37531699	15.1082	11.7169	-0.361292	39.4533	0	-4.37341	18.6589	0	-4.29711	28.3081	9.91053	-1.48637	49.2628	27.3687	-0.825187	2.60223	0.509888	-2.32901	4.62003	3.29122	-0.476992	10.6313	8.11446	-0.389329
chr3	38074050	38074949	9.80708	0	-5.64488	22.6647	6.83905	-1.48048	13.2798	0	-3.8359	13.2409	3.72249	-1.75116	0	0	0	0.419714	0.594869	0.493246	3.8424	1.49601	-1.30461	4.92026	3.59355	-0.452247
chr3	38967800	38968399	6.6264	4.78242	-0.454279	25.183	8.35884	-1.39184	10.5902	0	-3.53483	10.5014	3.14236	-1.64975	0	0	0	1.00731	0.339925	-1.53965	2.69883	0	-4.80675	1.71331	0	-7.42904
chr3	40639100	40639549	11.9275	0	-5.92214	24.3435	0	-3.71938	12.7755	0	-3.78403	12.556	2.61058	-2.14307	22.7932	0	-4.57248	0	0	0	5.1232	3.23138	-0.648815	3.38268	0	-8.40628
chr3	40680950	40681499	13.7829	4.06506	-1.71303	20.1464	0	-3.469	12.4393	0	-3.74839	14.6106	1.74039	-2.86943	24.2637	0	-4.659	0	0	0	5.26043	0	-5.74428	3.42661	0	-8.42484
chr3	40862100	40862699	20.4093	4.06506	-2.27266	43.6505	0	-4.51256	18.4908	0	-4.28472	36.7549	5.31785	-2.72157	47.7922	0	-5.60858	4.19714	1.18974	-1.81012	6.44975	3.7101	-0.78161	27.8961	7.01321	-1.99038
chr3	41153400	41153999	11.1324	0	-5.8243	19.3069	0	-3.41325	13.616	0	-3.86947	8.44678	5.89798	-0.496954	28.6753	24.6986	-0.207573	1.1752	0.594869	-0.970434	4.4828	4.96675	0.14483	6.94109	8.75202	0.334026
chr3	41168100	41169449	17.4937	4.90198	-1.79411	47.8476	0	-4.63945	27.5682	0	-4.83634	25.112	4.35097	-2.44991	36.7633	0	-5.23891	3.5256	1.10476	-1.66522	7.31886	4.96675	-0.550138	14.3654	5.91196	-1.27946
chr3	51099050	51099499	6.6264	0	-5.09305	10.0732	0	-2.59373	4.70676	0	-2.51267	4.33753	2.80396	-0.57925	0	0	0	0.923371	0.509888	-0.84425	8.41669	9.03589	0.101253	2.76765	0.695525	-1.97709
chr3	51100550	51101299	21.4696	11.2387	-0.921747	68.8334	18.6174	-1.78057	27.232	32.7039	0.255587	19.633	6.1397	-1.6301	41.9101	34.7116	-0.264926	1.59491	1.18974	-0.419775	9.60601	9.75398	0.0218283	6.1064	5.73808	-0.0896019
chr3	51843650	51844349	15.1082	4.66286	-1.65443	23.5041	0	-3.67266	18.4908	0	-4.28472	7.07703	0	-4.62001	15.4406	0	-4.03919	0.755486	0.339925	-1.12933	7.77629	6.58244	-0.237142	4.2613	3.94131	-0.112345
chr3	52331350	52331899	9.80708	3.58682	-1.40196	62.9574	5.69921	-3.07671	24.3743	14.016	-0.75687	57.0728	6.42976	-3.09174	48.5275	12.0155	-1.92799	4.78474	1.10476	-2.10472	2.83606	2.09441	-0.420046	12.74	2.02861	-2.64483
chr3	52332200	52332599	5.30112	0	-4.78165	20.1464	0	-3.469	11.0945	0	-3.59628	14.1541	1.01523	-3.45809	23.5285	0	-4.61639	0.671543	0.169963	-1.92111	0.0914858	0.179521	0.54572	1.1422	0.231842	-2.25226
chr3	52332800	52333549	17.7588	7.05407	-1.30782	79.746	0	-5.35308	29.081	19.6224	-0.544646	45.43	5.89798	-2.88327	77.9381	0	-6.30265	1.59491	0.509888	-1.62622	3.75092	1.61569	-1.16641	10.2359	2.26046	-2.17399
chr3	52352450	52353149	11.6625	7.41275	-0.639914	61.2785	17.4776	-1.6999	27.4001	0	-4.82782	20.5462	4.78606	-2.03516	53.6743	12.6831	-1.99847	1.7628	0.594869	-1.55133	6.31252	3.76994	-0.728579	14.629	4.52091	-1.69194
chr3	54250650	54251549	22.2647	13.3908	-0.725032	97.3741	30.0158	-1.63408	29.7534	53.2607	0.819159	38.3529	17.1138	-1.15035	65.4386	64.7504	-0.0150208	3.44166	1.44468	-1.24658	5.39766	6.58244	0.281557	8.78619	11.0125	0.325499
chr3	54261000	54261799	22.2647	16.0211	-0.469788	74.7094	26.5963	-1.42358	31.7706	51.3919	0.67694	38.3529	17.7423	-1.0992	55.1449	55.405	0.00666916	2.01463	0.849814	-1.23556	7.36461	6.28324	-0.225778	10.8509	15.9391	0.554328
chr3	54451200	54452049	10.6022	0	-5.75519	28.5407	0	-3.93266	17.4822	0	-4.20807	10.7297	2.80396	-1.82921	0	0	0	0.839428	0.424907	-0.965786	5.53489	4.36835	-0.334647	5.97461	4.11519	-0.536796
chr3	55072000	55072899	8.21674	0	-5.39519	13.4309	0	-2.94775	8.57303	0	-3.25897	4.33753	3.48077	-0.294677	0	0	0	0.671543	0.339925	-0.961757	6.12955	8.55717	0.474768	2.19655	3.18782	0.5353
chr3	55315300	55316299	23.3249	21.4013	-0.12307	52.8842	69.5303	0.382164	29.081	107.456	1.85018	28.7647	25.2839	-0.184029	47.7922	70.0907	0.543009	1.59491	2.03955	0.352813	8.23372	10.1729	0.301805	11.6417	18.7212	0.684905
chr3	55598000	55598199	6.89146	3.3477	-0.999201	12.5915	0	-2.86705	5.04296	0	-2.59525	4.79412	1.35363	-1.62319	0	0	0	0.5876	0.0849814	-2.65346	6.81569	6.88164	0.0136927	3.86592	3.18782	-0.277449
chr3	55982550	55983049	9.27697	3.46726	-1.36972	17.6281	0	-3.29485	7.39634	0	-3.06976	5.47899	2.03045	-1.31021	0	0	0	0.335771	0.254944	-0.384131	5.26043	5.56515	0.0797655	5.05206	3.59355	-0.490306
chr3	56242150	56243299	27.8309	18.0536	-0.618833	92.3375	24.6966	-1.82118	39.3351	63.539	0.678138	19.8613	7.20327	-1.426	43.3806	25.3662	-0.751243	3.86137	1.3597	-1.49898	7.18164	4.78723	-0.575246	5.05206	4.28907	-0.235699
chr3	56459250	56459949	21.2045	11.9561	-0.816239	36.0956	17.0976	-0.99623	21.6847	48.5887	1.12829	14.8389	6.86486	-1.07925	30.1459	26.7012	-0.169091	1.7628	1.10476	-0.669299	4.62003	4.24867	-0.118224	3.29482	3.0719	-0.10075
chr3	56555750	56556199	16.6985	9.92353	-0.739187	24.3435	15.9578	-0.552839	12.2712	31.7695	1.30406	16.6653	6.23638	-1.37602	33.8222	21.361	-0.639024	1.25914	0.679851	-0.879498	4.20835	3.65026	-0.200143	3.1191	3.76743	0.271658
chr3	57408300	57409299	11.3974	0	-5.85766	58.7602	16.7177	-1.69873	24.0381	29.9007	0.303516	28.5364	7.39664	-1.90559	40.4396	0	-5.37294	2.01463	1.18974	-0.754936	6.99866	4.18883	-0.726965	9.70874	3.99927	-1.27743
chr3	58245850	58246449	16.9636	9.32572	-0.849451	28.5407	0	-3.93266	17.8184	17.7536	-0.00498329	25.3403	3.72249	-2.67225	31.6164	18.0233	-0.777828	1.7628	0.424907	-2.02725	8.00501	6.10372	-0.385681	14.2776	3.76743	-1.91928
chr3	59188150	59188649	10.0721	0	-5.68259	33.5773	8.73878	-1.72813	14.7927	0	-3.98118	15.9804	3.72249	-2.01697	44.8512	15.3532	-1.48739	1.84674	0.424907	-2.094	3.24775	0.897605	-1.74665	7.33647	3.24578	-1.17405
chr3	59696900	59697899	30.4815	0	-7.26122	39.4533	0	-4.37341	14.7927	0	-3.98118	27.6232	3.19071	-2.99987	46.3217	9.34542	-2.19351	3.44166	0.594869	-2.51259	4.75726	2.39361	-0.961905	14.014	1.85473	-2.91085
chr3	59863150	59864099	3.44573	3.9455	0.185338	47.8476	14.8179	-1.56752	20.3399	28.9663	0.489787	17.1218	3.91587	-2.047	27.2048	20.6934	-0.378682	0.923371	0.339925	-1.4154	2.8818	0	-4.89811	3.90985	0	-8.61466
chr3	59971450	59972249	58.5774	30.4879	-0.93759	162.85	31.5356	-2.29739	61.0198	43.9167	-0.465477	113.232	24.8488	-2.17454	185.287	94.7893	-0.959589	8.39428	3.14431	-1.4138	5.35192	5.02659	-0.0887645	26.6661	15.3016	-0.800926
chr3	60544300	60545149	22.2647	18.5319	-0.262165	101.571	26.5963	-1.85672	44.5461	51.3919	0.202015	56.8445	12.2794	-2.18355	83.0849	35.3791	-1.20874	8.05851	2.80438	-1.51948	3.93389	2.99202	-0.383623	10.8949	5.15848	-1.07716
chr3	62918600	62919449	22.2647	9.32572	-1.23776	75.5489	20.5171	-1.78408	35.6369	33.6383	-0.0809283	37.8963	12.0377	-1.63036	69.1149	42.0544	-0.70356	3.10589	0.934795	-1.72157	3.11052	0	-5.00473	7.64398	6.31769	-0.274532
chr3	63118950	63119699	9.01191	5.97803	-0.576354	52.8842	0	-4.77832	25.551	0	-4.73069	46.3431	4.64103	-3.23878	58.0859	14.0181	-1.97611	8.31034	2.12453	-1.96272	6.31252	4.18883	-0.580309	16.0348	4.28907	-1.90001
chr3	63226750	63227399	9.80708	6.45627	-0.588235	86.4615	15.1979	-2.36282	35.3007	31.7695	-0.147643	29.4496	5.17281	-2.44251	58.8212	23.3636	-1.29593	6.63148	2.12453	-1.63758	4.02538	3.29122	-0.282721	7.90757	4.05723	-0.961011
chr3	64974250	64975049	12.9878	10.0431	-0.364548	28.5407	11.3984	-1.18867	13.9522	0	-3.90228	10.2731	5.65626	-0.827922	0	15.3532	4.0315	1.00731	0.764832	-0.392809	4.52855	5.20611	0.197096	2.02082	5.68012	1.4864
chr3	65161900	65162299	7.42157	5.26066	-0.481012	13.4309	15.9578	0.218786	4.53866	28.0319	2.39003	23.0574	11.6509	-0.966759	30.1459	26.0337	-0.204283	0.5876	0.764832	0.374704	8.91987	7.53989	-0.239555	12.3885	11.1284	-0.154626
chr3	65163450	65163899	3.18067	0	-4.07924	0	5.69921	1.94471	0	0	0	3.88095	2.4172	-0.621709	10.2937	17.3558	0.700716	0.167886	0.339925	0.976097	2.28714	2.45345	0.0971644	4.39309	3.24578	-0.435512
chr3	65164000	65164299	2.65056	2.15209	-0.277303	32.7378	10.2586	-1.50272	13.1117	0	-3.81882	16.437	3.43243	-2.16485	21.3227	8.01036	-1.30885	0.671543	0.849814	0.33522	3.202	2.8125	-0.181085	4.2613	3.3617	-0.341197
chr3	65166800	65167799	10.8673	8.96704	-0.271776	31.059	16.7177	-0.820641	21.1804	0	-4.47121	29.9062	10.2973	-1.51115	46.3217	0	-5.56443	3.18983	2.37948	-0.421299	6.86143	8.61701	0.324449	11.2024	12.6354	0.173516
chr3	65168900	65169599	26.5056	13.3908	-0.974515	62.118	25.8364	-1.20376	24.5424	54.1951	1.11165	41.7773	17.2105	-1.26482	50.7333	43.3895	-0.220875	4.1132	2.46446	-0.736651	9.24007	8.37765	-0.139768	15.8151	15.5914	-0.0205465
chr3	65176200	65177249	18.819	12.793	-0.549708	30.2195	26.5963	-0.172108	20.508	54.1951	1.35966	36.2983	22.0932	-0.708714	41.1748	47.3947	0.198465	2.26646	2.20952	-0.0365454	6.67846	7.77925	0.2171	17.7481	16.9824	-0.0635868
chr3	65221850	65222599	6.09629	5.97803	-0.0273561	31.8984	0	-4.08315	18.827	0	-4.3094	23.2857	4.78606	-2.21329	47.7922	0	-5.60858	2.60223	0.764832	-1.75333	4.98598	3.47074	-0.510301	5.18385	2.2025	-1.23113
chr3	65354700	65355549	14.048	8.84748	-0.655169	36.0956	12.5383	-1.38977	17.4822	0	-4.20807	23.9706	4.35097	-2.38361	27.9401	0	-4.855	1.93069	0.509888	-1.90029	8.82838	8.85637	0.0045164	9.48908	4.52091	-1.06799
chr3	65518350	65518799	16.1684	3.22814	-2.25542	29.3801	0	-3.97178	14.6246	0	-3.96574	10.7297	1.16026	-2.9171	0	0	0	1.67886	0.0849814	-4.15226	3.38497	0	-5.12308	2.19655	0	-7.78565
chr3	65573150	65574149	16.9636	7.891	-1.08496	20.9858	0	-3.52267	11.5988	0	-3.65521	8.90336	0	-4.93913	0	0	0	0.839428	0.339925	-1.27944	6.17529	4.0093	-0.610788	4.2613	0	-8.73853
chr3	65662050	65662399	6.09629	0.358682	-3.4944	0	0	0	9.41352	0	-3.38039	20.3179	2.80396	-2.73172	24.2637	0	-4.659	1.34309	0.254944	-2.35249	2.79032	1.79521	-0.608869	8.65439	1.79677	-2.26168
chr3	65662650	65663349	9.01191	4.42374	-0.99444	45.3293	0	-4.56466	18.3227	0	-4.27223	36.9832	1.88542	-4.09254	29.4106	0	-4.9265	6.04388	0.509888	-3.54159	2.8818	1.01729	-1.41619	7.2486	1.15921	-2.63416
chr3	65675200	65675599	9.27697	3.9455	-1.19288	36.935	0	-4.283	18.827	0	-4.3094	25.3403	3.86752	-2.62115	0	0	0	5.62417	0.849814	-2.71211	7.95926	5.80452	-0.44883	12.2128	5.10052	-1.25803
chr3	65695450	65695949	8.21674	0	-5.39519	24.3435	0	-3.71938	9.58162	0	-3.40349	7.53361	0	-4.70664	0	0	0	1.34309	0.169963	-2.91048	3.11052	0	-5.00473	3.99771	0	-8.64664
chr3	65792450	65793399	27.3008	0	-7.10333	15.1098	0	-3.09675	20.6761	0	-4.43803	59.1274	6.52645	-3.12192	71.3207	0	-6.17634	2.3504	0.424907	-2.44025	5.4434	5.68483	0.0615033	19.8128	6.49157	-1.6083
chr3	65826350	65826849	12.7227	6.93451	-0.85702	27.7012	20.5171	-0.3995	12.1031	37.3759	1.55029	14.6106	9.13703	-0.659938	27.2048	21.361	-0.334958	1.09126	0.934795	-0.221078	5.35192	5.80452	0.115054	11.5978	16.8085	0.534961
chr3	66773350	66773749	10.0721	7.53232	-0.409764	6.71545	12.9182	0.775426	7.90063	32.7039	1.92094	12.7843	6.23638	-1.00127	24.999	30.0389	0.255619	0.167886	0.169963	0.0167476	3.11052	3.53058	0.177395	2.28441	3.24578	0.504883
chr3	67839800	67840349	14.313	5.26066	-1.4102	25.183	0	-3.76463	12.9436	0	-3.80153	7.30532	1.49867	-2.08008	0	0	0	1.34309	0.509888	-1.37998	3.8424	3.59042	-0.0952897	1.75724	0	-7.46535
chr3	69103150	69103599	10.6022	3.3477	-1.60638	36.0956	0	-4.25155	13.4479	12.1472	-0.136106	11.8711	1.2086	-3.01218	0	0	0	1.59491	0.169963	-3.15673	4.11686	0	-5.3981	3.29482	1.50697	-1.12338
chr3	69347100	69347999	10.8673	4.06506	-1.37567	29.3801	0	-3.97178	19.1632	0	-4.33366	8.44678	1.45032	-2.32113	0	0	0	0.923371	0.424907	-1.10174	6.54123	4.0093	-0.692557	1.88903	0	-7.56912
chr3	79576300	79577399	10.0721	5.02154	-0.976188	79.746	13.6781	-2.3824	37.486	26.1631	-0.502683	42.4622	6.33307	-2.68859	38.2338	26.7012	-0.502147	5.95994	1.52966	-1.9551	3.15626	0	-5.02514	8.65439	4.46295	-0.953871
chr3	79801800	79802299	7.15652	5.1411	-0.461885	11.752	6.83905	-0.637683	5.04296	0	-2.59525	0	1.35363	2.46261	0	12.6831	3.77432	0.419714	0.169963	-1.25568	4.11686	6.10372	0.556963	2.76765	6.02788	1.12018
chr3	79846650	79847049	4.77101	0	-4.63547	25.183	0	-3.76463	10.5902	0	-3.53483	8.44678	2.36886	-1.71253	19.1169	0	-4.33034	0.5876	0.254944	-1.17349	3.70517	2.75266	-0.415657	3.38268	2.72414	-0.311339
chr3	80008700	80009149	9.54202	6.45627	-0.549507	57.0814	0	-4.88463	19.1632	0	-4.33366	12.0994	3.19071	-1.82868	28.6753	0	-4.89119	2.938	0.764832	-1.92778	4.39132	2.63298	-0.716666	3.51447	0	-8.46126
chr3	80812600	80813599	9.80708	8.36924	-0.223782	0	14.8179	3.07193	6.21965	15.8848	1.22572	14.1541	7.78339	-0.838442	20.5874	21.361	0.050792	1.59491	1.86959	0.227922	3.11052	3.47074	0.153418	8.5226	7.88262	-0.112482
chr3	80813700	80814449	19.6142	16.3798	-0.257105	71.3517	44.0739	-0.670882	28.2406	85.0302	1.55687	69.1722	28.0879	-1.29116	99.2608	100.13	0.0124473	2.60223	2.2945	-0.180829	3.97963	3.7101	-0.0986093	14.4093	10.9545	-0.395163
chr3	81289350	81289599	2.91562	0.956485	-1.42977	16.7886	0	-3.23179	7.73253	0	-3.1264	9.35994	1.01523	-2.8767	13.97	0	-3.90401	0.503657	0.339925	-0.553758	3.65943	1.97473	-0.85759	6.85323	1.91269	-1.83576
chr3	81593600	81594599	11.6625	9.92353	-0.228693	74.7094	7.219	-3.05672	29.9215	0	-4.95054	48.3977	5.89798	-2.97399	67.6444	0	-6.10107	3.27377	1.27472	-1.3539	4.89449	3.4109	-0.508496	18.0117	4.52091	-1.99186
chr3	81640600	81641399	18.5539	16.7385	-0.146889	67.994	26.9762	-1.27236	23.87	38.3103	0.660501	63.0084	16.3886	-1.92353	83.8202	47.3947	-0.80956	3.69349	2.37948	-0.632188	4.84875	4.30851	-0.166773	16.518	7.82466	-1.07697
chr3	81742750	81743449	24.1201	13.5103	-0.826885	85.622	21.657	-1.88903	31.9387	53.2607	0.720122	65.9762	13.1496	-2.30093	83.8202	26.0337	-1.64965	4.78474	1.86959	-1.35104	6.86143	5.02659	-0.441385	27.369	9.56347	-1.51595
chr3	82826500	82827449	15.3733	8.72792	-0.802675	15.1098	0	-3.09675	0	0	0	11.6429	5.84963	-0.957576	0	0	0	1.00731	1.69963	0.748916	2.69883	0	-4.80675	2.50406	2.08658	-0.261986
chr3	83005050	83005899	4.2409	0	-4.47278	87.3009	12.1583	-2.65703	36.4774	0	-5.22795	56.8445	5.07613	-3.40998	101.467	0	-6.67901	4.02926	0.339925	-3.52897	3.56795	0	-5.1969	15.0683	1.68085	-3.15665
chr3	83087350	83088249	24.6502	14.9451	-0.714411	41.9716	29.6359	-0.47501	24.3743	42.0479	0.762575	20.3179	11.7476	-0.775152	49.998	56.0725	0.162356	1.42703	0.424907	-1.72431	4.803	4.66755	-0.0404185	5.62316	7.01321	0.318187
chr3	83344900	83345849	14.048	6.57583	-1.07229	59.5997	30.3958	-0.927117	23.1976	43.9167	0.892388	23.0574	8.60524	-1.39115	48.5275	0	-5.63016	3.10589	1.52966	-1.01703	5.30618	4.12899	-0.354297	4.39309	3.0719	-0.514696
chr3	83806700	83806849	3.44573	0	-4.18814	15.1098	0	-3.09675	6.05155	0	-2.81794	5.47899	1.2086	-1.93761	5.88212	0	-2.78285	0.419714	0	-5.42531	6.76995	6.40292	-0.079212	6.80929	0	-9.41348
chr3	83885250	83885999	11.9275	6.57583	-0.839816	59.5997	11.3984	-2.20086	23.1976	15.8848	-0.519142	29.2213	7.15492	-1.98549	36.028	33.3765	-0.107193	1.67886	0.594869	-1.48135	3.97963	4.54787	0.18813	12.2128	6.89729	-0.823383
chr3	84003400	84003849	6.09629	0	-4.97643	13.4309	0	-2.94775	9.74972	0	-3.42623	4.79412	0	-4.0858	0	0	0	0.503657	0.169963	-1.51311	2.28714	0	-4.57721	1.62544	0	-7.35354
chr3	84259600	84259999	9.01191	2.39121	-1.82987	21.8252	0	-3.57442	10.9264	0	-3.57609	12.0994	2.12714	-2.35295	19.1169	0	-4.33034	0.923371	0.339925	-1.4154	5.48915	4.12899	-0.402317	2.85551	0	-8.16265
chr3	84372450	84372999	12.4576	4.30418	-1.49067	19.3069	0	-3.41325	11.935	0	-3.69321	0	0	0	0	0	0	0.755486	0.679851	-0.150091	10.2007	9.75398	-0.0639593	3.51447	1.73881	-1.01103
chr3	84578800	84579449	4.77101	3.70638	-0.347708	0	0	0	3.36197	0	-2.12498	6.39216	5.22116	-0.2775	9.55845	4.00518	-1.0769	0.419714	0.509888	0.274824	4.89449	4.84707	-0.0137633	6.76536	10.259	0.599925
chr3	84579550	84580749	34.9874	18.6514	-0.900384	92.3375	34.1952	-1.38203	42.697	69.1454	0.682814	59.1274	22.2383	-1.39875	56.6154	62.7479	0.145922	2.51829	2.2945	-0.133708	4.4828	4.48803	0.00164336	9.26943	11.0125	0.248342
chr3	84788800	84789649	18.0238	11.4778	-0.642055	49.5265	26.2164	-0.868782	25.0467	38.3103	0.593808	44.2885	15.3251	-1.51281	52.9391	40.7194	-0.370614	1.7628	0.764832	-1.19407	4.34558	4.36835	0.00737093	14.2336	10.0851	-0.496659
chr3	84935850	84936399	5.56618	4.06506	-0.43505	26.8618	5.31926	-1.97939	14.4565	13.0816	-0.134403	12.0994	2.80396	-1.99809	0	0	0	0.839428	0.594869	-0.489868	4.07112	2.75266	-0.548128	3.86592	1.62289	-1.24711
chr3	85354100	85354899	15.3733	4.78242	-1.64415	43.6505	14.438	-1.4736	23.87	24.2943	0.0244085	38.1246	9.86219	-1.91882	0	31.3739	5.01676	2.18251	0.849814	-1.35049	5.94658	4.60771	-0.361094	13.2671	6.89729	-0.942753
chr3	86357500	86357899	8.21674	0	-5.39519	11.752	0	-2.78157	6.21965	0	-2.85193	10.2731	0.966881	-3.06105	0	0	0	0.755486	0.169963	-2.08868	2.10417	0	-4.46217	2.50406	0	-7.97388
chr3	86650100	86650749	12.1926	6.93451	-0.79659	37.7744	23.1768	-0.659748	17.3141	42.9823	1.26396	16.8936	6.67148	-1.30233	53.6743	36.7142	-0.535757	2.43434	1.52966	-0.66683	6.54123	4.24867	-0.610879	1.44972	2.43434	0.743751
chr3	86812200	86812699	7.68663	2.27165	-1.67393	26.8618	0	-3.85109	12.2712	0	-3.73023	17.8067	2.4172	-2.73633	22.7932	0	-4.57248	0.167886	0	-4.15288	2.33289	0	-4.6046	6.19426	0	-9.27712
chr3	86816250	86817049	14.5781	0	-6.20732	35.2561	0	-4.21941	19.6675	0	-4.36929	22.6008	2.56224	-3.00019	36.7633	0	-5.23891	1.09126	0.169963	-2.61338	4.07112	0	-5.38236	6.72143	0	-9.39477
chr3	87356900	87357849	26.2406	5.38023	-2.24436	44.4899	0	-4.53884	24.7105	0	-4.68428	28.7647	5.36619	-2.35882	47.7922	0	-5.60858	3.44166	0.424907	-2.98851	7.95926	3.7101	-1.08082	10.9827	0	-10.1023
chr3	89213400	89214099	17.4937	0	-6.46709	31.8984	0	-4.08315	20.6761	0	-4.43803	58.6709	8.36352	-2.76698	64.7033	34.7116	-0.879574	2.77011	0.594869	-2.20045	8.14224	5.68483	-0.51076	39.45	15.7652	-1.32273
chr3	89380350	89380799	10.8673	6.09759	-0.813432	25.183	7.59894	-1.50175	13.616	0	-3.86947	10.5014	4.88275	-1.05943	27.2048	0	-4.81787	0.755486	0.424907	-0.815669	3.24775	2.75266	-0.230884	1.71331	0	-7.42904
chr3	91980700	91981349	15.3733	4.66286	-1.67919	26.8618	9.11873	-1.37617	15.8013	15.8848	0.00715202	22.8291	6.38142	-1.79148	29.4106	17.3558	-0.728339	2.938	0.849814	-1.77764	4.34558	3.1117	-0.469034	4.65668	3.82539	-0.283024
chr3	93315650	93316049	5.03607	0	-4.71041	20.1464	0	-3.469	8.74112	0	-3.28409	6.62045	0	-4.52783	0	0	0	2.18251	0.339925	-2.64747	3.15626	0	-5.02514	4.48095	0	-8.81088
chr3	93405600	93406349	30.4815	7.77144	-1.94446	70.5123	0	-5.18015	23.3657	0	-4.60678	43.8319	7.3483	-2.52861	61.7623	0	-5.97183	3.18983	1.01978	-1.63566	7.50184	4.72739	-0.655105	19.9886	6.83933	-1.54586
chr3	94788050	94788949	14.5781	0	-6.20732	29.3801	0	-3.97178	16.8099	0	-4.1546	16.2087	4.15759	-1.88889	0	0	0	3.02194	0.849814	-1.81815	11.9846	10.1729	-0.234336	7.99543	6.02788	-0.406936
chr3	97757100	97757549	8.21674	3.82594	-1.06394	36.0956	17.8575	-0.939938	12.9436	21.4911	0.689755	16.8936	7.78339	-1.08883	32.3517	25.3662	-0.339072	0.755486	0.934795	0.303626	5.03172	2.63298	-0.908969	6.32605	5.73808	-0.140504
chr3	99006900	99007649	22.5298	10.5213	-1.0841	88.1403	22.0369	-1.90692	38.8308	33.6383	-0.201514	39.0378	6.52645	-2.52671	45.5864	0	-5.54184	4.86868	0.424907	-3.48771	4.94023	4.12899	-0.253179	9.00584	5.21644	-0.786634
chr3	99079650	99080449	13.5179	5.73891	-1.20779	50.3659	20.1372	-1.24216	22.5252	0	-4.55614	32.8739	9.81384	-1.71372	57.3507	31.3739	-0.849917	3.77743	2.46446	-0.614105	9.78898	8.55717	-0.191926	5.00813	4.40499	-0.184738
chr3	100882400	100882649	5.30112	2.03253	-1.30105	12.5915	0	-2.86705	8.57303	0	-3.25897	0	1.88542	2.86488	0	0	0	1.00731	0.424907	-1.22599	8.18798	6.46276	-0.336718	3.1191	0	-8.2896
chr3	100949650	100950749	26.5056	14.9451	-0.818295	73.0306	22.7968	-1.59732	30.762	35.5071	0.200874	27.395	9.52378	-1.49527	70.5854	32.0415	-1.11539	2.85406	1.27472	-1.15661	6.54123	5.20611	-0.323796	4.70061	3.30374	-0.507451
chr3	100954900	100955649	10.8673	4.90198	-1.11717	47.0082	0	-4.61495	25.3829	0	-4.72153	19.8613	5.75294	-1.73588	35.2927	0	-5.18161	1.93069	0.679851	-1.49221	5.48915	3.1117	-0.799292	6.23819	3.18782	-0.966348
chr3	101205250	101205849	14.048	0	-6.15461	39.4533	7.97889	-2.05454	18.6589	0	-4.29711	24.1989	3.38408	-2.73334	27.2048	0	-4.81787	1.51097	0.594869	-1.3303	9.24007	7.65957	-0.267457	6.36998	3.3617	-0.920075
chr3	101257400	101257999	27.8309	10.7605	-1.35471	59.5997	0	-4.94485	23.3657	0	-4.60678	29.6779	7.44499	-1.95256	36.028	0	-5.21054	1.51097	0.509888	-1.54872	7.73055	5.14627	-0.577821	10.5434	6.20177	-0.764636
chr3	103609200	103609999	37.1079	14.9451	-1.30063	50.3659	15.1979	-1.6064	23.1976	40.1791	0.767048	17.1218	7.05823	-1.24347	33.0869	23.3636	-0.484493	1.25914	0.594869	-1.06916	8.82838	9.99334	0.176934	24.2938	19.7065	-0.301775
chr3	104325250	104325499	5.56618	1.91297	-1.44834	20.9858	0	-3.52267	6.21965	0	-2.85193	16.437	1.88542	-2.93706	0	0	0	0.839428	0.424907	-0.965786	9.60601	6.28324	-0.60459	19.8128	12.4615	-0.66853
chr3	104415850	104416599	21.7346	6.21715	-1.7732	28.5407	0	-3.93266	21.3485	0	-4.48211	38.1246	7.05823	-2.3846	45.5864	0	-5.54184	2.26646	0.764832	-1.55483	9.65175	6.88164	-0.482095	15.9909	8.23038	-0.957366
chr3	105540500	105540999	5.83124	0	-4.91438	19.3069	0	-3.41325	12.6074	0	-3.76632	10.0448	3.57746	-1.41572	15.4406	0	-4.03919	1.42703	0.169963	-2.99732	5.80935	4.54787	-0.34643	2.4162	0	-7.92256
chr3	107059500	107060099	7.68663	0	-5.30134	31.059	0	-4.04697	0	0	0	34.2437	3.33574	-3.2481	37.4985	0	-5.26673	2.68617	1.27472	-1.06946	6.03806	4.12899	-0.537472	18.5389	5.2744	-1.81152
chr3	107064000	107064249	3.44573	2.51077	-0.427504	20.9858	0	-3.52267	7.90063	0	-3.15391	16.8936	1.6437	-3.14499	20.5874	6.6753	-1.4919	2.51829	1.10476	-1.18143	3.01903	2.09441	-0.507263	20.4718	8.75202	-1.22501
chr3	107064500	107065349	28.8911	10.4018	-1.45627	104.929	15.1979	-2.63635	36.6455	34.5727	-0.0817057	96.1106	13.9231	-2.76096	110.29	35.3791	-1.61314	7.89063	3.14431	-1.32464	2.14992	1.49601	-0.495402	13.4868	4.23111	-1.6701
chr3	107533700	107534449	2.65056	0	-3.83317	14.2703	16.7177	0.202157	8.90922	29.9007	1.6408	13.0126	8.1218	-0.660592	23.5285	24.0311	0.0292634	0.755486	0.679851	-0.150091	3.43072	3.59042	0.0638244	7.81971	6.89729	-0.180838
chr3	107534550	107534949	4.2409	0	-4.47278	0	0	0	3.02577	1.8688	-0.488821	1.36975	2.12714	0.539627	3.67633	13.3506	1.61766	0.251829	0.169963	-0.540924	3.70517	4.36835	0.231778	4.87633	5.73808	0.234328
chr3	108113600	108114299	17.4937	5.73891	-1.57497	32.7378	0	-4.11844	17.6503	0	-4.22113	16.8936	5.65626	-1.52939	0	0	0	3.10589	1.18974	-1.37692	8.55392	5.14627	-0.722062	7.99543	3.65151	-1.12854
chr3	108279450	108280099	16.9636	0	-6.42321	70.5123	10.6385	-2.5204	28.5768	0	-4.88639	45.2017	6.33307	-2.77817	62.4975	0	-5.98863	4.86868	2.80438	-0.793673	7.50184	3.88962	-0.930095	7.42433	3.76743	-0.976798
chr3	109046150	109046799	5.83124	3.3477	-0.765571	27.7012	5.69921	-1.94774	11.4307	14.016	0.27259	14.3823	4.59269	-1.58538	0	0	0	1.42703	0.594869	-1.24839	3.11052	2.93218	-0.0824513	4.8324	4.52091	-0.0959211
chr3	109119350	109119949	15.6383	11.2387	-0.469497	17.6281	14.8179	-0.222917	19.8356	34.5727	0.771718	12.3277	5.12447	-1.21904	0	20.0259	4.3941	0.755486	0.594869	-0.339751	4.84875	4.54787	-0.0904944	4.65668	4.81072	0.0468512
chr3	113561750	113564049	47.4451	18.1732	-1.37472	222.449	64.591	-1.75299	79.5106	99.9805	0.326827	116.2	21.0297	-2.4494	178.669	78.101	-1.18358	19.6426	6.96847	-1.49374	3.70517	2.75266	-0.415657	16.9134	6.60749	-1.35466
chr3	114273900	114274399	23.3249	4.06506	-2.46355	42.811	9.11873	-2.01086	22.5252	0	-4.55614	17.5784	3.86752	-2.10096	23.5285	0	-4.61639	5.12051	1.27472	-1.99765	1.50952	0	-4.00855	5.4035	2.26046	-1.25358
chr3	115312100	115312599	13.2528	8.60836	-0.610962	21.8252	10.2586	-0.958699	11.4307	0	-3.63584	13.2409	3.38408	-1.87794	0	0	0	1.34309	0.764832	-0.804297	5.03172	3.53058	-0.499242	4.56882	2.02861	-1.16739
chr3	115547400	115547999	7.95169	3.9455	-0.975553	30.2195	4.55937	-2.29631	12.2712	0	-3.73023	9.58823	3.6258	-1.33272	24.999	15.3532	-0.668884	1.84674	0.849814	-1.11068	4.20835	2.21409	-0.896687	7.20467	5.91196	-0.284858
chr3	115548200	115549599	23.0599	9.80397	-1.21727	30.2195	10.2586	-1.39415	23.7019	0	-4.62655	33.1022	11.8926	-1.45393	66.9091	47.3947	-0.488758	5.95994	2.20952	-1.42747	3.8424	2.57314	-0.560542	9.88446	7.53486	-0.391128
chr3	115966000	115967499	25.9755	17.3363	-0.577875	73.87	34.9551	-1.03775	31.6025	32.7039	0.0479326	41.549	17.2588	-1.253	27.9401	44.7245	0.6599	4.95263	2.54944	-0.955276	6.54123	4.66755	-0.478204	14.9804	15.0118	0.00300954
chr3	116335900	116336349	9.80708	0	-5.64488	20.1464	0	-3.469	8.57303	0	-3.25897	7.07703	2.75561	-1.27158	0	0	0	2.18251	0.764832	-1.50063	4.71152	5.02659	0.0915074	3.51447	2.60822	-0.428822
chr3	116741150	116741799	13.2528	7.891	-0.733518	53.7236	12.1583	-1.97664	18.9951	32.7039	0.753267	21.4594	7.05823	-1.56421	29.4106	24.0311	-0.280853	6.04388	1.95457	-1.62365	4.75726	4.54787	-0.0635742	5.5353	6.08584	0.136561
chr3	119703050	119703749	14.313	9.0866	-0.644126	42.811	21.657	-0.921587	21.8528	33.6383	0.599997	25.112	8.1218	-1.59331	0	16.6883	4.14472	6.54754	1.44468	-2.17245	3.56795	2.8125	-0.332716	10.807	7.59282	-0.508696
chr3	119874400	119875199	22.5298	9.80397	-1.18401	36.935	14.438	-1.24403	14.1203	29.9007	1.03116	9.81652	6.09135	-0.662521	36.028	48.0622	0.405995	1.7628	1.27472	-0.464575	2.83606	1.49601	-0.879412	2.24048	2.60822	0.218355
chr3	120877050	120877799	24.9153	0	-6.97242	60.4391	0	-4.96438	27.7363	0	-4.8448	39.0378	2.22383	-3.96223	61.027	0	-5.95482	5.45628	1.10476	-2.29383	3.61369	0	-5.21478	5.35957	0	-9.06866
chr3	121227000	121227399	9.27697	3.46726	-1.36972	30.2195	0	-4.00986	12.2712	0	-3.73023	12.0994	2.03045	-2.41159	0	0	0	1.59491	0.0849814	-4.07871	4.75726	0	-5.60207	4.74454	1.39105	-1.7628
chr3	121343250	121344199	8.74685	7.05407	-0.302589	32.7378	16.3377	-0.921693	20.6761	0	-4.43803	30.3627	9.71716	-1.61401	49.2628	39.3843	-0.315696	1.93069	0.849814	-1.17447	8.23372	5.68483	-0.526685	10.1041	12.2876	0.282008
chr3	121617300	121618549	26.5056	11.2387	-1.22322	67.994	16.7177	-1.90283	37.3179	22.4255	-0.709935	69.4005	14.5999	-2.22587	90.4376	39.3843	-1.17899	4.28108	1.27472	-1.73989	4.57429	4.12899	-0.144436	20.9111	10.4329	-1.00244
chr3	122135750	122136299	8.21674	2.98901	-1.40015	26.0224	0	-3.80851	11.935	0	-3.69321	16.8936	2.46555	-2.63623	27.9401	0	-4.855	1.84674	0.594869	-1.61808	9.69749	5.08643	-0.917671	8.43474	3.24578	-1.37505
chr3	122287150	122287699	19.8792	7.05407	-1.46884	15.1098	0	-3.09675	16.8099	0	-4.1546	18.7199	4.83441	-1.88924	33.8222	27.3687	-0.295705	0.671543	0.679851	0.0174803	5.76361	5.80452	0.0100306	7.33647	5.854	-0.325164
chr3	123159500	123160149	10.3372	6.45627	-0.662704	33.5773	13.2981	-1.2176	16.8099	26.1631	0.608974	12.3277	3.04568	-1.91623	0	0	0	2.01463	0.424907	-2.21888	3.8424	3.76994	-0.0267632	2.19655	0	-7.78565
chr3	123163350	123163849	6.6264	2.98901	-1.09802	32.7378	9.49868	-1.59504	15.1289	19.6224	0.354564	14.1541	3.57746	-1.89829	0	0	0	2.85406	0.934795	-1.59999	6.81569	4.06914	-0.730122	6.19426	2.60822	-1.24467
chr3	126062650	126063199	15.3733	9.68441	-0.655845	71.3517	27.3562	-1.32117	26.2234	50.4575	0.918535	25.112	8.84696	-1.47415	44.8512	36.0466	-0.307616	2.77011	1.3597	-1.02128	4.98598	4.06914	-0.286773	4.34916	3.82539	-0.184678
chr3	126156600	126157149	20.4093	12.5539	-0.692363	44.4899	20.5171	-1.04589	19.4994	36.4415	0.869055	20.7745	6.28473	-1.6783	45.5864	25.3662	-0.821223	1.1752	1.10476	-0.0884002	5.58063	4.84707	-0.199478	4.2613	5.15848	0.275064
chr3	126315650	126316299	18.2889	7.41275	-1.28017	33.5773	0	-4.15288	19.6675	0	-4.36929	13.9258	3.2874	-1.9875	17.6464	0	-4.22082	1.93069	0.509888	-1.90029	8.05075	8.43749	0.0668794	8.61046	6.78137	-0.344063
chr3	126401800	126402349	8.21674	7.77144	-0.0784221	17.6281	35.715	0.942221	9.91781	72.883	2.75856	18.9482	16.727	-0.176893	24.999	45.3921	0.835421	0.839428	1.78461	1.0791	7.50184	7.71941	0.0407114	11.2463	15.8232	0.492218
chr3	126621900	126622499	12.7227	5.1411	-1.2747	26.0224	9.49868	-1.28511	14.4565	20.5567	0.479928	11.6429	3.77084	-1.55275	0	0	0	7.0512	1.95457	-1.8457	5.71786	6.58244	0.199886	4.87633	3.3617	-0.535274
chr3	128999600	129000449	11.9275	0	-5.92214	31.059	0	-4.04697	13.4479	0	-3.85279	17.1218	4.496	-1.86099	34.5575	0	-5.15208	3.44166	1.3597	-1.33343	3.43072	2.15425	-0.647312	3.1191	0	-8.2896
chr3	129315100	129315699	9.01191	0	-5.52543	29.3801	0	-3.97178	15.6332	0	-4.05599	10.0448	0.821849	-3.20496	0	0	0	1.84674	0.424907	-2.094	6.08381	5.20611	-0.22084	5.93068	2.84006	-1.05963
chr3	129325550	129326099	19.084	8.4888	-1.15018	35.2561	6.07915	-2.2052	16.4737	13.0816	-0.311374	10.7297	3.38408	-1.58201	33.0869	0	-5.09115	0.923371	0.509888	-0.84425	6.40401	5.44547	-0.230018	5.18385	3.65151	-0.504367
chr3	130658700	130659499	34.9874	17.9341	-0.956356	94.0164	31.1557	-1.53402	40.3436	69.1454	0.762683	63.0084	17.5972	-1.82266	95.5845	60.0777	-0.661144	5.95994	2.80438	-1.0849	5.90083	4.60771	-0.350138	19.2417	16.4608	-0.225082
chr3	130739900	130740449	7.95169	5.26066	-0.578022	26.8618	0	-3.85109	14.7927	0	-3.98118	14.8389	4.15759	-1.76393	24.999	20.0259	-0.306288	1.7628	0.254944	-2.74227	2.19566	2.21409	0.0115387	3.86592	2.7821	-0.473189
chr3	131426150	131426449	8.4818	3.3477	-1.29111	15.1098	7.219	-0.892139	5.04296	14.016	1.31317	7.07703	2.22383	-1.54743	0	10.013	3.46113	0.503657	0.509888	0.0173958	3.70517	2.39361	-0.609724	6.36998	5.10052	-0.320084
chr3	131536800	131537149	7.95169	0	-5.34903	21.8252	0	-3.57442	7.73253	0	-3.1264	7.7619	1.45032	-2.2035	0	0	0	0.839428	0.169963	-2.23879	3.70517	2.33377	-0.644767	3.99771	0	-8.64664
chr3	131624550	131624949	11.6625	5.73891	-0.998135	26.8618	0	-3.85109	14.4565	0	-3.95014	20.5462	4.25428	-2.19449	0	0	0	2.43434	0.934795	-1.37137	6.08381	3.59042	-0.744709	12.7839	8.52018	-0.584808
chr3	131625550	131626699	17.2287	12.6734	-0.437066	65.4757	36.095	-0.824767	27.232	61.6702	1.15045	39.951	15.6151	-1.33862	50.7333	36.0466	-0.48175	3.35771	3.99412	0.249717	6.49549	5.26595	-0.297646	15.1122	9.85327	-0.616534
chr3	131646550	131647099	9.54202	0	-5.60615	25.183	0	-3.76463	16.8099	0	-4.1546	11.8711	2.56224	-2.08825	27.2048	0	-4.81787	0.5876	0.254944	-1.17349	3.61369	2.5133	-0.506983	4.17344	0	-8.70855
chr3	131937700	131938349	7.42157	1.67385	-2.02408	36.935	0	-4.283	21.1804	0	-4.47121	11.4146	0	-5.2872	0	0	0	2.938	0.594869	-2.28504	4.02538	0	-5.36645	3.77806	0	-8.56532
chr3	132228650	132229699	34.4573	11.3583	-1.58424	115.002	7.219	-3.66578	51.9424	9.34398	-2.35563	50.9089	6.4781	-2.91744	72.7912	0	-6.20538	5.03657	0.764832	-2.70335	4.43706	2.69282	-0.700037	14.2336	3.94131	-1.84991
chr3	134053450	134053849	0.530112	2.98901	2.12692	15.1098	0	-3.09675	6.05155	0	-2.81794	5.70728	0	-4.32368	0	0	0	2.60223	0.509888	-2.32901	4.803	0	-5.61559	6.06247	0	-9.24614
chr3	135058850	135059649	15.3733	6.45627	-1.22628	40.2927	0	-4.40234	20.3399	0	-4.41548	27.8515	10.539	-1.37698	48.5275	0	-5.63016	4.36503	1.44468	-1.58859	6.22103	4.72739	-0.388918	6.45785	3.76743	-0.775881
chr3	135249350	135249849	13.5179	0	-6.09991	15.1098	0	-3.09675	8.74112	0	-3.28409	5.93557	1.35363	-1.91488	14.7053	0	-3.97318	1.1752	0.424907	-1.44635	3.93389	1.91489	-1.00147	8.61046	3.82539	-1.16839
chr3	135670800	135671299	10.3372	7.17363	-0.515043	30.2195	0	-4.00986	19.1632	0	-4.33366	10.7297	4.20593	-1.29149	0	0	0	3.44166	1.01978	-1.74496	5.4434	6.70212	0.295212	2.46013	0	-7.94844
chr3	136360550	136360949	6.6264	3.3477	-0.944244	31.059	0	-4.04697	8.57303	0	-3.25897	16.2087	4.15759	-1.88889	24.999	19.3584	-0.352834	1.25914	0.594869	-1.06916	9.51452	10.3524	0.120545	6.28212	4.28907	-0.549522
chr3	136499700	136500349	4.50596	0	-4.55642	26.0224	0	-3.80851	15.8013	0	-4.0705	14.3823	2.03045	-2.6554	34.5575	0	-5.15208	1.42703	0.509888	-1.46682	6.54123	6.58244	0.00892354	6.23819	3.3617	-0.889961
chr3	136503800	136504749	29.6863	13.5103	-1.12422	80.5855	16.7177	-2.14149	37.9903	30.8351	-0.292495	32.4174	11.6993	-1.44711	54.4096	32.709	-0.717003	4.95263	1.86959	-1.40069	9.88047	12.1476	0.295319	8.12722	7.82466	-0.0546661
chr3	136682650	136683749	10.8673	5.61935	-0.927375	36.0956	0	-4.25155	16.3056	0	-4.11316	23.9706	7.10658	-1.71233	47.7922	0	-5.60858	1.25914	0.424907	-1.54508	2.83606	2.5133	-0.168011	4.12951	2.95598	-0.480949
chr3	136730050	136730999	10.3372	4.66286	-1.11561	95.6952	27.7361	-1.71607	37.486	47.6543	0.338234	35.1569	8.21849	-2.05739	63.9681	27.3687	-1.19543	4.1132	1.27472	-1.68231	3.93389	0	-5.3341	4.65668	1.33309	-1.79684
chr3	137562950	137563749	17.2287	6.09759	-1.46859	44.4899	7.97889	-2.21997	19.8356	0	-4.38098	7.30532	1.30529	-2.24418	0	0	0	1.67886	0.254944	-2.67229	8.23372	5.08643	-0.684219	2.4162	0	-7.92256
chr3	137911400	137912299	25.4454	13.0321	-0.954658	143.543	30.3958	-2.16757	52.4467	41.1135	-0.343819	142.225	24.4138	-2.52783	213.962	76.766	-1.46687	9.90526	3.22929	-1.61397	6.72421	4.30851	-0.630371	34.1783	14.7219	-1.21455
chr3	137918500	137919649	40.5536	15.9016	-1.33973	135.149	22.4169	-2.48979	59.675	51.3919	-0.211759	107.753	20.2078	-2.3975	148.524	54.07	-1.44104	6.4636	1.3597	-2.24071	6.76995	3.7101	-0.85047	41.7344	21.7931	-0.937047
chr3	137925500	137926299	10.8673	3.82594	-1.45891	41.9716	0	-4.4585	17.3141	0	-4.19489	30.591	3.09402	-3.18612	33.0869	0	-5.09115	2.938	0.679851	-2.09538	2.92755	1.73537	-0.722077	8.83012	2.72414	-1.69298
chr3	137926400	137926949	11.9275	4.18462	-1.46776	50.3659	12.5383	-1.84877	17.1461	0	-4.18158	36.2983	8.992	-1.97772	40.4396	27.3687	-0.546707	1.67886	0.679851	-1.29169	2.74457	2.09441	-0.374378	8.43474	2.66618	-1.65788
chr3	137932750	137934149	8.21674	1.91297	-1.99399	111.644	0	-5.82838	38.6627	0	-5.30971	120.081	7.54167	-3.9403	152.2	0	-7.25927	6.04388	1.27472	-2.23641	6.26678	0	-5.99249	27.6326	5.44828	-2.34037
chr3	137969300	137969899	3.71079	0	-4.28939	28.5407	0	-3.93266	15.6332	18.688	0.24325	31.9608	3.57746	-3.0566	36.028	0	-5.21054	2.3504	0.934795	-1.32096	4.66578	2.63298	-0.802238	11.2024	3.59355	-1.6376
chr3	138568500	138569149	10.6022	0	-5.75519	29.3801	9.87863	-1.40148	14.1203	0	-3.91841	12.3277	4.73772	-1.32575	24.999	22.696	-0.133811	3.94531	1.78461	-1.14012	4.62003	5.32579	0.201037	4.70061	6.72341	0.515423
chr3	141161300	141161999	11.6625	0	-5.89026	73.87	18.9974	-1.85332	30.0896	0	-4.95836	28.5364	7.49333	-1.88758	44.1159	28.7038	-0.602988	8.31034	4.16409	-0.995182	3.202	3.35106	0.0636983	3.6902	4.17315	0.176987
chr3	141586450	141586999	21.2045	9.92353	-1.0802	79.746	25.0765	-1.59411	30.5939	50.4575	0.703733	22.1443	6.09135	-1.81215	45.5864	33.3765	-0.438486	3.5256	1.3597	-1.36809	6.12955	5.02659	-0.281128	2.32834	1.97065	-0.239507
chr3	142051550	142052149	26.7707	15.5429	-0.776693	58.7602	27.7361	-1.03091	27.7363	42.0479	0.58307	18.035	9.66881	-0.879107	38.969	46.7271	0.255926	2.85406	0.679851	-2.0537	9.92621	10.113	0.0266335	8.17115	12.1717	0.574338
chr3	142514650	142515099	9.27697	0	-5.56635	12.5915	0	-2.86705	4.53866	0	-2.46954	3.88095	0	-3.8008	0	0	0	0.5876	0.169963	-1.73148	6.90718	6.64228	-0.0555969	2.46013	2.26046	-0.121606
chr3	142603700	142605049	46.6499	25.3468	-0.874901	78.0672	18.6174	-1.95735	36.3093	63.539	0.790637	57.3011	18.2741	-1.63281	100.731	34.7116	-1.5103	4.7008	3.6542	-0.362474	7.13589	5.56515	-0.353056	15.6833	13.0411	-0.265982
chr3	142626950	142627249	10.6022	4.18462	-1.30081	45.3293	0	-4.56466	21.5166	0	-4.49292	15.2955	1.69204	-2.96881	27.9401	0	-4.855	2.26646	0.254944	-3.10303	3.93389	1.73537	-1.1361	1.31793	0	-7.05303
chr3	143066800	143067399	9.27697	6.33671	-0.535861	20.1464	0	-3.469	10.254	0	-3.49237	10.958	3.38408	-1.61157	0	0	0	0.671543	0.254944	-1.36312	3.61369	2.69282	-0.411132	3.16303	1.33309	-1.2403
chr3	143257900	143259149	23.59	5.26066	-2.12321	79.746	27.7361	-1.45893	38.3265	42.0479	0.130442	58.2143	11.6026	-2.29751	84.5555	32.0415	-1.37258	6.04388	2.37948	-1.34117	6.17529	4.36835	-0.489941	18.2753	6.54953	-1.47902
chr3	143927300	143927999	22.7948	12.6734	-0.836914	78.0672	18.6174	-1.95735	31.9387	42.0479	0.386158	40.8641	11.6509	-1.78427	62.4975	44.057	-0.494949	5.03657	2.12453	-1.24138	6.72421	4.48803	-0.572787	5.13992	3.70947	-0.469454
chr3	144302750	144303399	14.5781	4.90198	-1.53433	22.6647	0	-3.62437	9.91781	0	-3.44861	16.2087	4.35097	-1.82762	23.5285	0	-4.61639	2.18251	0.679851	-1.66823	4.94023	3.94946	-0.315759	9.97232	4.17315	-1.25479
chr3	144377000	144377449	12.4576	4.06506	-1.56937	33.5773	0	-4.15288	18.827	0	-4.3094	19.4048	3.04568	-2.55817	0	0	0	3.27377	0.679851	-2.251	11.207	10.8909	-0.0409019	10.9388	6.54953	-0.739109
chr3	145253300	145253799	10.3372	3.10857	-1.67121	34.4167	0	-4.18653	18.827	0	-4.3094	18.2633	3.23905	-2.39102	0	0	0	0.5876	0.254944	-1.17349	8.46244	5.9242	-0.507253	6.45785	2.7821	-1.21193
chr3	145436500	145437199	8.74685	0	-5.48331	33.5773	0	-4.15288	10.7583	0	-3.55561	0	0	0	0	0	0	1.67886	1.01978	-0.713716	4.57429	3.59042	-0.340961	5.49137	0	-9.10365
chr3	145655750	145656199	16.1684	0	-6.35477	49.5265	0	-4.68724	24.2062	0	-4.65571	29.6779	3.2874	-3.06289	0	0	0	2.77011	0.339925	-2.99002	8.14224	5.44547	-0.571725	14.3654	4.52091	-1.66573
chr3	145658400	145658949	16.4335	2.98901	-2.38291	52.8842	0	-4.77832	22.5252	0	-4.55614	28.3081	4.93109	-2.45124	36.7633	0	-5.23891	2.43434	0.594869	-2.01475	7.82204	5.14627	-0.594579	10.148	3.12986	-1.69385
chr3	145925500	145926149	14.313	9.20616	-0.625671	22.6647	15.1979	-0.520214	9.91781	0	-3.44861	12.556	3.96421	-1.59209	0	15.3532	4.0315	2.18251	0.849814	-1.35049	5.62638	3.4109	-0.705781	2.54799	0	-7.99887
chr3	146274600	146275199	21.4696	11.2387	-0.921747	72.1911	26.2164	-1.39472	38.9989	54.1951	0.46458	35.6134	11.2642	-1.63486	58.8212	43.3895	-0.430439	2.68617	1.52966	-0.808296	4.39132	4.30851	-0.0268491	2.06475	2.60822	0.335646
chr3	146275600	146275999	9.27697	3.70638	-1.27859	18.4675	5.31926	-1.48357	7.06014	14.016	0.897621	4.33753	2.27217	-0.850371	17.6464	10.013	-0.759692	0.755486	0.0849814	-3.01066	2.60735	1.85505	-0.469672	0.395378	1.50697	1.90385
chr3	146762050	146762649	7.15652	0	-5.20095	24.3435	0	-3.71938	9.74972	0	-3.42623	7.99019	1.78873	-1.98878	0	0	0	1.7628	0.849814	-1.04393	3.38497	2.5133	-0.415278	1.8451	0	-7.53535
chr3	147644550	147644899	10.8673	7.53232	-0.517331	28.5407	8.73878	-1.5079	9.74972	24.2943	1.23452	8.21849	3.23905	-1.26723	0	15.3532	4.0315	0.5876	0.764832	0.374704	4.52855	4.72739	0.0606836	2.46013	0	-7.94844
chr3	148164700	148165299	14.313	5.38023	-1.37895	25.183	0	-3.76463	12.2712	0	-3.73023	11.1863	3.77084	-1.49651	25.7343	0	-4.74062	2.09857	0.849814	-1.29417	5.53489	4.30851	-0.354098	2.81158	2.55026	-0.140213
chr3	149160100	149160699	11.1324	0	-5.8243	25.183	0	-3.76463	9.41352	0	-3.38039	9.81652	0	-5.07561	0	0	0	0.839428	0	-6.40842	2.60735	0	-4.75881	3.6902	0	-8.53146
chr3	149229300	149229599	6.09629	4.66286	-0.372697	31.8984	0	-4.08315	11.2626	10.2784	-0.120706	14.3823	3.43243	-1.9759	0	0	0	1.1752	0.339925	-1.76001	5.4434	2.87234	-0.899174	10.192	6.02788	-0.756734
chr3	149572550	149573149	14.313	4.66286	-1.57747	18.4675	0	-3.35526	8.57303	14.016	0.64945	7.53361	1.49867	-2.12275	21.3227	0	-4.48044	2.01463	0.849814	-1.23556	3.29349	0	-5.0847	5.31564	2.4923	-1.0897
chr3	150482150	150482699	8.74685	2.27165	-1.85591	10.9126	0	-2.69071	6.05155	0	-2.81794	7.7619	2.61058	-1.46981	8.82318	0	-3.29619	2.938	0.764832	-1.92778	0.731886	0	-3.05639	0.263586	0	-4.77392
chr3	150482800	150483299	8.21674	0	-5.39519	12.5915	0	-2.86705	0	0	0	0	1.35363	2.46261	0	0	0	1.25914	0.594869	-1.06916	2.01269	1.49601	-0.404611	0.834688	0.927367	0.150196
chr3	151546800	151547399	14.048	3.22814	-2.05526	48.687	0	-4.66355	19.8356	0	-4.38098	21.916	10.2973	-1.0679	44.8512	36.0466	-0.307616	1.25914	0.424907	-1.54508	5.21469	4.18883	-0.309403	9.75267	10.9545	0.167496
chr3	152120600	152121049	11.6625	4.30418	-1.39707	16.7886	0	-3.23179	8.40493	0	-3.23342	9.35994	1.78873	-2.20939	0	0	0	1.25914	0.424907	-1.54508	5.07746	5.74467	0.174878	5.4035	3.18782	-0.759473
chr3	152392800	152393249	21.2045	7.41275	-1.49142	24.3435	14.8179	-0.647447	10.4221	0	-3.51376	16.6653	4.83441	-1.72431	23.5285	19.3584	-0.268835	1.84674	1.01978	-0.850443	8.32521	7.06116	-0.234518	4.65668	0	-8.86625
chr3	153950150	153950949	15.3733	0	-6.28293	67.1545	12.1583	-2.28818	26.7277	0	-4.79325	37.8963	11.0224	-1.75425	66.1739	34.7116	-0.911508	3.18983	1.44468	-1.13729	5.26043	4.12899	-0.342038	16.562	8.28834	-0.997849
chr3	153960400	153961349	12.1926	3.3477	-1.80452	57.9208	6.07915	-2.89078	28.9129	0	-4.9027	25.3403	5.65626	-2.10594	44.1159	16.0207	-1.40634	4.86868	1.69963	-1.51281	5.90083	3.82978	-0.610713	9.62087	5.10052	-0.914197
chr3	154035700	154036199	5.83124	0	-4.91438	25.183	0	-3.76463	10.4221	0	-3.51376	8.90336	1.74039	-2.17332	0	0	0	2.51829	0.424907	-2.53938	3.56795	0	-5.1969	8.78619	0.753486	-3.52621
chr3	154115350	154116999	14.5781	2.27165	-2.57991	77.2277	28.876	-1.35952	39.6713	25.2287	-0.632861	56.1596	22.0449	-1.33728	88.9671	54.07	-0.708131	10.4929	3.39925	-1.62325	4.1626	2.75266	-0.579429	14.3215	10.8386	-0.401679
chr3	154185850	154186649	7.95169	0	-5.34903	36.0956	0	-4.25155	13.616	0	-3.86947	18.035	2.90064	-2.51817	17.6464	0	-4.22082	3.5256	0.594869	-2.54726	5.53489	0	-5.81632	9.84053	2.2025	-2.15453
chr3	154196000	154196799	15.1082	3.22814	-2.15881	106.608	20.1372	-2.29458	43.2013	42.0479	-0.0381469	72.8249	14.7449	-2.28108	85.2907	40.7194	-1.04849	7.13514	2.2945	-1.63251	7.27312	3.23138	-1.14616	25.2603	12.1137	-1.05961
chr3	155132350	155132899	17.7588	8.96704	-0.97016	64.6362	13.6781	-2.08756	23.3657	0	-4.60678	54.7899	9.7655	-2.45237	81.6144	38.0492	-1.0811	5.79206	1.69963	-1.76288	3.79666	0	-5.28417	16.9573	5.79604	-1.54713
chr3	155768600	155769399	5.83124	0	-4.91438	26.8618	0	-3.85109	14.6246	0	-3.96574	35.1569	4.01256	-3.03945	58.8212	0	-5.90258	2.938	0.679851	-2.09538	2.19566	0	-4.52084	11.5099	2.84006	-2.01506
chr3	156220500	156221449	9.01191	0	-5.52543	24.3435	0	-3.71938	16.8099	0	-4.1546	30.1344	3.04568	-3.18534	37.4985	0	-5.26673	8.98188	1.86959	-2.25821	3.65943	0	-5.23244	10.148	0	-9.98841
chr3	157531000	157531399	5.30112	4.18462	-0.327275	12.5915	3.41952	-1.42889	7.90063	13.0816	0.661828	0	2.03045	2.95757	0	0	0	1.7628	1.18974	-0.563309	6.17529	4.30851	-0.509393	5.49137	3.82539	-0.520417
chr3	157575150	157575549	15.3733	7.65188	-0.987962	31.8984	0	-4.08315	15.1289	0	-4.01157	18.9482	4.73772	-1.93388	30.1459	0	-4.96097	3.94531	1.01978	-1.94146	9.05709	8.07845	-0.163063	8.5226	3.41967	-1.31492
chr3	157620200	157620699	8.74685	5.97803	-0.534234	18.4675	0	-3.35526	10.7583	0	-3.55561	8.21849	0	-4.82756	0	0	0	1.1752	0.594869	-0.970434	7.73055	9.39494	0.278045	1.88903	2.43434	0.364181
chr4	4231600	4232649	11.3974	10.9996	-0.0503598	43.6505	17.4776	-1.22882	22.189	28.9663	0.369901	16.2087	6.38142	-1.305	33.8222	24.0311	-0.476286	3.10589	0.849814	-1.85755	4.803	2.93218	-0.693312	3.82199	1.56493	-1.28281
chr4	5421100	5422449	33.6621	21.2818	-0.656559	138.506	54.3324	-1.3186	51.4382	87.8334	0.760485	85.3809	30.4084	-1.48034	152.2	119.488	-0.346526	6.63148	2.7194	-1.28292	4.07112	3.53058	-0.200233	14.8047	12.6933	-0.221825
chr4	5540750	5541299	7.42157	0	-5.25202	31.059	0	-4.04697	14.7927	0	-3.98118	12.0994	3.09402	-1.86921	16.9111	0	-4.16278	0.671543	0.169963	-1.92111	3.93389	1.85505	-1.04497	5.13992	2.7821	-0.883199
chr4	6523300	6523999	6.6264	0	-5.09305	52.8842	12.1583	-1.95474	17.6503	16.8192	-0.0657733	46.3431	11.6026	-1.97039	50.7333	29.3713	-0.768383	3.44166	0.679851	-2.32293	3.47646	0	-5.16046	14.1897	9.79531	-0.534224
chr4	6739000	6739799	9.01191	3.9455	-1.15195	24.3435	10.2586	-1.10366	13.2798	14.016	0.072523	22.8291	7.05823	-1.65228	42.6454	30.7064	-0.461055	1.7628	0.594869	-1.55133	4.07112	1.79521	-1.13808	15.7712	13.9105	-0.180996
chr4	8715850	8716099	4.50596	0	-4.55642	10.0732	0	-2.59373	5.88345	0	-2.78313	6.39216	0.821849	-2.57659	0	0	0	0.503657	0.169963	-1.51311	2.33289	0	-4.6046	2.59192	0	-8.02344
chr4	8895850	8896249	5.83124	0	-4.91438	20.9858	0	-3.52267	6.72394	0	-2.94934	0	1.2086	2.33018	0	0	0	0.671543	0.424907	-0.648098	3.11052	0	-5.00473	1.8451	0	-7.53535
chr4	9414450	9414899	7.68663	5.49979	-0.468501	15.1098	0	-3.09675	7.73253	11.2128	0.483919	12.556	5.65626	-1.10997	19.1169	13.3506	-0.487296	1.59491	0.424907	-1.88372	5.80935	5.38563	-0.107341	9.75267	8.17242	-0.254748
chr4	10958950	10960049	45.0596	21.6405	-1.05122	62.118	41.0343	-0.575242	25.2148	63.539	1.29979	71.6835	33.5508	-1.08848	105.878	77.4335	-0.446425	3.27377	2.63442	-0.312401	4.34558	4.0093	-0.113476	22.3169	23.1842	0.0549785
chr4	11622900	11623249	7.15652	5.02154	-0.494546	39.4533	12.1583	-1.54984	13.4479	15.8848	0.224864	18.7199	3.52912	-2.31242	30.1459	0	-4.96097	1.67886	0.424907	-1.95727	2.8818	3.05186	0.080018	5.71102	3.70947	-0.621177
chr4	11895750	11896149	3.44573	2.86945	-0.248226	29.3801	0	-3.97178	6.72394	0	-2.94934	0	2.07879	2.9872	16.1758	0	-4.10231	0.755486	0.339925	-1.12933	6.54123	6.5226	-0.0040538	2.63586	5.39032	1.02931
chr4	12469450	12470099	4.2409	0	-4.47278	15.1098	0	-3.09675	6.89204	0	-2.9804	0	0.821849	1.90284	0	0	0	0.503657	0.0849814	-2.43509	2.79032	0	-4.85316	1.80117	0	-7.50078
chr4	12500700	12501549	4.50596	0	-4.55642	50.3659	11.7784	-1.92622	21.5166	0	-4.49292	30.591	5.65626	-2.37471	70.5854	18.6908	-1.86214	1.42703	0.934795	-0.605015	3.47646	0	-5.16046	9.40122	3.18782	-1.55729
chr4	12652800	12653399	19.3491	4.66286	-2.00722	34.4167	0	-4.18653	18.9951	0	-4.32158	21.6877	2.75561	-2.84716	41.9101	13.3506	-1.58021	2.18251	0.339925	-2.64747	3.97963	0	-5.35037	14.1458	0	-10.4672
chr4	13144700	13145399	5.30112	0	-4.78165	49.5265	0	-4.68724	23.87	0	-4.63633	24.8837	2.27217	-3.29143	58.8212	0	-5.90258	4.19714	1.10476	-1.91611	2.97329	0	-4.94171	7.16074	0	-9.48598
chr4	13529200	13529849	11.9275	8.36924	-0.501046	41.9716	7.97889	-2.13962	22.3571	0	-4.54579	14.8389	2.99733	-2.19889	24.999	0	-4.70038	2.51829	1.18974	-1.07544	3.43072	2.03457	-0.726014	3.60234	2.02861	-0.825343
chr4	13813200	13814349	23.0599	8.60836	-1.4009	67.994	25.4565	-1.35009	28.9129	27.0975	-0.0903267	28.5364	10.394	-1.43109	69.8502	42.0544	-0.71861	3.02194	1.27472	-1.23879	6.17529	5.50531	-0.162887	9.0937	10.1431	0.157391
chr4	13817750	13818049	5.83124	0	-4.91438	24.3435	0	-3.71938	9.41352	14.9504	0.615132	6.62045	2.75561	-1.1794	0	0	0	0.419714	0.339925	-0.29633	4.75726	2.75266	-0.767837	2.28441	2.72414	0.252965
chr4	14672600	14673249	12.4576	5.1411	-1.2448	22.6647	0	-3.62437	16.978	0	-4.16816	12.3277	3.57746	-1.70341	27.9401	0	-4.855	2.938	0.679851	-2.09538	3.75092	0	-5.26713	3.77806	0	-8.56532
chr4	15965550	15966349	18.5539	6.33671	-1.52056	41.1322	11.3984	-1.6867	23.0295	0	-4.58673	33.7871	6.28473	-2.37203	47.057	23.3636	-0.98002	5.20446	1.18974	-2.1198	4.1626	3.23138	-0.355615	15.244	5.2744	-1.52938
chr4	16015450	16016199	12.7227	2.51077	-2.25313	29.3801	0	-3.97178	11.935	0	-3.69321	7.7619	1.59535	-2.08865	0	0	0	2.18251	0.594869	-1.85789	4.66578	3.05186	-0.596508	2.59192	0	-8.02344
chr4	16870150	16870799	9.54202	0	-5.60615	11.752	0	-2.78157	10.254	0	-3.49237	8.67507	1.2086	-2.57271	0	0	0	2.09857	0.679851	-1.61191	2.97329	1.67553	-0.791533	2.28441	0	-7.84198
chr4	18702000	18702649	17.4937	9.0866	-0.930014	61.2785	11.0185	-2.28116	27.0639	0	-4.81064	33.3305	4.83441	-2.7115	57.3507	16.0207	-1.77746	3.94531	1.10476	-1.82706	1.73823	0	-4.20025	9.04977	3.88335	-1.21846
chr4	21784050	21784999	9.54202	0	-5.60615	27.7012	0	-3.89245	19.3313	0	-4.34563	20.0896	4.20593	-2.17794	27.2048	0	-4.81787	5.37234	2.54944	-1.07241	8.55392	7.71941	-0.146295	4.17344	3.94131	-0.0823585
chr4	21899050	21899549	8.74685	4.66286	-0.879575	10.0732	0	-2.59373	9.91781	0	-3.44861	10.0448	3.43243	-1.47072	0	0	0	2.68617	1.01978	-1.38858	6.26678	5.14627	-0.279271	3.90985	4.52091	0.209002
chr4	29001100	29001749	6.89146	3.22814	-1.04866	20.9858	0	-3.52267	9.58162	0	-3.40349	7.53361	1.54701	-2.08449	0	0	0	1.25914	0.169963	-2.81808	1.78397	0	-4.23571	2.89944	0	-8.1846
chr4	29389450	29390199	18.2889	11.3583	-0.677734	54.5631	15.5778	-1.6861	24.8786	27.0975	0.118685	21.6877	6.9132	-1.60798	53.6743	26.7012	-0.980915	4.36503	1.69963	-1.35561	2.8818	2.8125	-0.0339282	6.63357	4.23111	-0.647516
chr4	32098200	32098749	16.4335	8.36924	-0.956851	47.0082	0	-4.61495	27.232	14.9504	-0.82374	14.8389	2.27217	-2.5572	0	0	0	1.84674	0.339925	-2.40765	7.18164	4.78723	-0.575246	3.90985	0	-8.61466
chr4	32376750	32377349	11.1324	6.81495	-0.691943	21.8252	0	-3.57442	12.6074	0	-3.76632	7.99019	2.90064	-1.37304	0	0	0	2.26646	0.594869	-1.91209	7.22738	7.06116	-0.0331032	1.88903	3.18782	0.751828
chr4	32521400	32522549	9.80708	0	-5.64488	17.6281	0	-3.29485	8.23683	0	-3.2074	11.8711	1.11191	-3.10774	22.7932	0	-4.57248	1.51097	0.509888	-1.54872	3.24775	1.79521	-0.820832	7.20467	0	-9.49479
chr4	32593250	32593799	9.01191	0	-5.52543	32.7378	0	-4.11844	17.1461	0	-4.18158	24.1989	2.75561	-3.00318	33.8222	0	-5.12194	3.35771	0.934795	-1.8337	6.72421	4.24867	-0.650088	5.05206	0	-8.98358
chr4	33750750	33751399	11.3974	3.46726	-1.66103	10.9126	0	-2.69071	8.57303	0	-3.25897	4.33753	2.51389	-0.720791	13.97	0	-3.90401	2.51829	1.01978	-1.29583	3.24775	1.91489	-0.732488	1.93296	0	-7.60211
chr4	34553700	34554349	10.0721	3.82594	-1.35134	34.4167	5.69921	-2.24182	12.9436	11.2128	-0.191211	10.958	2.32051	-2.10303	0	0	0	1.93069	0.764832	-1.32461	6.03806	5.80452	-0.0559647	3.90985	0	-8.61466
chr4	35213100	35214149	16.1684	0	-6.35477	44.4899	0	-4.53884	24.5424	0	-4.67482	52.9636	6.42976	-2.98452	66.1739	0	-6.06983	5.2884	1.69963	-1.63187	2.69883	0	-4.80675	12.3885	2.66618	-2.21192
chr4	35637550	35638199	11.3974	3.70638	-1.5699	22.6647	0	-3.62437	13.7841	0	-3.88597	13.2409	1.35363	-3.03361	22.7932	0	-4.57248	3.94531	0.339925	-3.49867	1.32654	0	-3.83445	9.04977	0	-9.82333
chr4	40815500	40816299	11.9275	7.29319	-0.694633	53.7236	0	-4.80022	21.1804	13.0816	-0.655479	18.2633	4.35097	-1.99685	0	11.348	3.62621	3.18983	1.61465	-0.977869	8.09649	5.44547	-0.563696	4.56882	3.70947	-0.299879
chr4	41428350	41429199	9.01191	2.86945	-1.58552	73.87	0	-5.24546	32.443	0	-5.06363	54.7899	7.10658	-2.89491	0	0	0	7.38697	2.54944	-1.53111	6.31252	3.88962	-0.684639	22.0533	5.79604	-1.92602
chr4	43724300	43724999	12.7227	6.09759	-1.03704	51.2053	9.11873	-2.25858	17.8184	0	-4.23408	15.9804	2.8523	-2.36866	0	0	0	1.34309	0.764832	-0.804297	5.90083	2.15425	-1.41251	2.81158	0	-8.14036
chr4	44066450	44067399	20.4093	10.88	-0.895338	20.1464	14.8179	-0.397069	18.827	30.8351	0.68315	43.147	13.5363	-1.6508	33.8222	31.3739	-0.105175	2.43434	1.78461	-0.445777	6.17529	5.9242	-0.0589137	19.0221	13.157	-0.531506
chr4	45369600	45369999	11.3974	9.56485	-0.248134	15.1098	14.8179	-0.0248197	9.41352	28.0319	1.47918	9.58823	4.54434	-1.02941	0	0	0	0.755486	0.679851	-0.150091	6.22103	6.46276	0.0541419	1.8451	3.0719	0.732325
chr4	45426350	45427099	22.2647	7.891	-1.47327	42.811	0	-4.48578	22.189	0	-4.53537	29.2213	4.35097	-2.66615	35.2927	0	-5.18161	1.1752	0.424907	-1.44635	4.98598	3.17154	-0.636555	10.8509	2.55026	-2.08479
chr4	45993950	45994349	15.9034	7.41275	-1.08087	27.7012	6.4591	-1.81195	15.4651	0	-4.04134	19.633	5.84963	-1.69659	0	0	0	1.1752	0.424907	-1.44635	7.59332	6.10372	-0.310474	10.7631	7.30301	-0.558892
chr4	46178250	46179099	20.1443	8.24968	-1.26765	12.5915	7.219	-0.662444	8.57303	25.2287	1.4541	15.9804	7.68671	-1.02746	16.9111	26.0337	0.593905	1.59491	0.679851	-1.21814	5.07746	5.32579	0.0675888	6.23819	4.9846	-0.323071
chr4	47417000	47417399	6.6264	4.42374	-0.562065	10.0732	0	-2.59373	5.37915	0	-2.67336	0	0	0	0	0	0	0.335771	0.509888	0.588383	6.58698	8.43749	0.352458	4.30523	6.49157	0.59135
chr4	48172800	48173799	8.4818	0	-5.43992	25.183	0	-3.76463	20.3399	0	-4.41548	26.4818	0	-6.48015	42.6454	0	-5.44776	2.85406	0.594869	-2.24336	4.52855	0	-5.53249	10.2359	0	-10.0008
chr4	48560850	48561749	10.8673	0	-5.79016	43.6505	0	-4.51256	23.3657	0	-4.60678	31.2759	5.12447	-2.54127	0	0	0	6.04388	1.95457	-1.62365	6.17529	7.48005	0.272524	16.4302	9.04183	-0.860944
chr4	48562400	48562949	14.5781	4.78242	-1.56854	23.5041	5.31926	-1.80096	18.827	15.8848	-0.231747	13.4692	2.99733	-2.06207	19.8522	12.0155	-0.679961	2.51829	0.594869	-2.06346	8.05075	6.04388	-0.407784	11.2902	5.21644	-1.11245
chr4	48591200	48591699	6.89146	0	-5.14801	26.0224	0	-3.80851	10.7583	0	-3.55561	17.5784	2.4172	-2.71803	0	0	0	1.84674	0.509888	-1.8365	6.08381	4.0093	-0.589601	9.44515	3.82539	-1.30173
chr4	52561650	52562399	12.4576	3.9455	-1.61039	25.183	0	-3.76463	17.9865	0	-4.24691	23.514	2.94899	-2.87375	31.6164	0	-5.02753	4.02926	0.424907	-3.21531	1.9212	0	-4.33714	8.74226	0	-9.77351
chr4	53117500	53117949	3.97584	3.9455	-0.0105218	21.8252	0	-3.57442	11.935	15.8848	0.384442	9.13165	3.96421	-1.14523	0	16.0207	4.08922	0.5876	0.509888	-0.200979	6.08381	6.58244	0.11188	4.04165	6.72341	0.732829
chr4	53146900	53147599	10.6022	2.74989	-1.8726	26.0224	0	-3.80851	15.8013	0	-4.0705	13.9258	2.12714	-2.55118	27.9401	0	-4.855	1.59491	0.339925	-2.19738	6.81569	5.68483	-0.257598	7.90757	2.55026	-1.62877
chr4	53159350	53159949	3.71079	0	-4.28939	0	0	0	11.7669	0	-3.67434	14.8389	0.918537	-3.63504	0	0	0	2.09857	0.424907	-2.27749	4.34558	3.17154	-0.442401	6.54571	1.15921	-2.48722
chr4	53159950	53161049	31.2766	14.9451	-1.05543	80.5855	14.058	-2.36259	39.167	27.0975	-0.515566	37.2115	7.54167	-2.2581	49.2628	22.696	-1.08484	5.70811	1.78461	-1.67187	4.75726	3.65026	-0.373152	9.75267	3.53559	-1.46125
chr4	53187600	53188349	15.9034	5.73891	-1.43909	34.4167	0	-4.18653	16.1375	0	-4.09908	9.35994	3.38408	-1.39071	0	0	0	1.34309	0.594869	-1.16156	4.52855	3.05186	-0.554357	1.36186	0	-7.09999
chr4	53212950	53213899	9.27697	6.57583	-0.484027	30.2195	0	-4.00986	11.7669	0	-3.67434	28.3081	3.43243	-2.93824	36.7633	0	-5.23891	1.1752	0.254944	-2.16137	4.07112	3.4109	-0.248593	10.0602	5.04256	-0.995004
chr4	54614900	54616099	10.0721	4.06506	-1.2681	34.4167	0	-4.18653	21.3485	18.688	-0.182866	16.437	3.67415	-2.07432	21.3227	0	-4.48044	4.86868	1.44468	-1.74579	5.53489	3.82978	-0.519938	5.71102	0	-9.16013
chr4	54966500	54967749	38.4331	11.7169	-1.69683	66.3151	19.3773	-1.67612	41.1841	9.34398	-2.02791	48.3977	10.3456	-2.19359	71.3207	19.3584	-1.82879	4.95263	1.3597	-1.85724	6.99866	6.40292	-0.12646	18.6706	9.50551	-0.973191
chr4	55474700	55475249	14.5781	5.02154	-1.50091	72.1911	0	-5.21317	28.7449	0	-4.89457	24.1989	2.4172	-3.17252	35.2927	0	-5.18161	3.5256	0.509888	-2.76568	5.76361	0	-5.87372	3.77806	0	-8.56532
chr4	56159950	56160549	15.3733	8.4888	-0.841842	21.8252	0	-3.57442	9.91781	25.2287	1.26446	13.9258	3.67415	-1.83979	13.2348	0	-3.83135	0.671543	0.424907	-0.648098	3.202	2.87234	-0.151743	3.90985	3.01394	-0.374369
chr4	56163550	56163899	5.30112	1.79341	-1.46449	21.8252	0	-3.57442	5.71535	0	-2.74746	0	1.30529	2.4198	0	0	0	1.09126	0.339925	-1.65403	3.38497	0	-5.12308	2.46013	0	-7.94844
chr4	56338900	56339349	10.0721	7.53232	-0.409764	19.3069	0	-3.41325	9.41352	20.5567	1.04968	7.30532	2.94899	-1.22702	9.55845	0	-3.40033	0.923371	0.339925	-1.4154	3.70517	1.97473	-0.875038	1.274	0.811446	-0.644404
chr4	56665650	56666299	3.18067	0	-4.07924	20.1464	0	-3.469	14.6246	0	-3.96574	21.2311	0	-6.16531	17.6464	0	-4.22082	3.10589	0.424907	-2.84086	1.69249	0	-4.16389	4.08558	0	-8.67792
chr4	57526700	57527599	10.8673	3.10857	-1.74202	56.2419	7.97889	-2.54511	25.7191	18.688	-0.440557	18.2633	5.02778	-1.80085	52.9391	16.0207	-1.66404	1.34309	0.254944	-2.35249	4.57429	2.33377	-0.941552	3.86592	0	-8.5984
chr4	57899550	57900099	6.89146	2.03253	-1.6674	21.8252	7.59894	-1.31154	7.73253	0	-3.1264	6.39216	2.70727	-1.15402	0	0	0	0.503657	0.594869	0.235818	7.63906	7.59973	-0.00735196	3.95378	6.31769	0.6748
chr4	57949950	57950699	20.1443	8.24968	-1.26765	36.935	8.35884	-1.91021	22.8614	16.8192	-0.42125	18.035	5.51122	-1.65769	29.4106	0	-4.9265	2.51829	0.764832	-1.7062	7.63906	5.20611	-0.544504	6.63357	4.63683	-0.515711
chr4	58068350	58069199	22.2647	13.869	-0.675139	21.8252	36.095	0.677111	8.90922	74.7518	2.93444	15.2955	18.129	0.240848	30.1459	47.3947	0.635807	0.419714	1.18974	1.48127	5.30618	6.28324	0.23968	12.081	24.0536	0.992917
chr4	58099450	58100049	9.01191	5.1411	-0.786362	20.1464	0	-3.469	7.56443	0	-3.09836	6.84874	2.65892	-1.27262	19.1169	0	-4.33034	0.671543	0.339925	-0.961757	4.1626	3.35106	-0.304695	2.9873	3.0719	0.0401562
chr4	58146550	58147149	13.2528	4.78242	-1.43299	43.6505	15.1979	-1.4084	16.6418	27.0975	0.671449	15.0672	6.76817	-1.12045	22.058	26.7012	0.264685	1.09126	0.424907	-1.34037	5.67212	4.66755	-0.275854	6.63357	6.95525	0.0682166
chr4	58644300	58644849	10.3372	3.82594	-1.38809	44.4899	9.11873	-2.06392	18.3227	0	-4.27223	16.8936	2.61058	-2.56249	32.3517	15.3532	-1.02819	1.51097	0.424907	-1.80621	3.06477	0	-4.98403	4.2613	0	-8.73853
chr4	58681250	58681899	3.18067	0	-4.07924	31.059	16.3377	-0.850227	13.4479	46.7199	1.72373	12.3277	6.52645	-0.887388	26.4695	23.3636	-0.173108	0.5876	0.764832	0.374704	4.02538	3.4109	-0.232684	8.56653	5.91196	-0.534319
chr4	59580450	59581149	6.89146	0	-5.14801	36.935	0	-4.283	23.0295	0	-4.58673	13.0126	1.30529	-3.05189	24.2637	0	-4.659	2.26646	0.254944	-3.10303	3.202	0	-5.04527	5.00813	0	-8.971
chr4	59679300	59679949	14.048	5.1411	-1.41555	22.6647	6.4591	-1.54387	14.9608	0	-3.99646	8.90336	3.23905	-1.3788	0	18.0233	4.2497	1.67886	0.594869	-1.48135	6.76995	4.90691	-0.456379	2.24048	0	-7.81409
chr4	59860950	59861599	7.15652	3.3477	-1.05214	9.23375	4.55937	-0.776211	9.74972	15.8848	0.651423	9.58823	3.38408	-1.42441	0	12.0155	3.70216	0.839428	0.424907	-0.965786	8.00501	6.2234	-0.358113	4.74454	4.52091	-0.069504
chr4	62407050	62407699	10.3372	5.61935	-0.856561	45.3293	0	-4.56466	19.8356	0	-4.38098	22.6008	2.90064	-2.83897	22.058	0	-4.52719	1.67886	0.679851	-1.29169	4.11686	2.8125	-0.533913	6.58964	0	-9.36624
chr4	64472600	64473499	15.3733	7.53232	-1.0101	22.6647	7.97889	-1.30549	7.73253	0	-3.1264	9.58823	6.38142	-0.565559	0	17.3558	4.19816	1.09126	0.679851	-0.674795	3.202	3.47074	0.112882	1.66938	6.08584	1.8599
chr4	65167000	65167399	4.50596	2.98901	-0.561377	22.6647	0	-3.62437	7.73253	0	-3.1264	11.1863	2.32051	-2.13199	0	0	0	1.93069	0.594869	-1.68187	5.76361	3.88962	-0.555535	10.7631	3.65151	-1.55692
chr4	66982100	66982899	24.9153	17.3363	-0.518223	46.1687	15.9578	-1.42349	20.6761	21.4911	0.0532506	27.6232	7.49333	-1.84115	57.3507	22.0285	-1.34133	4.78474	1.27472	-1.9	2.37863	2.09441	-0.175708	4.08558	2.95598	-0.465557
chr4	69881600	69881999	10.6022	3.58682	-1.51227	15.9492	0	-3.16585	9.74972	0	-3.42623	17.8067	3.6258	-2.20546	11.7642	0	-3.67404	2.09857	1.01978	-1.03393	6.63272	5.08643	-0.376447	14.8487	9.38959	-0.660634
chr4	70145250	70145599	11.3974	4.5433	-1.28984	47.0082	7.219	-2.41034	17.8184	22.4255	0.315935	22.1443	4.64103	-2.18346	26.4695	13.3506	-0.936721	1.67886	0.254944	-2.67229	4.803	3.65026	-0.386675	14.4533	5.33236	-1.43685
chr4	70182500	70182999	7.68663	4.66286	-0.697603	36.935	8.73878	-1.85824	17.4822	0	-4.20807	14.1541	3.52912	-1.91639	30.1459	14.6857	-0.989594	1.67886	0.934795	-0.837974	6.26678	4.78723	-0.381547	3.77806	2.08658	-0.853424
chr4	71800650	71801149	6.36135	0	-5.03592	39.4533	0	-4.37341	19.3313	0	-4.34563	14.1541	2.07879	-2.60317	0	0	0	4.28108	1.27472	-1.73989	6.03806	3.4109	-0.805942	2.81158	0	-8.14036
chr4	71811550	71812049	14.313	7.77144	-0.864437	17.6281	12.5383	-0.433064	12.2712	19.6224	0.635911	10.0448	2.65892	-1.80576	0	14.6857	3.97138	1.51097	0.679851	-1.14064	7.31886	5.98404	-0.286169	3.95378	1.62289	-1.27945
chr4	73847300	73847999	12.7227	0	-6.01376	30.2195	0	-4.00986	13.1117	0	-3.81882	15.2955	1.74039	-2.93422	0	0	0	4.19714	0.849814	-2.29074	1.55526	0	-4.04898	2.46013	0	-7.94844
chr4	80652000	80652949	13.5179	8.4888	-0.658827	49.5265	0	-4.68724	25.2148	26.1631	0.0512695	22.8291	9.7655	-1.20029	61.7623	42.0544	-0.543736	3.02194	1.3597	-1.14638	5.4434	3.88962	-0.47452	4.9642	5.96992	0.265664
chr4	80686250	80686899	6.89146	3.58682	-0.905097	25.183	0	-3.76463	10.7583	0	-3.55561	15.7521	0	-5.74166	27.2048	0	-4.81787	1.42703	0.169963	-2.99732	4.57429	2.5133	-0.838877	6.15033	1.91269	-1.67988
chr4	80929500	80930149	11.9275	2.27165	-2.29474	16.7886	0	-3.23179	11.5988	0	-3.65521	19.1765	0	-6.02063	24.2637	0	-4.659	3.10589	0.849814	-1.85755	3.47646	0	-5.16046	9.40122	0	-9.87824
chr4	80936850	80937449	13.5179	5.73891	-1.20779	15.9492	0	-3.16585	7.90063	0	-3.15391	0	0	0	0	0	0	1.51097	0.764832	-0.973037	4.66578	2.5133	-0.866841	3.42661	0	-8.42484
chr4	81735500	81736099	15.3733	0	-6.28293	55.4025	0	-4.84304	21.1804	0	-4.47121	60.0406	2.32051	-4.52521	88.2318	12.0155	-2.77732	2.18251	0.0849814	-4.5288	2.8818	0	-4.89811	20.5157	1.27513	-3.99745
chr4	81845950	81846899	18.5539	0	-6.55105	75.5489	0	-5.27703	36.4774	0	-5.22795	29.9062	3.72249	-2.90868	60.2917	14.0181	-2.02899	2.60223	1.01978	-1.34295	5.48915	0	-5.80456	5.57923	0	-9.12651
chr4	81961600	81962349	6.89146	0	-5.14801	21.8252	0	-3.57442	17.8184	0	-4.23408	18.2633	3.38408	-2.33308	19.1169	0	-4.33034	3.18983	0.339925	-3.19287	4.89449	0	-5.64227	11.2463	2.66618	-2.07249
chr4	82050300	82050549	5.56618	0	-4.84954	12.5915	0	-2.86705	10.9264	0	-3.57609	9.13165	0	-4.97448	0	0	0	1.84674	0.169963	-3.367	5.99232	0	-5.92892	3.1191	0	-8.2896
chr4	82532850	82533449	8.74685	0	-5.48331	32.7378	0	-4.11844	14.7927	0	-3.98118	12.0994	1.74039	-2.60336	24.2637	0	-4.659	1.1752	0.764832	-0.613174	3.8424	0.837765	-2.07178	5.35957	1.10125	-2.27263
chr4	82887700	82888599	12.7227	5.02154	-1.30736	64.6362	17.0976	-1.80291	29.9215	21.4911	-0.459255	34.9286	5.55957	-2.58788	44.8512	0	-5.51889	2.43434	1.61465	-0.589321	7.45609	4.24867	-0.797068	8.83012	3.24578	-1.44106
chr4	82902600	82903149	11.3974	4.30418	-1.36447	40.2927	0	-4.40234	20.508	0	-4.4268	19.4048	3.19071	-2.49695	33.8222	0	-5.12194	2.09857	0.594869	-1.80157	4.89449	3.65026	-0.413346	17.3966	4.9846	-1.8012
chr4	83029800	83030149	7.15652	0	-5.20095	23.5041	0	-3.67266	13.4479	0	-3.85279	15.2955	0	-5.70002	19.8522	0	-4.38212	1.25914	0.339925	-1.85873	3.11052	0	-5.00473	4.08558	0	-8.67792
chr4	83108250	83108799	6.36135	0	-5.03592	18.4675	0	-3.35526	8.06873	0	-3.1809	8.67507	2.56224	-1.64878	30.1459	0	-4.96097	0.503657	0.594869	0.235818	2.79032	2.75266	-0.0189215	5.09599	2.55026	-0.9959
chr4	83109050	83109449	9.54202	5.02154	-0.899745	28.5407	0	-3.93266	14.9608	0	-3.99646	17.1218	3.48077	-2.20414	35.2927	0	-5.18161	0.923371	0.679851	-0.436167	4.25409	4.42819	0.0565624	6.23819	2.89802	-1.1034
chr4	83165000	83165549	10.0721	6.09759	-0.705865	21.8252	0	-3.57442	16.8099	0	-4.1546	23.0574	5.2695	-2.06826	37.4985	0	-5.26673	2.09857	0.594869	-1.80157	4.02538	2.75266	-0.532219	6.85323	3.65151	-0.906449
chr4	83595350	83596049	14.048	4.06506	-1.74012	46.1687	0	-4.59003	25.2148	0	-4.71231	21.2311	4.73772	-2.09558	34.5575	14.0181	-1.24345	3.69349	0.594869	-2.61419	4.52855	2.99202	-0.582011	6.1064	3.70947	-0.717587
chr4	83717500	83718399	3.97584	2.98901	-0.388957	35.2561	16.7177	-0.993077	13.9522	0	-3.90228	21.4594	4.83441	-2.08337	29.4106	0	-4.9265	1.93069	1.61465	-0.256441	4.20835	0	-5.42906	3.90985	2.84006	-0.459807
chr4	83811100	83811649	13.2528	10.7605	-0.2956	33.5773	16.3377	-0.956141	17.8184	21.4911	0.25721	12.7843	7.10658	-0.820959	0	37.3817	5.26235	2.18251	1.01978	-1.09026	4.34558	4.84707	0.154204	5.13992	5.73808	0.158531
chr4	84011650	84012549	6.36135	5.02154	-0.329516	37.7744	18.9974	-0.921634	20.0037	0	-4.39257	26.9384	14.3582	-0.893934	42.6454	63.4154	0.561577	2.01463	1.61465	-0.317532	3.06477	3.47074	0.174121	7.68791	8.17242	0.0880603
chr4	84087400	84087949	6.89146	4.66286	-0.544277	34.4167	7.219	-1.98192	10.7583	0	-3.55561	0	2.32051	3.12682	16.9111	14.0181	-0.254148	0.335771	0.594869	0.806805	6.40401	6.88164	0.102238	4.61275	4.9846	0.111618
chr4	84268450	84269649	16.1684	9.0866	-0.817693	25.183	21.657	-0.200436	19.4994	28.0319	0.502057	14.8389	6.67148	-1.11873	34.5575	32.0415	-0.105875	1.59491	0.934795	-0.764423	7.63906	7.65957	0.00381696	8.65439	7.41893	-0.221943
chr4	84273450	84273849	7.42157	2.98901	-1.25698	18.4675	0	-3.35526	8.57303	0	-3.25897	16.6653	4.88275	-1.71079	0	22.0285	4.52535	1.1752	0.0849814	-3.64134	7.86778	7.59973	-0.0493704	9.31336	6.20177	-0.585846
chr4	86362800	86363649	14.8431	8.24968	-0.832138	41.1322	0	-4.43069	17.8184	25.2287	0.479001	18.9482	5.99466	-1.61252	0	23.3636	4.60665	3.18983	1.78461	-0.834325	6.76995	5.68483	-0.248024	5.22778	3.70947	-0.49386
chr4	86543050	86543999	16.1684	0	-6.35477	35.2561	0	-4.21941	16.4737	0	-4.12711	53.8767	2.36886	-4.34338	49.2628	0	-5.65142	4.28108	0.679851	-2.63699	3.43072	1.01729	-1.65996	16.6498	3.30374	-2.32984
chr4	88052750	88053349	6.6264	0	-5.09305	38.6139	0	-4.3439	18.827	0	-4.3094	29.9062	2.75561	-3.30531	0	0	0	8.31034	1.3597	-2.60278	4.07112	1.37633	-1.49842	8.65439	1.50697	-2.51391
chr4	88352900	88353599	7.42157	2.86945	-1.31211	10.9126	0	-2.69071	10.4221	0	-3.51376	11.1863	1.69204	-2.52759	0	0	0	1.09126	0.339925	-1.65403	3.56795	1.79521	-0.952614	2.9873	0	-8.22752
chr4	88553500	88553899	1.32528	3.10857	1.11713	12.5915	5.69921	-0.922344	5.71535	0	-2.74746	9.13165	3.2874	-1.39457	12.4995	0	-3.75483	1.25914	0.254944	-2.26009	4.62003	4.0093	-0.199903	1.44972	1.91269	0.397437
chr4	88662250	88662799	15.3733	6.21715	-1.27907	31.059	0	-4.04697	18.4908	0	-4.28472	15.9804	3.48077	-2.10638	0	0	0	2.01463	1.01978	-0.975326	4.62003	3.76994	-0.286485	6.1064	3.65151	-0.740245
chr4	88921800	88922399	6.09629	0	-4.97643	18.4675	0	-3.35526	10.7583	0	-3.55561	8.21849	0	-4.82756	0	0	0	2.01463	0.254944	-2.9339	6.03806	4.96675	-0.276723	4.34916	2.66618	-0.703876
chr4	89096150	89097099	16.9636	9.68441	-0.796126	45.3293	16.3377	-1.36792	23.7019	0	-4.62655	20.3179	10.1523	-0.980085	42.6454	36.0466	-0.236486	2.51829	0.764832	-1.7062	6.08381	7.18084	0.235611	10.5874	15.5334	0.552597
chr4	89298200	89298649	7.95169	4.78242	-0.710251	15.9492	0	-3.16585	8.57303	0	-3.25897	15.9804	4.59269	-1.73444	27.9401	0	-4.855	1.25914	0.764832	-0.711898	1.87546	0	-4.30412	4.08558	1.97065	-1.04809
chr4	89310950	89311999	22.2647	11.5974	-0.929195	38.6139	29.6359	-0.360411	27.4001	59.8015	1.09821	45.2017	20.3045	-1.14296	80.8792	55.405	-0.537673	6.54754	5.18386	-0.336347	4.98598	2.57314	-0.927992	4.52489	4.11519	-0.136606
chr4	95007550	95008399	28.8911	13.5103	-1.08531	34.4167	7.219	-1.98192	20.1718	0	-4.40407	38.3529	8.21849	-2.18191	70.5854	32.0415	-1.11539	1.93069	0.254944	-2.87281	4.52855	2.45345	-0.858109	17.7481	8.52018	-1.05783
chr4	95150200	95150649	7.42157	3.3477	-1.10321	46.1687	0	-4.59003	16.3056	24.2943	0.547579	12.7843	4.30262	-1.50731	0	0	0	3.02194	1.18974	-1.33752	5.94658	4.66755	-0.342871	6.89716	6.20177	-0.153088
chr4	97480500	97481699	17.4937	3.70638	-2.17933	39.4533	10.2586	-1.7577	23.3657	0	-4.60678	49.9958	6.38142	-2.91221	74.2618	0	-6.23385	3.02194	0.934795	-1.68217	7.27312	6.8218	-0.0911279	18.5389	8.86795	-1.06303
chr4	97482300	97484099	32.867	10.5213	-1.62491	21.8252	0	-3.57442	24.3743	26.1631	0.0982826	29.9062	13.3913	-1.14158	58.8212	26.7012	-1.11071	2.60223	1.86959	-0.474863	8.55392	7.83909	-0.124381	13.5747	6.95525	-0.963731
chr4	97575200	97575849	21.7346	9.0866	-1.23999	51.2053	0	-4.7335	22.3571	0	-4.54579	40.4076	4.78606	-3.00068	54.4096	16.6883	-1.64734	3.02194	0.849814	-1.81815	9.51452	9.51462	1.4239e-05	19.11	6.60749	-1.53072
chr4	97577200	97578299	7.42157	0	-5.25202	39.4533	0	-4.37341	22.189	0	-4.53537	24.4272	0	-6.36499	0	0	0	2.51829	0.254944	-3.2544	5.53489	5.26595	-0.0705535	14.8047	2.95598	-2.32045
chr4	97628300	97629099	8.4818	0	-5.43992	25.183	0	-3.76463	13.7841	0	-3.88597	13.9258	1.45032	-3.02281	26.4695	0	-4.77976	1.59491	0.764832	-1.05054	8.87412	7.59973	-0.220964	10.8949	3.53559	-1.62088
chr4	97657050	97657849	8.4818	1.79341	-2.12276	29.3801	18.2375	-0.632822	13.9522	28.0319	0.957285	22.6008	9.23372	-1.26429	30.8811	20.6934	-0.555444	1.25914	0.849814	-0.561758	9.51452	7.95877	-0.254656	10.1041	8.6361	-0.226248
chr4	97756800	97757799	10.0721	5.49979	-0.849756	24.3435	0	-3.71938	15.1289	0	-4.01157	40.1793	9.08868	-2.10819	54.4096	27.3687	-0.965834	1.09126	0.679851	-0.674795	9.74324	8.13829	-0.256788	30.4441	19.069	-0.674654
chr4	97761400	97762299	45.0596	24.1512	-0.894227	109.126	35.3351	-1.57359	40.3436	57.9327	0.511402	115.287	28.7164	-1.99404	174.993	89.4491	-0.960341	4.36503	2.03955	-1.09398	7.95926	7.65957	-0.0546721	38.6153	28.3426	-0.446062
chr4	97780850	97781599	13.2528	4.78242	-1.43299	26.8618	0	-3.85109	12.7755	0	-3.78403	31.9608	12.4728	-1.33671	49.998	50.0648	0.00188721	1.00731	0.594869	-0.750069	5.35192	4.96675	-0.105703	22.0973	17.0404	-0.374717
chr4	97787150	97788449	24.9153	9.80397	-1.32799	78.0672	24.3166	-1.60524	33.2835	42.0479	0.328428	99.0784	26.9276	-1.86786	149.994	79.4361	-0.908577	6.37966	2.97435	-1.09832	6.44975	4.30851	-0.57115	33.8268	22.8364	-0.566626
chr4	97809400	97810199	9.80708	0	-5.64488	32.7378	0	-4.11844	12.7755	0	-3.78403	13.4692	2.90064	-2.10501	0	0	0	1.93069	0.679851	-1.49221	4.1626	2.45345	-0.739284	6.01854	3.99927	-0.588469
chr4	97869850	97870349	12.1926	11.3583	-0.100554	41.9716	25.0765	-0.69953	15.9694	51.3919	1.62641	50.2241	16.9204	-1.55285	55.1449	52.0674	-0.0813294	2.26646	1.86959	-0.276372	4.43706	4.24867	-0.0611853	12.9157	11.65	-0.148668
chr4	97942900	97943299	6.6264	0	-5.09305	20.9858	7.219	-1.31806	7.56443	11.2128	0.511961	13.9258	3.23905	-2.00707	19.8522	0	-4.38212	0.419714	0	-5.42531	2.74457	0	-4.83014	5.35957	3.18782	-0.747717
chr4	98167500	98168049	8.74685	0	-5.48331	42.811	0	-4.48578	19.1632	0	-4.33366	31.9608	4.496	-2.74988	46.3217	0	-5.56443	3.69349	0.509888	-2.83261	4.11686	0	-5.3981	18.1874	4.57887	-1.98752
chr4	98175100	98176049	22.2647	3.3477	-2.66271	65.4757	0	-5.0763	30.2577	0	-4.96614	89.9468	12.231	-2.84837	106.613	24.6986	-2.0661	7.89063	1.95457	-2.00775	4.84875	2.69282	-0.825343	29.9609	8.57814	-1.80314
chr4	99221250	99222349	12.4576	3.70638	-1.69611	16.7886	7.219	-1.02718	18.1546	0	-4.25962	24.4272	2.8523	-2.97162	41.9101	0	-5.42325	4.86868	1.86959	-1.37607	2.60735	0	-4.75881	5.18385	0	-9.02066
chr4	99629900	99630699	12.7227	8.96704	-0.495379	40.2927	28.876	-0.453925	18.4908	44.8511	1.23416	21.2311	7.54167	-1.45719	37.4985	25.3662	-0.546116	4.02926	3.56922	-0.174446	8.18798	5.44547	-0.57971	4.43702	3.3617	-0.399362
chr4	100514950	100515449	7.95169	6.93451	-0.192284	39.4533	22.4169	-0.763608	18.3227	42.0479	1.15564	21.916	7.25161	-1.55674	0	24.0311	4.64565	1.09126	1.78461	0.704518	8.14224	7.42021	-0.132264	7.2486	3.70947	-0.964596
chr4	104623850	104624549	18.819	10.4018	-0.843136	88.1403	11.3984	-2.75011	32.6111	0	-5.07087	53.6484	10.7324	-2.28984	57.3507	32.0415	-0.820472	7.6388	2.88937	-1.3995	4.57429	2.63298	-0.774274	8.08329	4.17315	-0.952137
chr4	104672050	104672799	14.048	11.5974	-0.272291	26.0224	17.8575	-0.496895	13.1117	35.5071	1.37129	26.4818	10.5873	-1.2986	33.8222	30.7064	-0.135233	1.25914	1.01978	-0.301523	3.75092	3.17154	-0.235233	9.35729	7.53486	-0.312138
chr4	104743000	104743649	22.5298	11.3583	-0.97566	15.1098	14.8179	-0.0248197	9.41352	35.5071	1.80972	12.0994	5.60791	-1.06955	20.5874	0	-4.43212	0.5876	0.254944	-1.17349	6.35826	4.78723	-0.402129	8.91798	7.4769	-0.253966
chr4	104952350	104952899	3.71079	0	-4.28939	28.5407	0	-3.93266	10.254	0	-3.49237	16.2087	0	-5.78212	26.4695	0	-4.77976	1.67886	0	-7.3999	4.803	0	-5.61559	11.1145	0	-10.1195
chr4	105031300	105031699	13.5179	4.78242	-1.46114	30.2195	5.31926	-2.13817	15.1289	0	-4.01157	10.2731	2.4172	-1.96021	0	0	0	0.923371	0.254944	-1.81676	3.93389	2.45345	-0.659721	3.6902	0	-8.53146
chr4	105089700	105090299	12.7227	4.78242	-1.37499	21.8252	8.35884	-1.20163	15.4651	0	-4.04134	18.2633	4.01256	-2.10584	29.4106	0	-4.9265	2.01463	0.679851	-1.5533	1.14357	0	-3.63642	3.77806	0	-8.56532
chr4	105368450	105369649	8.21674	5.26066	-0.624185	34.4167	13.2981	-1.25124	16.3056	0	-4.11316	24.4272	6.38142	-1.88787	37.4985	21.361	-0.78382	1.25914	0.339925	-1.85873	4.07112	3.1117	-0.377097	6.23819	5.68012	-0.134979
chr4	105646350	105646899	9.80708	0	-5.64488	53.7236	10.6385	-2.14046	17.4822	0	-4.20807	49.7675	5.65626	-3.0714	68.3796	0	-6.11644	0.5876	0.509888	-0.200979	4.52855	2.93218	-0.610205	19.0221	6.08584	-1.64254
chr4	105669450	105670149	20.4093	6.33671	-1.65666	55.4025	0	-4.84304	22.6933	0	-4.56641	29.6779	7.15492	-2.00763	51.4686	0	-5.71338	2.09857	0.594869	-1.80157	6.54123	5.62499	-0.214177	21.9215	12.3456	-0.827845
chr4	105701800	105702199	8.21674	2.86945	-1.45528	31.8984	0	-4.08315	12.1031	10.2784	-0.216348	23.0574	4.68937	-2.22695	27.2048	14.0181	-0.909235	0.419714	0	-5.42531	4.94023	2.93218	-0.733136	15.1122	5.44828	-1.47015
chr4	106594600	106595049	10.0721	0	-5.68259	31.8984	0	-4.08315	13.4479	0	-3.85279	13.2409	0	-5.49622	0	0	0	1.25914	0.509888	-1.28758	8.37095	7.65957	-0.126548	18.7585	4.52091	-2.05044
chr4	107616700	107617199	7.42157	0	-5.25202	16.7886	0	-3.23179	10.7583	0	-3.55561	11.1863	2.17548	-2.21413	13.2348	0	-3.83135	0.923371	0.339925	-1.4154	4.71152	2.63298	-0.81602	3.90985	2.89802	-0.430762
chr4	107737550	107738549	10.8673	0	-5.79016	17.6281	0	-3.29485	14.4565	0	-3.95014	36.2983	2.56224	-3.67656	0	0	0	2.938	0.679851	-2.09538	7.36461	6.34308	-0.212316	14.9365	4.46295	-1.74051
chr4	107781950	107782799	10.3372	5.1411	-0.98028	40.2927	0	-4.40234	20.0037	26.1631	0.371005	21.2311	3.67415	-2.4377	26.4695	0	-4.77976	1.00731	0.424907	-1.22599	3.56795	2.39361	-0.556734	5.18385	1.56493	-1.72152
chr4	107897250	107898399	18.2889	6.69539	-1.42295	53.7236	0	-4.80022	23.1976	0	-4.59679	32.4174	8.1218	-1.95786	41.1748	28.7038	-0.505735	2.43434	0.254944	-3.20569	7.09015	3.82978	-0.871572	13.6625	7.7667	-0.81405
chr4	108072850	108073449	9.54202	0	-5.60615	17.6281	0	-3.29485	12.4393	0	-3.74839	11.8711	1.88542	-2.47748	0	0	0	0.335771	0.339925	0.0172291	3.70517	3.05186	-0.27176	1.274	0	-7.0045
chr4	108783600	108783799	5.83124	2.63033	-1.09148	11.752	0	-2.78157	8.06873	0	-3.1809	3.65266	1.78873	-0.920198	0	0	0	0.335771	0.169963	-0.94212	9.60601	8.85637	-0.115963	9.26943	7.12913	-0.378287
chr4	108897000	108898399	29.4212	6.69539	-2.10293	77.2277	0	-5.30793	44.5461	0	-5.50926	66.661	6.96154	-3.20497	77.9381	0	-6.30265	8.05851	1.18974	-2.74958	4.89449	4.72739	-0.0490944	21.8337	5.5642	-1.97038
chr4	109248950	109249449	8.4818	2.74989	-1.55733	13.4309	0	-2.94775	11.0945	0	-3.59628	10.0448	0	-5.1078	13.2348	0	-3.83135	0.839428	0.169963	-2.23879	5.30618	0	-5.75654	12.4764	0.753486	-4.03161
chr4	109255950	109256499	10.8673	5.26066	-1.01916	42.811	0	-4.48578	20.3399	0	-4.41548	23.9706	5.31785	-2.11112	33.8222	23.3636	-0.515282	1.34309	0.509888	-1.37998	6.35826	3.76994	-0.738834	9.88446	4.34703	-1.18328
chr4	109282250	109283149	32.3369	11.2387	-1.50815	109.126	0	-5.79605	49.0848	0	-5.6463	47.9412	6.28473	-2.87307	77.9381	0	-6.30265	6.04388	0.679851	-3.1335	4.89449	0	-5.64227	23.4591	6.02788	-1.95865
chr4	114100400	114101449	14.048	7.891	-0.816368	31.8984	4.93931	-2.28835	17.9865	11.2128	-0.636587	28.7647	5.07613	-2.43463	38.969	0	-5.32081	2.26646	1.18974	-0.924069	4.66578	3.94946	-0.23498	9.13763	3.70947	-1.2983
chr4	114206350	114207499	46.1198	17.8145	-1.36247	184.675	33.8153	-2.38188	70.4333	86.899	0.29925	82.4131	18.5158	-2.13617	135.289	56.0725	-1.2558	16.4528	6.3736	-1.36677	7.45609	6.34308	-0.22989	12.3885	8.17242	-0.599569
chr4	114214700	114215199	7.68663	0	-5.30134	24.3435	0	-3.71938	12.7755	0	-3.78403	11.1863	1.78873	-2.45921	0	0	0	1.67886	0.424907	-1.95727	7.09015	3.88962	-0.849769	5.97461	2.02861	-1.55367
chr4	114236750	114237349	17.4937	4.66286	-1.86336	57.9208	0	-4.90498	24.3743	0	-4.6653	36.07	6.04301	-2.51951	0	0	0	7.13514	1.69963	-2.06328	7.91352	4.54787	-0.785867	25.8314	7.65078	-1.75412
chr4	116885400	116886049	14.8431	7.891	-0.894717	47.8476	11.7784	-1.85512	22.189	31.7695	0.498914	25.5686	6.76817	-1.87179	39.7043	0	-5.34711	1.7628	1.69963	-0.0523478	5.58063	3.05186	-0.849849	6.63357	2.08658	-1.66392
chr4	117243150	117244149	15.1082	0	-6.25816	42.811	0	-4.48578	18.6589	0	-4.29711	16.8936	4.54434	-1.8275	0	0	0	3.44166	1.52966	-1.16467	9.24007	6.5226	-0.496035	7.16074	3.82539	-0.90275
chr4	118082950	118084049	22.2647	5.38023	-2.00927	53.7236	10.6385	-2.14046	24.8786	0	-4.69369	31.9608	7.63836	-2.02287	0	18.6908	4.29945	2.85406	0.594869	-2.24336	10.0634	7.95877	-0.334757	10.4556	8.0565	-0.375635
chr4	119135050	119136199	25.7104	10.0431	-1.33888	11.752	0	-2.78157	13.616	0	-3.86947	0	7.05823	4.61632	0	0	0	2.01463	1.44468	-0.476952	5.4434	4.36835	-0.311031	2.10868	3.0719	0.540652
chr4	119532100	119532649	10.8673	7.17363	-0.585856	32.7378	0	-4.11844	16.8099	0	-4.1546	14.3823	4.88275	-1.50229	24.999	0	-4.70038	2.60223	0.594869	-2.11059	7.22738	4.84707	-0.566723	4.30523	3.70947	-0.214342
chr4	120271450	120271999	19.3491	15.0646	-0.35691	31.8984	18.6174	-0.717354	18.6589	35.5071	0.892992	27.395	12.5695	-1.10567	43.3806	25.3662	-0.751243	2.85406	1.69963	-0.744378	4.89449	3.76994	-0.368025	6.89716	8.3463	0.274773
chr4	120331800	120332549	10.0721	8.60836	-0.221791	37.7744	0	-4.31377	21.5166	0	-4.49292	22.3725	5.99466	-1.84875	0	19.3584	4.34755	3.02194	0.339925	-3.11512	3.93389	0	-5.3341	4.56882	0	-8.83883
chr4	120664950	120665999	13.5179	4.42374	-1.56892	23.5041	10.2586	-1.05694	10.5902	26.1631	1.22874	13.0126	5.94632	-1.09171	17.6464	26.7012	0.571055	1.59491	0.934795	-0.764423	8.41669	8.55717	0.0236024	5.66709	6.78137	0.258551
chr4	120835950	120836599	7.95169	0	-5.34903	18.4675	0	-3.35526	9.58162	0	-3.40349	6.62045	0	-4.52783	18.3816	0	-4.27662	1.59491	0.764832	-1.05054	6.58698	5.32579	-0.30152	3.82199	2.14454	-0.830717
chr4	124636350	124636699	5.83124	0	-4.91438	21.8252	0	-3.57442	9.74972	0	-3.42623	10.2731	0	-5.13929	0	0	0	0.923371	0.849814	-0.118427	3.47646	0	-5.16046	5.88674	0	-9.20377
chr4	128803100	128803899	17.7588	14.5864	-0.280418	115.002	0	-5.87039	52.7829	35.5071	-0.558971	84.6961	16.0986	-2.37383	100.731	41.3869	-1.26307	8.05851	2.88937	-1.47657	6.35826	4.48803	-0.493272	21.7019	8.0565	-1.42847
chr4	129800350	129800999	6.6264	0	-5.09305	18.4675	0	-3.35526	7.06014	0	-3.0108	6.84874	3.09402	-1.07469	0	0	0	0.923371	0.339925	-1.4154	7.09015	5.50531	-0.359227	3.07517	3.41967	0.15272
chr4	130196200	130196899	14.8431	4.78242	-1.59419	42.811	0	-4.48578	23.87	0	-4.63633	34.9286	4.15759	-2.98241	32.3517	0	-5.05969	1.93069	0.764832	-1.32461	6.86143	4.60771	-0.56436	8.21508	0	-9.68389
chr4	130256950	130257449	11.3974	4.90198	-1.18467	18.4675	9.11873	-0.880343	10.7583	0	-3.55561	8.90336	0	-4.93913	17.6464	0	-4.22082	0.755486	0.169963	-2.08868	11.2528	10.6516	-0.0784929	3.6902	2.72414	-0.436515
chr4	132044250	132044949	12.4576	2.98901	-1.98883	26.0224	0	-3.80851	17.4822	0	-4.20807	15.0672	3.81918	-1.89943	0	0	0	0.5876	0.424907	-0.458474	6.72421	4.30851	-0.630371	4.08558	2.14454	-0.926689
chr4	132047500	132048199	9.80708	0	-5.64488	31.059	0	-4.04697	16.3056	0	-4.11316	22.3725	2.03045	-3.28227	0	0	0	1.51097	0.424907	-1.80621	3.75092	2.15425	-0.772553	3.33875	0.637565	-2.37053
chr4	132048400	132048899	8.21674	0	-5.39519	0	0	0	7.22824	0	-3.04058	9.35994	0	-5.00898	0	0	0	0.755486	0.254944	-1.53069	5.71786	3.29122	-0.778685	6.06247	1.62289	-1.89485
chr4	134376850	134377199	6.09629	3.70638	-0.688671	17.6281	5.31926	-1.42315	7.73253	0	-3.1264	10.0448	3.6258	-1.39785	0	15.3532	4.0315	0.335771	0.169963	-0.94212	9.65175	8.13829	-0.243317	2.28441	0	-7.84198
chr4	135682000	135682649	8.74685	3.82594	-1.15206	15.9492	0	-3.16585	8.74112	0	-3.28409	15.5238	5.84963	-1.36352	19.8522	0	-4.38212	1.09126	0.254944	-2.05539	6.12955	5.20611	-0.231473	11.5099	9.50551	-0.275776
chr4	137499450	137499799	3.97584	0	-4.384	15.9492	0	-3.16585	6.38774	0	-2.88513	10.958	1.54701	-2.60768	0	0	0	0.671543	0.169963	-1.92111	8.32521	5.14627	-0.68342	9.70874	4.75276	-1.02897
chr4	144491600	144492299	6.36135	0	-5.03592	28.5407	0	-3.93266	18.4908	0	-4.28472	28.5364	0	-6.58679	28.6753	0	-4.89119	7.38697	0.679851	-3.42258	3.47646	0	-5.16046	10.2359	0	-10.0008
chr4	144547050	144548099	13.5179	0	-6.09991	20.1464	0	-3.469	24.3743	0	-4.6653	34.9286	2.36886	-3.72245	0	0	0	5.876	0.934795	-2.63921	5.90083	4.18883	-0.48458	16.1227	2.26046	-2.82893
chr4	144870700	144871449	29.4212	12.5539	-1.2157	104.09	19.7573	-2.28571	39.8394	44.8511	0.166996	58.8991	12.1827	-2.24565	68.3796	28.7038	-1.22386	10.8286	2.37948	-2.18141	5.07746	2.8125	-0.829988	18.2313	9.79531	-0.895576
chr4	147840500	147841049	7.95169	4.06506	-0.934533	35.2561	11.7784	-1.43507	22.189	0	-4.53537	26.7101	9.28206	-1.49509	36.028	20.6934	-0.771357	3.02194	0.764832	-1.96829	4.89449	3.88962	-0.324085	11.9492	8.52018	-0.487474
chr4	147878450	147878899	12.7227	3.9455	-1.64029	50.3659	0	-4.71056	23.7019	0	-4.62655	36.07	7.29995	-2.25869	60.2917	0	-5.93762	2.77011	1.61465	-0.775019	7.04441	6.28324	-0.162526	14.5411	9.33163	-0.639386
chr4	149325300	149325799	6.36135	0	-5.03592	31.059	0	-4.04697	18.6589	0	-4.29711	12.7843	1.98211	-2.5194	0	0	0	1.67886	0.594869	-1.48135	5.21469	4.54787	-0.193417	2.4162	0	-7.92256
chr4	150828800	150829299	14.313	9.0866	-0.644126	29.3801	0	-3.97178	14.7927	17.7536	0.247909	23.9706	7.54167	-1.62998	22.7932	26.0337	0.184208	2.938	1.52966	-0.93712	5.4434	4.36835	-0.311031	3.20696	1.85473	-0.786727
chr4	151567650	151568749	22.5298	12.793	-0.806851	41.1322	29.6359	-0.447202	21.6847	65.4078	1.54963	41.7773	18.7575	-1.14268	53.6743	47.3947	-0.176016	2.77011	2.80438	0.0176756	8.73689	5.50531	-0.656744	17.177	12.6354	-0.442708
chr4	154523100	154523449	5.30112	0	-4.78165	14.2703	0	-3.02417	0	0	0	8.90336	0	-4.93913	0	0	0	2.43434	0.764832	-1.65749	6.54123	3.82978	-0.757002	4.30523	0	-8.75329
chr5	3380100	3380949	21.9997	10.5213	-1.05005	64.6362	14.8179	-1.98631	35.4688	0	-5.18859	28.7647	3.81918	-2.81884	0	0	0	3.44166	0.424907	-2.98851	6.40401	5.74467	-0.154206	5.00813	0	-8.971
chr5	3600050	3601299	47.9752	20.2057	-1.23932	88.9798	0	-5.50747	38.3265	41.1135	0.0987821	62.5518	16.727	-1.88413	91.1729	59.4102	-0.60955	6.88331	1.69963	-2.01152	7.86778	6.46276	-0.279875	24.9528	15.5334	-0.683476
chr5	4113150	4115099	13.2528	0	-6.07176	76.3883	0	-5.29257	30.5939	0	-4.98158	82.6414	14.9867	-2.43982	105.143	14.6857	-2.75849	4.61686	1.3597	-1.75617	5.21469	3.35106	-0.622946	18.5389	6.72341	-1.46192
chr5	4673250	4673849	7.68663	5.02154	-0.594932	20.9858	0	-3.52267	8.23683	0	-3.2074	15.2955	3.09402	-2.20006	24.2637	0	-4.659	1.51097	0.764832	-0.973037	2.01269	0.478723	-1.86813	1.58151	1.27513	-0.308486
chr5	4673950	4674349	3.97584	0	-4.384	1.67886	0	-0.87926	0	0	0	3.42437	0	-3.63396	0	0	0	0.167886	0.0849814	-0.905234	1.14357	0.718084	-0.604169	1.62544	0.927367	-0.802997
chr5	5030100	5030799	12.1926	7.17363	-0.749029	34.4167	0	-4.18653	18.4908	0	-4.28472	8.90336	3.86752	-1.14297	0	0	0	1.84674	1.10476	-0.736044	7.22738	6.64228	-0.12006	4.17344	3.59355	-0.215272
chr5	5057250	5058049	10.6022	9.0866	-0.218109	31.8984	11.3984	-1.33916	14.9608	14.016	-0.0880331	6.84874	1.93376	-1.67821	18.3816	11.348	-0.65041	1.00731	0.509888	-0.968492	8.09649	7.30052	-0.147379	4.34916	4.28907	-0.0200257
chr5	5246150	5246499	5.30112	0	-4.78165	36.0956	0	-4.25155	18.4908	0	-4.28472	15.2955	1.49867	-3.11613	29.4106	0	-4.9265	0.839428	0.0849814	-3.16078	8.05075	6.5226	-0.299535	9.04977	0	-9.82333
chr5	12749600	12750349	6.09629	5.49979	-0.143595	37.7744	10.2586	-1.69805	19.4994	25.2287	0.355564	9.35994	2.27217	-1.90903	19.8522	0	-4.38212	2.18251	1.10476	-0.975856	3.33923	2.99202	-0.153537	2.72372	1.73881	-0.644488
chr5	12948350	12948749	6.89146	5.02154	-0.441606	57.9208	14.438	-1.86602	26.2234	26.1631	-0.00319582	21.0028	4.73772	-2.0802	41.9101	18.6908	-1.12379	2.938	1.18974	-1.29702	5.53489	3.1117	-0.811051	4.70061	2.37638	-0.981091
chr5	13038250	13039049	14.313	10.88	-0.38939	89.8192	26.2164	-1.70226	33.7878	41.1135	0.275701	18.2633	3.09402	-2.45139	38.2338	14.0181	-1.38539	5.20446	1.95457	-1.4083	5.26043	2.09441	-1.28851	3.64627	0	-8.51423
chr5	13288150	13288599	11.9275	4.5433	-1.35432	42.811	12.5383	-1.624	20.3399	14.016	-0.507058	15.0672	3.14236	-2.15838	35.2927	18.0233	-0.931911	1.84674	0.934795	-0.974701	4.94023	1.97473	-1.28057	5.79888	0	-9.18212
chr5	13690900	13692399	28.096	23.9121	-0.230838	79.746	56.6121	-0.479949	33.2835	78.4894	1.21325	42.4622	15.7118	-1.4172	83.0849	38.7168	-1.0821	9.14977	8.24319	-0.150359	6.81569	4.36835	-0.630133	3.95378	4.05723	0.0371683
chr5	15595550	15595999	9.27697	6.45627	-0.509711	25.183	8.73878	-1.33987	13.2798	28.0319	1.02367	11.1863	3.19071	-1.71832	22.7932	22.0285	-0.0471297	0.839428	0.339925	-1.27944	5.53489	5.14627	-0.103095	2.9873	2.55026	-0.227375
chr5	15639650	15640399	16.1684	8.36924	-0.933677	36.935	0	-4.283	16.4737	0	-4.12711	12.3277	4.15759	-1.50226	27.2048	0	-4.81787	2.77011	1.01978	-1.43281	7.59332	5.9242	-0.352838	2.9873	0	-8.22752
chr5	15693150	15694149	15.1082	15.6624	0.0513093	17.6281	27.3562	0.580747	13.2798	53.2607	1.92593	22.1443	14.2132	-0.628985	40.4396	48.7297	0.263099	2.68617	2.12453	-0.336991	7.18164	8.19813	0.188524	7.20467	8.40426	0.221903
chr5	16155950	16156499	6.6264	0	-5.09305	9.23375	0	-2.48977	5.88345	0	-2.78313	10.2731	3.48077	-1.48365	18.3816	16.0207	-0.187397	0.251829	0.424907	0.732084	2.42437	2.45345	0.0165251	3.60234	5.854	0.698954
chr5	16308200	16309299	15.3733	10.2822	-0.571128	26.0224	15.5778	-0.672823	15.9694	0	-4.08486	15.0672	9.3304	-0.674188	33.8222	34.7116	0.0363849	3.5256	1.44468	-1.28125	7.22738	5.80452	-0.311478	6.50178	13.215	1.02214
chr5	16797950	16798999	45.5897	29.2923	-0.634682	94.8558	47.8733	-0.95757	29.2491	77.555	1.37681	40.6358	22.7701	-0.827343	104.408	136.844	0.387054	6.54754	4.07911	-0.68137	4.20835	2.5133	-0.721264	4.17344	5.33236	0.352788
chr5	17000500	17001149	19.084	14.7059	-0.371519	57.0814	25.0765	-1.12566	32.443	38.3103	0.233202	19.1765	6.23638	-1.57517	0	19.3584	4.34755	2.43434	1.18974	-1.02673	4.39132	3.4109	-0.355298	4.43702	3.82539	-0.213468
chr5	17112100	17112899	13.7829	12.0756	-0.18787	62.118	16.3377	-1.80591	25.3829	13.0816	-0.905794	22.3725	5.55957	-1.95208	41.1748	36.0466	-0.18704	2.43434	1.01978	-1.24712	5.26043	4.90691	-0.0984292	3.99771	3.12986	-0.352078
chr5	17368900	17369899	24.3852	0	-6.94164	37.7744	0	-4.31377	19.1632	0	-4.33366	30.591	0	-6.68608	47.7922	0	-5.60858	3.5256	0.679851	-2.3576	3.70517	0	-5.24989	9.53301	0	-9.8983
chr5	17399400	17399899	9.54202	0	-5.60615	48.687	0	-4.66355	21.5166	0	-4.49292	28.5364	1.16026	-4.3036	50.7333	0	-5.69302	3.27377	0.424907	-2.91658	3.88815	0	-5.31765	10.3677	0	-10.0193
chr5	20872050	20872799	16.6985	8.4888	-0.95967	45.3293	22.4169	-0.954855	25.551	48.5887	0.901246	31.2759	12.7628	-1.27336	60.2917	60.0777	-0.00504599	4.02926	1.52966	-1.39147	7.36461	7.36036	-0.000820083	3.51447	5.10052	0.536061
chr5	23092850	23093699	11.6625	5.85847	-0.96938	57.9208	0	-4.90498	28.4087	0	-4.87817	20.0896	3.81918	-2.30741	46.3217	0	-5.56443	2.77011	0.679851	-2.01079	9.51452	9.21542	-0.0455951	5.84281	3.0719	-0.925309
chr5	23118650	23118949	9.54202	0	-5.60615	36.935	0	-4.283	6.55584	0	-2.91759	0	0	0	0	0	0	1.67886	0.339925	-2.27093	6.67846	6.94148	0.0549209	2.89944	2.55026	-0.184453
chr5	23572900	23573499	15.1082	10.0431	-0.579654	6.71545	15.9578	1.04296	7.06014	29.9007	1.93876	7.53361	6.67148	-0.168212	0	20.0259	4.3941	0.755486	0.849814	0.167649	5.48915	5.86436	0.0937379	4.56882	5.79604	0.34258
chr5	23574650	23575349	15.3733	5.85847	-1.36205	24.3435	0	-3.71938	11.4307	0	-3.63584	13.2409	1.83707	-2.66361	0	0	0	2.60223	0.594869	-2.11059	4.94023	3.35106	-0.546451	8.47867	0	-9.72939
chr5	24602200	24602749	10.6022	0	-5.75519	29.3801	0	-3.97178	13.4479	0	-3.85279	14.1541	0	-5.59037	0	0	0	1.59491	0.424907	-1.88372	7.31886	3.88962	-0.894946	3.38268	0	-8.40628
chr5	25228150	25229649	18.5539	0	-6.55105	71.3517	0	-5.19676	31.9387	0	-5.04171	52.2787	6.1397	-3.02941	65.4386	28.0363	-1.19417	4.7008	0.849814	-2.45388	8.14224	3.4109	-1.23119	19.0221	6.95525	-1.45019
chr5	25258500	25259099	29.1562	13.2712	-1.12378	62.9574	13.6781	-2.05074	25.551	43.9167	0.758487	53.4202	15.5184	-1.76386	49.2628	44.057	-0.157738	2.77011	1.3597	-1.02128	10.1092	6.88164	-0.548229	36.1112	27.4732	-0.394295
chr5	30262150	30262949	18.2889	14.1081	-0.369821	32.7378	17.4776	-0.834694	16.4737	47.6543	1.47739	26.2535	22.1899	-0.239623	42.6454	62.7479	0.546548	1.7628	0.509888	-1.76976	6.54123	5.08643	-0.356709	13.1793	19.3008	0.550044
chr5	30598450	30598899	8.4818	0	-5.43992	42.811	0	-4.48578	17.4822	0	-4.20807	23.514	3.57746	-2.61863	35.2927	0	-5.18161	2.60223	0.679851	-1.92092	7.45609	7.30052	-0.0300129	10.6313	5.15848	-1.04186
chr5	30858550	30859199	12.7227	3.46726	-1.81713	28.5407	0	-3.93266	17.1461	0	-4.18158	17.3501	0	-5.87857	0	0	0	1.7628	0.934795	-0.907956	4.84875	1.55585	-1.57949	7.68791	0	-9.58832
chr5	31868500	31869199	7.15652	5.73891	-0.308825	29.3801	32.6755	0.144064	16.978	30.8351	0.824391	40.1793	20.1595	-0.984414	42.6454	43.3895	0.0243889	0.503657	0.849814	0.743218	5.16895	7.24068	0.4784	14.4093	19.1269	0.408355
chr5	31952750	31953399	18.5539	13.869	-0.414671	44.4899	28.496	-0.608295	21.1804	39.2447	0.859512	24.1989	16.0502	-0.583405	42.6454	53.4024	0.317842	1.42703	1.10476	-0.366358	7.95926	7.71941	-0.043589	8.56653	12.7513	0.573308
chr5	32110600	32111499	9.80708	0	-5.64488	31.059	0	-4.04697	13.4479	0	-3.85279	10.2731	3.04568	-1.66003	0	0	0	0.755486	0.594869	-0.339751	7.91352	6.70212	-0.236452	4.2613	4.81072	0.174572
chr5	32244900	32245449	8.4818	4.78242	-0.801146	16.7886	0	-3.23179	0	0	0	8.90336	0	-4.93913	0	0	0	0.671543	0.339925	-0.961757	8.50818	6.70212	-0.339723	6.54571	7.94058	0.278308
chr5	32405550	32405949	7.15652	4.90198	-0.527965	32.7378	0	-4.11844	18.6589	0	-4.29711	11.6429	0	-5.31504	0	0	0	1.42703	0.339925	-2.03797	8.78264	6.10372	-0.517855	8.78619	3.82539	-1.19751
chr5	32873600	32874399	22.5298	10.2822	-1.11664	58.7602	0	-4.92506	29.2491	26.1631	-0.155244	34.472	6.1397	-2.43286	54.4096	0	-5.79206	1.59491	0.679851	-1.21814	6.90718	5.26595	-0.384999	14.014	5.854	-1.25794
chr5	34026500	34028399	20.1443	8.01056	-1.30907	49.5265	0	-4.68724	41.016	0	-5.39287	47.7129	7.00989	-2.7155	47.7922	0	-5.60858	5.37234	2.88937	-0.892497	8.41669	4.90691	-0.766373	17.5724	5.2744	-1.73432
chr5	34341950	34342599	5.83124	2.63033	-1.09148	32.7378	0	-4.11844	21.0123	0	-4.46024	28.5364	0	-6.58679	0	0	0	2.85406	0.424907	-2.71928	7.09015	0	-6.16795	14.5851	0	-10.5113
chr5	34914450	34914949	10.6022	5.85847	-0.834307	30.2195	0	-4.00986	9.58162	0	-3.40349	20.0896	5.07613	-1.9232	0	0	0	1.84674	0.679851	-1.42842	7.45609	5.50531	-0.430845	13.0475	7.59282	-0.780271
chr5	35057350	35057799	6.09629	0	-4.97643	20.9858	0	-3.52267	13.1117	0	-3.81882	18.2633	2.65892	-2.64931	28.6753	0	-4.89119	0.419714	0.339925	-0.29633	4.02538	0	-5.36645	3.42661	0	-8.42484
chr5	35318800	35319849	13.7829	8.24968	-0.726697	35.2561	0	-4.21941	17.1461	0	-4.18158	19.1765	3.43243	-2.38355	0	0	0	3.18983	1.18974	-1.41527	6.63272	4.42819	-0.572256	3.33875	1.21717	-1.44829
chr5	35956100	35956749	27.8309	11.9561	-1.20534	75.5489	12.9182	-2.37803	30.4258	0	-4.97388	39.7227	9.95888	-1.96394	67.6444	30.0389	-1.14507	2.68617	0.934795	-1.51284	5.58063	3.35106	-0.719012	15.1562	7.36097	-1.04093
chr5	35956900	35957599	6.09629	0	-4.97643	0	0	0	8.40493	0	-3.23342	0	0	0	0	0	0	1.09126	0.764832	-0.507195	6.17529	3.35106	-0.862643	8.61046	4.57887	-0.909625
chr5	35967250	35968399	29.1562	9.0866	-1.66044	137.667	0	-6.12585	50.7658	0	-5.69393	87.8921	14.6966	-2.55602	97.055	0	-6.61552	7.30303	2.20952	-1.72022	11.6187	6.94148	-0.734861	37.1216	11.65	-1.67108
chr5	35971350	35971799	6.89146	0	-5.14801	44.4899	0	-4.53884	18.1546	0	-4.25962	21.6877	0	-6.19559	0	0	0	1.51097	0.169963	-3.07922	6.03806	3.65026	-0.710792	14.629	4.05723	-1.8477
chr5	35990200	35990599	7.68663	4.90198	-0.628351	67.994	0	-5.12916	20.1718	0	-4.40407	28.0798	2.8523	-3.17039	0	0	0	2.09857	0.254944	-2.99251	10.3379	6.76196	-0.605138	21.3944	6.31769	-1.75815
chr5	36062450	36063199	16.9636	8.72792	-0.942956	28.5407	0	-3.93266	13.4479	0	-3.85279	33.5588	7.05823	-2.2021	31.6164	0	-5.02753	2.01463	0.594869	-1.74296	8.55392	4.90691	-0.789434	19.1539	8.92591	-1.1007
chr5	36224950	36226449	29.9513	7.17363	-2.03177	40.2927	0	-4.40234	36.1412	0	-5.21495	74.6512	7.54167	-3.25672	41.9101	11.348	-1.79704	6.79937	1.95457	-1.79331	8.14224	4.72739	-0.771793	28.5551	7.4769	-1.93181
chr5	36910650	36911449	25.9755	13.7495	-0.908008	47.8476	17.0976	-1.38413	27.5682	0	-4.83634	40.4076	8.50855	-2.20832	57.3507	0	-5.86668	3.18983	0.509888	-2.62172	10.7496	9.21542	-0.219947	13.2671	8.80998	-0.590096
chr5	37735400	37736249	18.5539	12.0756	-0.611398	37.7744	12.5383	-1.45199	18.6589	26.1631	0.466465	15.9804	6.42976	-1.27451	24.999	18.0233	-0.450688	1.67886	1.44468	-0.215342	8.00501	6.04388	-0.399664	3.47054	0	-8.44317
chr5	41595400	41596049	11.1324	9.80397	-0.179876	57.0814	17.0976	-1.62931	22.3571	30.8351	0.446758	31.5042	8.41187	-1.86816	39.7043	26.7012	-0.555232	6.37966	2.63442	-1.27279	4.11686	3.59042	-0.192384	4.92026	5.10052	0.0518045
chr5	44192950	44193549	11.6625	7.77144	-0.573493	41.9716	23.5567	-0.782869	18.9951	0	-4.32158	23.514	9.23372	-1.3207	37.4985	39.3843	0.0689914	1.7628	1.61465	-0.125904	2.37863	2.33377	-0.026348	9.18156	9.38959	0.0322873
chr5	44273050	44274549	49.8306	32.7596	-0.602111	172.084	50.533	-1.72848	67.2394	67.2766	0.000786584	147.248	42.3977	-1.78895	211.756	148.192	-0.512034	11.8359	5.43881	-1.12038	4.29983	3.35106	-0.350409	25.4799	19.2429	-0.404855
chr5	44630000	44631399	26.5056	6.21715	-2.05714	65.4757	0	-5.0763	29.081	0	-4.91078	78.3039	7.78339	-3.28157	101.467	0	-6.67901	8.2264	2.20952	-1.89177	7.09015	5.08643	-0.47128	32.8164	6.95525	-2.23661
chr5	44633850	44634849	12.9878	1.55429	-2.91024	33.5773	0	-4.15288	18.4908	0	-4.28472	57.7577	2.65892	-4.29434	50.7333	0	-5.69302	5.2884	0.679851	-2.9412	6.58698	2.09441	-1.60752	30.1366	3.53559	-3.0879
chr5	45899100	45899949	12.9878	5.97803	-1.09398	39.4533	12.9182	-1.47441	13.7841	32.7039	1.18887	21.4594	5.36619	-1.94119	0	0	0	4.61686	2.88937	-0.674295	3.56795	2.57314	-0.456439	3.47054	0	-8.44317
chr5	46832750	46833799	18.819	3.82594	-2.24004	72.1911	0	-5.21317	41.1841	0	-5.39863	65.9762	8.94365	-2.84196	94.8492	29.3713	-1.65806	12.8433	1.86959	-2.77364	4.71152	0	-5.58842	12.4325	1.50697	-3.03601
chr5	47670750	47671349	9.01191	6.45627	-0.468786	37.7744	0	-4.31377	21.3485	0	-4.48211	15.2955	2.07879	-2.71283	39.7043	0	-5.34711	7.0512	0.764832	-3.18796	2.47012	0	-4.68376	2.4162	0	-7.92256
chr5	47781900	47782499	8.4818	10.5213	0.304418	23.5041	16.3377	-0.475914	8.40493	31.7695	1.80087	10.7297	6.4781	-0.702438	24.2637	28.0363	0.200788	1.1752	0.679851	-0.780774	3.56795	2.8125	-0.332716	2.9873	3.65151	0.288772
chr5	47825100	47825649	12.1926	7.41275	-0.702987	37.7744	0	-4.31377	13.1117	0	-3.81882	12.556	3.38408	-1.80307	0	0	0	1.93069	0.509888	-1.90029	3.47646	2.45345	-0.486082	2.32834	2.26046	-0.0425018
chr5	48099500	48099949	16.6985	9.92353	-0.739187	52.8842	16.7177	-1.55199	24.0381	37.3759	0.616076	21.916	7.73505	-1.46722	34.5575	30.7064	-0.165378	3.94531	2.12453	-0.889871	5.26043	4.06914	-0.362598	9.84053	7.53486	-0.384708
chr5	48163950	48164949	18.0238	8.36924	-1.08859	82.2643	0	-5.39685	37.9903	16.8192	-1.12968	38.5812	6.4781	-2.52012	73.5265	0	-6.21968	6.63148	1.69963	-1.95782	6.44975	4.96675	-0.370379	9.13763	4.52091	-1.0136
chr5	48214100	48214499	10.0721	0	-5.68259	36.935	6.4591	-2.20249	16.978	13.0816	-0.352421	17.1218	3.96421	-2.03055	31.6164	14.0181	-1.11889	3.18983	1.10476	-1.52126	2.51586	0	-4.70921	1.58151	0	-7.31426
chr5	48293750	48294549	15.9034	10.88	-0.539403	57.9208	32.2955	-0.805037	32.1068	43.9167	0.440123	28.0798	8.79862	-1.64115	75.7323	48.0622	-0.645222	2.43434	1.10476	-1.13272	6.17529	4.78723	-0.360666	8.5226	7.7667	-0.133828
chr5	48347750	48348449	24.6502	18.2928	-0.426298	66.3151	22.0369	-1.50695	23.7019	33.6383	0.487747	29.2213	10.6357	-1.43271	50.7333	30.7064	-0.706319	3.5256	1.61465	-1.12183	5.80935	4.18883	-0.462416	6.1064	4.75276	-0.360886
chr5	48593650	48594249	27.5658	12.793	-1.09558	51.2053	16.7177	-1.50717	26.3915	32.7039	0.29919	20.7745	8.5569	-1.25063	27.9401	38.0492	0.432226	2.77011	1.27472	-1.11369	6.17529	6.64228	0.103554	12.9157	16.4608	0.349666
chr5	51628050	51628649	20.6744	3.9455	-2.33212	95.6952	0	-5.61022	30.2577	0	-4.96614	46.7997	5.84963	-2.93715	67.6444	0	-6.10107	9.65343	2.46446	-1.96542	5.85509	2.75266	-1.06182	12.7839	3.12986	-2.02668
chr5	53374000	53374899	15.6383	0	-6.30728	31.059	0	-4.04697	24.2062	0	-4.65571	34.472	3.81918	-3.0775	45.5864	0	-5.54184	4.28108	0.934795	-2.18327	3.61369	0	-5.21478	8.43474	1.85473	-2.17908
chr5	53434700	53435549	31.0116	12.3147	-1.31845	50.3659	15.9578	-1.54402	24.2062	30.8351	0.336841	45.43	10.8774	-2.03255	69.1149	43.3895	-0.659504	4.02926	0.849814	-2.23199	5.90083	5.08643	-0.210421	22.6244	8.52018	-1.40787
chr5	63047450	63048099	12.9878	0	-6.04305	26.0224	0	-3.80851	13.7841	0	-3.88597	13.6975	0.918537	-3.52194	24.2637	0	-4.659	3.69349	0.594869	-2.61419	3.11052	0	-5.00473	4.65668	0	-8.86625
chr5	64708050	64709349	34.7224	21.4013	-0.69303	60.4391	20.5171	-1.47143	27.9044	40.1791	0.510625	54.5616	16.8237	-1.6798	73.5265	44.7245	-0.704785	2.43434	2.37948	-0.0327509	9.28581	9.09574	-0.0295161	30.7517	15.8232	-0.95818
chr5	64748200	64748749	11.1324	4.5433	-1.25648	27.7012	0	-3.89245	8.90922	0	-3.30877	16.2087	3.33574	-2.1829	0	0	0	0.671543	0.169963	-1.92111	6.95292	4.24867	-0.697648	6.28212	2.08658	-1.58551
chr5	65103800	65104149	10.0721	0	-5.68259	8.39432	0	-2.37772	0	0	0	6.84874	1.83707	-1.74205	0	0	0	0.503657	0.169963	-1.51311	3.11052	1.43617	-1.06347	2.67979	0	-8.07135
chr5	65113100	65113999	38.4331	19.7275	-0.955079	141.025	36.8549	-1.8801	62.0284	68.211	0.135001	63.465	16.6787	-1.90904	108.084	62.0803	-0.790177	4.86868	1.95457	-1.31228	5.76361	4.48803	-0.353914	18.1874	9.96919	-0.866738
chr5	65494100	65494999	14.048	6.57583	-1.07229	58.7602	0	-4.92506	21.1804	0	-4.47121	22.1443	3.86752	-2.42908	45.5864	16.0207	-1.45262	2.43434	0.849814	-1.50735	7.95926	3.94946	-0.992917	7.02895	0	-9.45922
chr5	65670350	65671349	29.4212	4.66286	-2.60675	73.0306	0	-5.22941	32.6111	0	-5.07087	36.2983	4.64103	-2.88889	52.9391	0	-5.75326	5.70811	1.86959	-1.60512	8.59967	4.90691	-0.797039	15.3758	4.86868	-1.65704
chr5	65745200	65745899	28.096	11.1191	-1.32183	63.7968	23.5567	-1.36431	36.8136	42.0479	0.187038	65.5196	15.9052	-2.02206	75.7323	0	-6.26176	6.29571	1.69963	-1.88298	6.49549	4.06914	-0.661729	22.9319	11.1864	-1.03496
chr5	65747950	65748949	39.7584	12.793	-1.62077	74.7094	9.87863	-2.69104	33.9559	26.1631	-0.363886	60.4972	9.66881	-2.60851	72.056	22.696	-1.62436	4.28108	1.10476	-1.94461	4.98598	2.5133	-0.960654	25.7435	7.94058	-1.69564
chr5	65899550	65900149	25.9755	11.9561	-1.10654	74.7094	42.934	-0.771596	37.1498	84.0958	1.15741	52.507	23.0118	-1.17967	68.3796	54.7375	-0.315864	2.26646	1.61465	-0.486665	6.99866	6.28324	-0.153259	44.8095	34.8342	-0.363209
chr5	65940850	65941399	15.1082	7.17363	-1.05386	57.9208	6.07915	-2.89078	23.0295	28.0319	0.272834	24.1989	6.23638	-1.90615	43.3806	0	-5.47186	2.85406	0.849814	-1.73596	11.39	12.5665	0.140639	18.8903	10.5488	-0.839964
chr5	65966900	65967599	12.7227	4.66286	-1.41003	61.2785	0	-4.98364	22.5252	0	-4.55614	32.1891	5.55957	-2.47109	0	0	0	3.02194	0.849814	-1.81815	10.1549	12.2074	0.263213	14.1897	5.50624	-1.3641
chr5	66526500	66527649	38.9633	16.0211	-1.27163	121.718	0	-5.95091	45.3866	0	-5.53564	60.7255	8.02511	-2.87387	80.8792	25.3662	-1.63481	5.37234	1.86959	-1.51782	9.92621	8.55717	-0.211808	25.4799	8.46222	-1.58912
chr5	66904550	66905049	25.9755	16.3798	-0.658791	102.411	25.0765	-1.94716	42.8651	51.3919	0.256269	41.7773	13.0529	-1.65589	59.5565	59.4102	-0.00348884	3.5256	1.01978	-1.77962	5.90083	7.42021	0.325609	10.2798	11.3602	0.144043
chr5	66963550	66964199	33.3971	17.0972	-0.957801	99.8924	36.095	-1.41937	35.805	61.6702	0.767879	56.8445	19.386	-1.53745	102.937	68.0881	-0.589202	3.5256	2.63442	-0.419002	6.90718	9.27526	0.420025	23.3713	22.3148	-0.0667074
chr5	67688250	67688649	10.8673	5.1411	-1.05109	26.8618	7.219	-1.64648	16.1375	0	-4.09908	8.21849	2.56224	-1.57345	0	0	0	2.01463	0.594869	-1.74296	6.26678	4.72739	-0.39932	3.55841	2.89802	-0.295242
chr5	72615450	72616699	15.6383	8.84748	-0.807831	25.183	8.73878	-1.33987	14.9608	18.688	0.302783	16.8936	8.17015	-1.02141	14.7053	0	-3.97318	4.28108	2.7194	-0.652757	4.1626	5.26595	0.332099	6.01854	6.14381	0.0296708
chr5	73965050	73965499	5.56618	1.79341	-1.53238	25.183	0	-3.76463	12.2712	0	-3.73023	15.9804	0	-5.76203	0	0	0	2.09857	0.339925	-2.59115	5.48915	1.79521	-1.56027	7.07288	0	-9.46819
chr5	74202500	74202999	11.1324	5.02154	-1.1179	19.3069	0	-3.41325	11.7669	0	-3.67434	12.0994	3.6258	-1.65921	27.2048	0	-4.81787	0.839428	0.0849814	-3.16078	2.65309	1.37633	-0.899037	5.57923	5.15848	-0.11291
chr5	74362750	74363299	7.68663	5.02154	-0.594932	24.3435	0	-3.71938	13.7841	0	-3.88597	8.90336	2.8523	-1.54576	0	0	0	1.42703	0.509888	-1.46682	6.35826	3.88962	-0.694894	5.49137	4.46295	-0.298562
chr5	74383800	74384649	8.21674	0	-5.39519	30.2195	0	-4.00986	20.1718	0	-4.40407	16.437	2.65892	-2.49989	39.7043	0	-5.34711	2.3504	0.934795	-1.32096	2.8818	0	-4.89811	3.47054	0	-8.44317
chr5	74700650	74701649	4.50596	7.29319	0.671093	62.9574	24.6966	-1.28284	28.7449	0	-4.89457	47.4846	21.7065	-1.11862	74.2618	61.4128	-0.270075	2.26646	1.3597	-0.732928	4.84875	5.68483	0.225212	12.6082	7.99854	-0.655893
chr5	74701750	74702249	7.15652	2.39121	-1.5054	49.5265	6.83905	-2.54335	19.4994	0	-4.35751	30.8193	6.4781	-2.19886	34.5575	20.0259	-0.757984	1.59491	0.254944	-2.59874	3.29349	4.30851	0.377521	10.2359	6.25973	-0.708573
chr5	74732750	74733949	21.2045	10.6409	-0.981431	64.6362	14.8179	-1.98631	22.0209	34.5727	0.627826	63.2367	20.6913	-1.5978	92.6434	68.7556	-0.424868	2.26646	1.01978	-1.14446	8.23372	7.65957	-0.102985	25.6996	23.8797	-0.105918
chr5	74818300	74819049	11.9275	7.891	-0.583896	39.4533	32.6755	-0.257572	16.978	63.539	1.84394	43.8319	23.5436	-0.888223	61.027	68.7556	0.169413	2.3504	3.73918	0.667544	7.82204	7.121	-0.133672	12.0371	13.5627	0.172029
chr5	75203550	75204449	24.3852	9.32572	-1.36789	36.935	0	-4.283	21.6847	0	-4.50365	19.1765	6.52645	-1.51252	34.5575	0	-5.15208	2.01463	0.849814	-1.23556	5.58063	5.14627	-0.114759	7.02895	5.15848	-0.44562
chr5	75209500	75210199	14.8431	3.82594	-1.90171	42.811	0	-4.48578	16.8099	0	-4.1546	20.7745	4.25428	-2.2102	30.1459	0	-4.96097	2.51829	0.764832	-1.7062	6.67846	4.48803	-0.563084	6.15033	3.30374	-0.894545
chr5	76289000	76289499	10.6022	6.57583	-0.672862	41.1322	9.87863	-1.8604	13.2798	17.7536	0.39319	12.3277	3.77084	-1.6332	28.6753	16.0207	-0.801972	2.26646	0.679851	-1.72243	3.56795	2.93218	-0.274618	3.6902	3.47763	-0.0853573
chr5	76565200	76565999	19.6142	5.73891	-1.73826	67.994	0	-5.12916	35.805	0	-5.20183	18.9482	3.81918	-2.22429	49.2628	19.3584	-1.30387	2.43434	0.764832	-1.65749	3.47646	1.67553	-1.01028	3.77806	0	-8.56532
chr5	77529000	77529499	7.95169	0	-5.34903	25.183	0	-3.76463	14.1203	16.8192	0.236945	0	1.83707	2.8326	0	0	0	1.25914	0.0849814	-3.74007	5.1232	3.7101	-0.455105	5.93068	3.70947	-0.675531
chr5	87164750	87165249	8.21674	0	-5.39519	7.55489	0	-2.25624	9.74972	0	-3.42623	10.7297	0	-5.20029	0	0	0	4.53291	1.44468	-1.64291	1.37229	0	-3.87999	5.66709	0	-9.14901
chr5	89022400	89022849	4.77101	0	-4.63547	26.0224	0	-3.80851	12.7755	0	-3.78403	12.3277	0	-5.39549	0	0	0	1.42703	0.594869	-1.24839	6.22103	3.53058	-0.79996	6.89716	0	-9.43195
chr5	89092750	89093349	19.084	5.85847	-1.67038	32.7378	0	-4.11844	16.6418	0	-4.14092	18.035	3.43243	-2.29641	26.4695	0	-4.77976	3.77743	0.679851	-2.45686	8.82838	6.5226	-0.431001	5.4035	3.18782	-0.759473
chr5	89461650	89462849	32.3369	15.6624	-1.03646	98.2135	28.876	-1.69852	46.3952	56.9983	0.291269	68.4874	12.0377	-2.47907	91.1729	38.7168	-1.21459	5.12051	2.12453	-1.26518	7.13589	6.16356	-0.208189	19.11	8.46222	-1.17427
chr5	89510150	89510949	18.5539	4.78242	-1.91227	42.811	0	-4.48578	23.0295	0	-4.58673	34.2437	11.4092	-1.56078	67.6444	0	-6.10107	2.68617	1.86959	-0.520494	8.91987	7.83909	-0.184133	15.0244	8.28834	-0.85737
chr5	89895750	89897549	47.9752	29.1728	-0.71381	47.8476	44.0739	-0.113576	39.3351	85.9646	1.10839	50.6807	29.6833	-0.765793	80.8792	101.465	0.323558	5.876	3.39925	-0.787831	6.86143	5.02659	-0.441385	21.6579	26.7198	0.302884
chr5	90013700	90014699	19.8792	10.2822	-0.93776	11.752	9.49868	-0.258178	5.88345	29.9007	2.16644	26.4818	18.7092	-0.494558	39.7043	54.07	0.436084	1.93069	1.3597	-0.502705	2.47012	3.53058	0.498367	2.72372	7.30301	1.4196
chr5	91269700	91270999	13.2528	6.45627	-1.01512	87.3009	34.5752	-1.28781	37.8222	53.2607	0.483026	45.2017	17.0655	-1.3897	111.025	74.7634	-0.564248	3.86137	0.849814	-2.17075	7.36461	5.9242	-0.309298	10.7191	14.8958	0.474341
chr5	91348450	91348899	5.83124	2.39121	-1.21883	20.1464	0	-3.469	8.74112	0	-3.28409	13.4692	3.72249	-1.77528	0	0	0	1.51097	0.339925	-2.11987	3.43072	1.79521	-0.897603	4.87633	3.88335	-0.327741
chr5	92039250	92040049	11.6625	6.33671	-0.859768	20.1464	0	-3.469	14.1203	0	-3.91841	13.0126	4.68937	-1.41586	0	0	0	2.01463	0.849814	-1.23556	5.48915	3.23138	-0.746509	6.28212	5.33236	-0.23607
chr5	92401050	92401499	10.0721	0	-5.68259	28.5407	0	-3.93266	17.3141	0	-4.19489	28.0798	4.54434	-2.55049	31.6164	0	-5.02753	3.02194	0.594869	-2.32555	5.94658	4.0093	-0.557224	9.48908	6.02788	-0.653745
chr5	92514700	92515399	23.59	7.77144	-1.57744	68.8334	0	-5.14636	30.2577	0	-4.96614	34.0154	4.20593	-2.92896	61.7623	0	-5.97183	4.1132	1.01978	-2.00143	6.54123	4.42819	-0.552518	14.1897	3.88335	-1.86678
chr5	93139500	93140499	15.1082	4.30418	-1.76497	43.6505	0	-4.51256	19.8356	0	-4.38098	23.2857	3.04568	-2.81754	0	0	0	3.94531	0.594869	-2.7091	4.25409	2.8125	-0.580114	8.74226	2.60822	-1.74107
chr5	93650600	93651149	16.6985	0	-6.40075	45.3293	0	-4.56466	20.8442	0	-4.44918	15.2955	5.46288	-1.43627	32.3517	0	-5.05969	3.5256	0.679851	-2.3576	8.18798	4.66755	-0.797773	6.85323	0	-9.42274
chr5	93679650	93680849	16.1684	10.1626	-0.659523	44.4899	0	-4.53884	22.3571	0	-4.54579	36.07	6.57479	-2.40336	51.4686	0	-5.71338	4.86868	1.95457	-1.31228	7.22738	3.4109	-1.06146	9.18156	3.24578	-1.49731
chr5	93711350	93711949	13.5179	5.02154	-1.39351	70.5123	0	-5.18015	29.2491	0	-4.91882	21.916	3.04568	-2.73123	0	0	0	7.0512	1.86959	-1.9095	6.44975	3.17154	-1.00147	5.88674	0	-9.20377
chr5	98160250	98161349	26.5056	18.1732	-0.53954	32.7378	16.3377	-0.921693	23.0295	39.2447	0.743992	25.7969	15.4701	-0.726687	48.5275	48.0622	-0.0136181	2.43434	1.78461	-0.445777	3.8424	1.13697	-1.67227	7.29253	9.27367	0.346298
chr5	98260100	98260849	23.8551	14.4668	-0.713783	52.8842	19.7573	-1.33489	23.3657	25.2287	0.106297	24.1989	10.7807	-1.14466	54.4096	46.0596	-0.235647	3.18983	1.3597	-1.22413	5.99232	5.26595	-0.183158	15.5076	15.0697	-0.0412984
chr5	98344000	98344899	23.59	8.4888	-1.45313	98.2135	0	-5.64693	38.9989	24.2943	-0.661144	42.4622	10.9258	-1.92952	62.4975	27.3687	-1.1624	6.37966	2.37948	-1.41904	6.54123	5.56515	-0.229336	10.3238	6.43361	-0.681426
chr5	99190800	99191899	22.7948	4.90198	-2.17218	74.7094	12.1583	-2.43776	34.4602	13.0816	-1.33239	39.7227	7.88008	-2.29063	72.056	34.7116	-1.03261	7.47091	1.01978	-2.86088	2.28714	0	-4.57721	11.2463	4.40499	-1.35025
chr5	99220300	99220899	7.95169	0	-5.34903	41.1322	0	-4.43069	16.978	0	-4.16816	13.0126	2.22383	-2.39911	32.3517	0	-5.05969	3.35771	0.594869	-2.47707	3.8424	0	-5.301	3.77806	0	-8.56532
chr5	99497400	99497699	5.56618	3.70638	-0.561784	21.8252	0	-3.57442	8.74112	9.34398	0.0866307	6.84874	1.45032	-2.03007	0	0	0	1.25914	0.509888	-1.28758	4.57429	0	-5.54668	2.19655	0	-7.78565
chr5	101056900	101057399	3.18067	0	-4.07924	11.752	0	-2.78157	6.38774	0	-2.88513	0	1.78873	2.79959	0	0	0	0.335771	0.594869	0.806805	4.29983	3.76994	-0.185136	2.46013	6.08584	1.30324
chr5	101257600	101258249	7.15652	0	-5.20095	17.6281	0	-3.29485	10.5902	0	-3.53483	19.4048	0	-6.03744	30.8811	0	-4.99463	2.09857	0.849814	-1.29417	4.84875	0	-5.62899	4.9642	0	-8.95832
chr5	101305850	101306449	13.5179	4.18462	-1.64553	34.4167	0	-4.18653	16.8099	0	-4.1546	27.395	4.97944	-2.39117	30.1459	0	-4.96097	3.10589	0.594869	-2.36495	5.99232	4.66755	-0.353744	17.8799	4.40499	-2.01866
chr5	101308900	101309649	12.4576	0	-5.98386	57.0814	0	-4.88463	25.3829	0	-4.72153	49.5392	5.75294	-3.04157	59.5565	22.0285	-1.39486	5.03657	1.52966	-1.71269	7.22738	5.38563	-0.417639	17.792	3.94131	-2.17164
chr5	102995400	102996349	14.313	11.5974	-0.298883	35.2561	0	-4.21941	13.9522	0	-3.90228	18.7199	5.46288	-1.72265	0	0	0	2.51829	1.18974	-1.07544	9.42304	10.1729	0.109344	12.3007	8.57814	-0.51949
chr5	103052550	103053549	8.4818	7.65188	-0.144956	48.687	22.0369	-1.07636	21.1804	53.2607	1.29062	24.4272	9.81384	-1.28977	41.1748	26.7012	-0.606433	2.3504	2.20952	-0.0887865	5.85509	5.02659	-0.216124	6.76536	7.41893	0.132857
chr5	103095800	103096549	30.4815	19.1297	-0.666549	81.4249	47.4934	-0.753242	38.8308	72.883	0.89136	51.8221	19.9661	-1.36283	88.9671	103.467	0.215581	2.68617	1.52966	-0.808296	7.54758	6.2234	-0.274303	12.8718	12.5195	-0.0400067
chr5	103099800	103100599	6.89146	0	-5.14801	26.0224	0	-3.80851	10.4221	0	-3.51376	12.0994	3.43243	-1.73209	25.7343	0	-4.74062	1.00731	0.424907	-1.22599	8.09649	7.121	-0.182807	5.5353	5.96992	0.108862
chr5	103879550	103880549	8.21674	5.02154	-0.688785	15.9492	0	-3.16585	10.7583	17.7536	0.673484	9.81652	2.94899	-1.63865	18.3816	13.3506	-0.433578	0.839428	1.01978	0.277767	2.37863	4.06914	0.750208	2.24048	2.84006	0.340762
chr5	104066350	104066849	10.3372	4.18462	-1.26497	16.7886	12.5383	-0.370006	9.58162	0	-3.40349	11.1863	6.96154	-0.661562	0	21.361	4.48291	0.839428	0.764832	-0.132608	8.18798	9.57446	0.223161	12.8278	19.7645	0.62324
chr5	104169450	104170349	11.3974	2.86945	-1.91775	40.2927	0	-4.40234	21.1804	0	-4.47121	18.035	0	-5.93349	0	0	0	4.02926	1.10476	-1.85736	12.3506	10.6516	-0.211664	12.081	5.44828	-1.14742
chr5	104217700	104219199	24.6502	10.2822	-1.24532	73.87	23.1768	-1.59144	29.2491	43.9167	0.570357	39.4944	12.4244	-1.64496	60.2917	40.7194	-0.554976	3.18983	1.61465	-0.977869	10.0177	10.4122	0.0551872	23.8545	15.7652	-0.597204
chr5	104665600	104666149	9.80708	4.30418	-1.15168	36.0956	0	-4.25155	13.616	0	-3.86947	20.5462	2.61058	-2.84041	21.3227	0	-4.48044	1.7628	0.594869	-1.55133	4.1626	0	-5.41366	9.75267	3.41967	-1.50921
chr5	104800300	104800699	16.1684	4.06506	-1.94028	33.5773	0	-4.15288	12.6074	0	-3.76632	17.5784	4.93109	-1.77304	0	0	0	1.84674	0.424907	-2.094	7.41035	5.80452	-0.347061	12.9157	10.0851	-0.356584
chr5	104833400	104834499	13.5179	9.80397	-0.455484	44.4899	27.7361	-0.644699	24.0381	0	-4.64605	28.3081	15.7118	-0.837287	55.1449	40.7194	-0.428438	1.51097	0.849814	-0.822897	8.59967	7.48005	-0.198753	15.0683	15.2436	0.0166744
chr5	107414050	107415099	22.2647	12.0756	-0.871866	67.1545	30.0158	-1.11104	21.5166	47.6543	1.11158	45.6583	27.2177	-0.739964	77.2028	100.797	0.380404	2.85406	1.44468	-0.977355	7.36461	8.13829	0.142279	11.466	13.8525	0.272575
chr5	107418300	107418699	7.42157	5.02154	-0.545612	27.7012	6.07915	-1.87825	13.616	14.016	0.0389504	25.3403	2.56224	-3.1632	37.4985	14.0181	-1.3581	1.67886	0.679851	-1.29169	7.77629	7.89893	0.0222899	19.0221	14.7219	-0.369486
chr5	107532600	107533099	14.5781	4.90198	-1.53433	34.4167	0	-4.18653	17.9865	0	-4.24691	13.6975	7.10658	-0.918288	25.7343	0	-4.74062	2.43434	0.934795	-1.37137	6.58698	7.95877	0.269205	14.4533	19.2429	0.412679
chr5	107576450	107578049	23.3249	8.4888	-1.43696	47.0082	0	-4.61495	23.3657	0	-4.60678	34.7003	7.97677	-2.08023	44.8512	16.6883	-1.37417	1.93069	0.679851	-1.49221	13.8144	14.4215	0.0616192	19.0221	17.9677	-0.0822231
chr5	107593400	107594949	43.4692	10.1626	-2.07522	99.8924	4.17942	-4.04343	49.7572	0	-5.66554	108.21	12.1344	-3.12542	133.083	0	-7.06698	8.47823	2.46446	-1.77835	14.775	16.3963	0.149254	55.5287	40.0507	-0.471307
chr5	107723900	107725699	46.1198	24.1512	-0.927633	71.3517	25.8364	-1.39786	33.6197	38.3103	0.183314	26.2535	9.08868	-1.49991	0	0	0	4.1132	1.44468	-1.50306	9.14858	8.49733	-0.105343	9.18156	7.07117	-0.376322
chr5	107881800	107882349	9.54202	0	-5.60615	15.9492	0	-3.16585	8.06873	0	-3.1809	5.93557	0	-4.37749	0	0	0	0.5876	0.424907	-0.458474	3.15626	0	-5.02514	3.07517	0	-8.2692
chr5	108284550	108284899	10.3372	0	-5.71935	22.6647	4.55937	-1.91082	11.4307	0	-3.63584	13.2409	3.6258	-1.78626	0	0	0	0.0839428	0.254944	1.49583	9.92621	8.31781	-0.252259	6.41392	3.24578	-0.980448
chr5	108377950	108378549	4.77101	2.15209	-1.0796	27.7012	0	-3.89245	12.4393	0	-3.74839	13.4692	3.52912	-1.84636	22.058	0	-4.52719	0.923371	0.254944	-1.81676	5.39766	6.10372	0.174315	3.99771	1.62289	-1.29535
chr5	108438050	108439199	21.9997	11.1191	-0.971774	36.935	3.41952	-2.84483	28.9129	0	-4.9027	23.0574	5.80129	-1.9367	47.7922	0	-5.60858	3.60954	1.44468	-1.3151	7.68481	5.68483	-0.428386	4.8324	4.69479	-0.0415912
chr5	108491800	108492199	5.83124	0	-4.91438	16.7886	0	-3.23179	10.9264	0	-3.57609	11.6429	2.46555	-2.11051	24.999	0	-4.70038	1.09126	0.0849814	-3.53536	3.11052	2.09441	-0.548971	2.50406	0	-7.97388
chr5	109125450	109126449	16.9636	6.09759	-1.44648	49.5265	0	-4.68724	31.6025	0	-5.02691	44.0602	2.99733	-3.7499	43.3806	0	-5.47186	7.21908	1.95457	-1.8796	10.0177	6.16356	-0.691826	28.8187	5.68012	-2.34097
chr5	111121350	111121799	4.50596	4.78242	0.0823598	16.7886	9.49868	-0.708392	7.90063	0	-3.15391	18.2633	7.97677	-1.16531	0	0	0	0.671543	0.424907	-0.648098	3.88815	3.7101	-0.0658885	11.3781	9.73735	-0.224446
chr5	111419800	111420799	15.9034	2.98901	-2.33618	9.23375	0	-2.48977	15.297	0	-4.02653	19.1765	4.15759	-2.1274	45.5864	0	-5.54184	1.42703	0.424907	-1.72431	8.05075	7.36036	-0.127687	9.57694	3.76743	-1.34367
chr5	112807650	112808149	10.6022	2.39121	-2.05963	44.4899	0	-4.53884	18.6589	0	-4.29711	28.3081	0	-6.57532	0	0	0	4.7008	0.424907	-3.43719	6.26678	1.55585	-1.94299	19.2417	0	-10.9108
chr5	112811900	112812449	14.8431	6.09759	-1.25623	32.7378	0	-4.11844	17.6503	14.016	-0.312705	19.1765	1.98211	-3.09329	0	0	0	3.77743	0.764832	-2.28926	8.23372	4.42819	-0.880027	10.2359	0	-10.0008
chr5	114110650	114111199	5.03607	2.98901	-0.715373	73.0306	11.3984	-2.48542	19.6675	0	-4.36929	17.3501	2.70727	-2.55315	37.4985	0	-5.26673	1.42703	0.509888	-1.46682	4.75726	2.69282	-0.798422	4.9642	0	-8.95832
chr5	115716650	115717599	41.3488	21.6405	-0.927802	84.7826	30.0158	-1.43862	44.5461	71.9486	0.679553	42.9188	15.7118	-1.43252	63.9681	56.0725	-0.186934	4.86868	3.6542	-0.412995	15.827	13.5239	-0.225336	13.7943	15.9391	0.208358
chr5	121294650	121295199	16.6985	7.41275	-1.15041	21.8252	8.73878	-1.14966	14.7927	6.54078	-1.06647	0	4.30262	3.93942	0	0	0	2.51829	1.01978	-1.29583	2.79032	2.75266	-0.0189215	2.4162	3.65151	0.593738
chr5	121888100	121888549	6.36135	0	-5.03592	16.7886	0	-3.23179	11.935	0	-3.69321	0	0	0	0	0	0	1.59491	0.254944	-2.59874	5.48915	4.48803	-0.284754	3.73413	2.4923	-0.581376
chr5	122174300	122174699	6.09629	5.1411	-0.237364	16.7886	0	-3.23179	12.1031	0	-3.71184	7.53361	0	-4.70664	15.4406	0	-4.03919	0.167886	0.339925	0.976097	11.4357	9.3351	-0.289999	4.17344	2.72414	-0.613602
chr5	123045450	123045949	8.4818	4.06506	-1.02543	10.0732	0	-2.59373	10.254	0	-3.49237	0	0	0	0	0	0	0.251829	0.339925	0.418425	5.48915	4.54787	-0.266059	3.47054	1.04329	-1.72441
chr5	123727100	123727899	13.2528	0	-6.07176	18.4675	0	-3.35526	12.9436	0	-3.80153	14.1541	0	-5.59037	0	0	0	1.00731	0.509888	-0.968492	4.57429	2.27393	-0.977467	2.46013	0	-7.94844
chr5	124293750	124294349	10.6022	3.9455	-1.38171	26.8618	0	-3.85109	14.6246	0	-3.96574	28.5364	1.88542	-3.72191	0	0	0	1.1752	0.339925	-1.76001	4.62003	0	-5.56072	14.5411	0	-10.5069
chr5	124896400	124898249	42.9391	15.1842	-1.48755	23.5041	0	-3.67266	15.297	59.8015	1.8995	31.0476	15.9052	-0.951899	0	0	0	8.14246	3.90914	-1.0567	8.82838	8.13829	-0.116054	24.3817	27.763	0.187297
chr5	125817350	125818299	19.3491	5.97803	-1.66188	63.7968	0	-5.03995	34.9645	0	-5.1685	49.3109	2.99733	-3.91129	45.5864	0	-5.54184	4.44897	2.12453	-1.06279	9.88047	5.68483	-0.786831	17.4406	4.11519	-2.08074
chr5	129511200	129511749	11.3974	0	-5.85766	31.8984	0	-4.08315	15.1289	0	-4.01157	0	1.83707	2.8326	0	0	0	3.44166	0.934795	-1.86922	9.74324	6.70212	-0.533148	7.29253	2.26046	-1.68541
chr5	129630100	129630799	9.01191	7.29319	-0.297919	11.752	0	-2.78157	0	0	0	9.58823	5.07613	-0.879146	0	13.3506	3.84304	0.755486	0.594869	-0.339751	3.38497	3.47074	0.0350754	4.43702	5.44828	0.295606
chr5	130509300	130510349	19.8792	6.81495	-1.5172	20.9858	0	-3.52267	9.74972	0	-3.42623	13.6975	4.10925	-1.66656	0	0	0	2.68617	1.3597	-0.97705	7.63906	6.10372	-0.319026	3.55841	3.18782	-0.158189
chr5	131570900	131571649	14.313	8.96704	-0.662821	35.2561	20.8971	-0.702314	23.5338	0	-4.6167	42.6905	10.2489	-2.02692	52.2038	0	-5.73346	4.95263	3.99412	-0.309618	5.35192	5.68483	0.0855115	8.47867	5.2744	-0.683799
chr5	134908850	134909699	17.2287	6.69539	-1.33776	59.5997	11.7784	-2.16052	31.7706	0	-5.03433	29.2213	5.17281	-2.4314	43.3806	0	-5.47186	3.94531	1.3597	-1.52993	10.1549	10.5917	0.0601805	16.0348	7.88262	-1.02353
chr5	135636850	135637499	11.3974	6.93451	-0.700917	32.7378	14.438	-1.07947	18.3227	0	-4.27223	21.0028	9.3304	-1.14537	0	0	0	2.09857	1.78461	-0.232597	11.9389	7.36036	-0.690385	13.6625	12.4615	-0.132645
chr5	135843900	135844799	29.6863	11.5974	-1.34102	75.5489	16.7177	-2.0507	35.3007	40.1791	0.181915	68.7157	15.7118	-2.10779	80.8792	37.3817	-1.09308	4.19714	1.18974	-1.81012	7.86778	9.3351	0.24386	26.7979	19.8225	-0.434792
chr5	136982100	136982499	8.21674	4.06506	-0.980696	27.7012	0	-3.89245	13.4479	0	-3.85279	11.4146	2.4172	-2.10811	0	0	0	0.839428	0.339925	-1.27944	10.1549	9.3351	-0.120208	5.27171	3.30374	-0.672543
chr5	137103300	137104149	7.15652	0	-5.20095	37.7744	0	-4.31377	22.189	0	-4.53537	36.9832	0	-6.95742	28.6753	0	-4.89119	2.85406	0.594869	-2.24336	5.94658	0	-5.91805	13.2671	0	-10.3747
chr5	139650450	139651499	24.3852	3.70638	-2.65389	57.9208	0	-4.90498	23.1976	0	-4.59679	42.4622	2.70727	-3.82981	44.8512	0	-5.51889	1.93069	1.44468	-0.415861	7.36461	5.56515	-0.397951	18.7585	5.5642	-1.75148
chr5	140567500	140567849	4.2409	0	-4.47278	11.752	0	-2.78157	0	0	0	0	0	0	0	0	0	2.01463	0.424907	-2.21888	4.803	2.09441	-1.15983	2.85551	0	-8.16265
chr5	140976700	140977049	9.54202	4.06506	-1.19166	29.3801	0	-3.97178	13.616	0	-3.86947	11.4146	0	-5.2872	0	0	0	1.42703	0.169963	-2.99732	6.26678	2.57314	-1.25203	6.72143	0	-9.39477
chr5	141048450	141048949	8.4818	0	-5.43992	47.0082	0	-4.61495	20.3399	0	-4.41548	22.3725	0.725161	-4.46702	0	0	0	3.02194	0.679851	-2.13589	9.24007	3.17154	-1.51346	16.2984	0	-10.6714
chr5	144331000	144331599	6.36135	4.42374	-0.504932	22.6647	0	-3.62437	12.9436	0	-3.80153	16.6653	2.8523	-2.42811	0	0	0	1.09126	0.169963	-2.61338	7.59332	6.70212	-0.177622	12.081	7.99854	-0.594323
chr5	144424050	144424699	10.8673	7.891	-0.451914	30.2195	17.0976	-0.754543	13.4479	38.3103	1.44405	19.8613	6.42976	-1.58296	31.6164	34.044	0.103572	1.25914	0.764832	-0.711898	13.7229	11.8484	-0.210241	5.35957	4.9846	-0.104439
chr5	145129650	145130149	14.8431	7.65188	-0.937997	41.9716	16.7177	-1.23217	23.5338	42.9823	0.842152	18.035	6.4781	-1.43565	27.2048	17.3558	-0.619706	2.60223	0.934795	-1.46721	4.52855	3.29122	-0.448755	2.67979	2.95598	0.141018
chr5	145133800	145134299	7.95169	4.5433	-0.781207	40.2927	8.35884	-2.02955	16.8099	19.6224	0.211533	10.5014	2.36886	-2.01692	14.7053	0	-3.97318	1.51097	0.679851	-1.14064	3.70517	3.29122	-0.166158	1.62544	2.37638	0.54514
chr5	149764550	149765149	18.5539	6.57583	-1.46872	44.4899	0	-4.53884	16.6418	0	-4.14092	32.8739	9.52378	-1.7557	41.9101	0	-5.42325	5.20446	0.849814	-2.60042	8.50818	6.2234	-0.445008	18.0117	14.7799	-0.28512
chr5	151402200	151403049	30.4815	8.4888	-1.82014	81.4249	0	-5.38241	41.5203	0	-5.41008	31.2759	6.38142	-2.2406	57.3507	14.6857	-1.8953	8.56217	2.2945	-1.89521	10.1092	6.16356	-0.704813	14.5851	6.83933	-1.09145
chr5	151625450	151626249	12.9878	6.09759	-1.06633	49.5265	37.6148	-0.379276	27.4001	74.7518	1.41539	23.9706	12.4244	-0.931608	33.8222	38.7168	0.189741	4.86868	1.69963	-1.51281	2.83606	0	-4.87581	8.08329	7.30301	-0.14626
chr5	151938100	151938699	5.03607	0	-4.71041	27.7012	0	-3.89245	13.1117	0	-3.81882	10.958	2.56224	-1.97573	0	0	0	3.44166	0.509888	-2.73102	9.60601	8.49733	-0.174989	10.8509	6.14381	-0.819598
chr6	5173600	5173999	4.77101	0	-4.63547	11.752	0	-2.78157	4.87486	0	-2.55455	3.19608	0	-3.5427	0	0	0	0.5876	0	-5.90111	1.601	0	-4.08831	1.01041	0	-6.67301
chr6	5183550	5184299	31.8067	11.2387	-1.48445	30.2195	0	-4.00986	16.4737	0	-4.12711	18.2633	5.02778	-1.80085	0	0	0	3.02194	0.849814	-1.81815	4.34558	2.33377	-0.869175	3.42661	0	-8.42484
chr6	6488350	6488849	15.3733	6.33671	-1.25243	37.7744	0	-4.31377	19.4994	18.688	-0.0582707	8.67507	3.72249	-1.15783	0	0	0	2.26646	0.424907	-2.38801	5.39766	3.94946	-0.441087	2.46013	2.02861	-0.276999
chr6	6857900	6858399	11.1324	3.46726	-1.62768	18.4675	6.83905	-1.21137	9.24542	0	-3.35691	12.7843	2.12714	-2.43051	0	0	0	0.503657	0.764832	0.593078	4.803	0	-5.61559	3.38268	0.869406	-1.94782
chr6	8658000	8658949	12.4576	5.38023	-1.18161	34.4167	0	-4.18653	15.9694	0	-4.08486	8.44678	1.45032	-2.32113	0	12.6831	3.77432	1.09126	0.254944	-2.05539	3.70517	1.85505	-0.960756	3.51447	0	-8.46126
chr6	8666500	8667149	15.1082	0	-6.25816	38.6139	0	-4.3439	23.5338	0	-4.6167	31.7325	1.93376	-3.84199	42.6454	0	-5.44776	4.78474	1.18974	-1.99873	5.26043	0	-5.74428	11.9492	0	-10.2239
chr6	12499900	12500699	15.1082	0	-6.25816	60.4391	16.7177	-1.73805	24.3743	23.3599	-0.0588567	15.5238	4.59269	-1.6934	41.1748	0	-5.39831	1.84674	1.10476	-0.736044	6.40401	6.88164	0.102238	5.18385	2.84006	-0.865812
chr6	12560200	12561049	13.2528	5.1411	-1.3327	39.4533	9.87863	-1.80312	21.6847	14.9504	-0.508131	12.7843	2.90064	-2.0314	0	0	0	2.51829	0.594869	-2.06346	5.35192	2.69282	-0.965043	2.94337	2.43434	-0.272919
chr6	12567400	12568249	9.54202	5.26066	-0.835145	57.0814	0	-4.88463	17.6503	0	-4.22113	18.035	3.52912	-2.25952	26.4695	0	-4.77976	4.7008	0.594869	-2.96128	4.62003	3.59042	-0.355011	3.16303	0	-8.30972
chr6	12869300	12870099	8.4818	5.85847	-0.519041	32.7378	0	-4.11844	17.4822	15.8848	-0.130419	9.13165	2.4172	-1.79539	21.3227	0	-4.48044	1.00731	0.254944	-1.94101	3.11052	0	-5.00473	2.67979	0	-8.07135
chr6	13011300	13012349	11.6625	20.2057	0.78257	17.6281	79.7889	2.05899	10.0859	156.044	3.82437	29.6779	40.8991	0.458714	52.2038	120.155	1.18726	1.93069	5.69375	1.55534	3.61369	3.17154	-0.182883	13.4868	26.0242	0.947793
chr6	13529200	13530099	20.6744	6.33671	-1.6751	11.752	0	-2.78157	14.9608	0	-3.99646	15.9804	2.36886	-2.60884	0	8.67789	3.27469	3.02194	1.10476	-1.44351	6.17529	4.12899	-0.569371	6.06247	0	-9.24614
chr6	13696800	13698049	21.4696	9.32572	-1.18577	158.653	17.4776	-3.04406	60.6836	38.3103	-0.649979	83.7829	12.6661	-2.69706	134.553	42.0544	-1.65463	16.7046	4.16409	-2.00158	4.84875	0.897605	-2.31052	8.78619	3.01394	-1.54045
chr6	14167750	14168149	8.4818	0	-5.43992	12.5915	0	-2.86705	10.0859	0	-3.47066	7.07703	0	-4.62001	0	0	0	1.34309	0.254944	-2.35249	2.37863	0	-4.63147	3.29482	0	-8.36843
chr6	15236650	15237599	9.80708	0	-5.64488	12.5915	0	-2.86705	12.7755	0	-3.78403	8.67507	0.966881	-2.82464	9.55845	0	-3.40033	1.51097	0.254944	-2.52123	3.88815	0	-5.31765	3.64627	0	-8.51423
chr6	15702500	15703149	4.50596	1.79341	-1.23925	24.3435	7.97889	-1.4005	12.1031	0	-3.71184	0	1.74039	2.76581	0	7.34283	3.06054	1.51097	0.509888	-1.54872	7.54758	7.53989	-0.00145189	3.29482	3.88335	0.23644
chr6	15795850	15796599	22.2647	13.6299	-0.69987	12.5915	15.5778	0.268631	16.8099	27.0975	0.657768	21.6877	6.67148	-1.65716	35.2927	32.709	-0.106547	4.7008	2.03955	-1.20066	4.62003	3.82978	-0.264347	13.8822	12.3456	-0.169111
chr6	17212750	17213199	9.27697	3.70638	-1.27859	31.8984	0	-4.08315	13.2798	0	-3.8359	12.556	1.59535	-2.7619	0	0	0	1.51097	0.254944	-2.52123	5.48915	2.5133	-1.09676	4.61275	0	-8.85261
chr6	17228250	17228899	38.4331	15.0646	-1.33965	97.3741	16.3377	-2.43805	38.9989	28.9663	-0.416617	78.9888	10.9258	-2.8203	94.8492	32.709	-1.50763	3.77743	0.764832	-2.28926	5.58063	3.53058	-0.645851	19.8128	8.52018	-1.21652
chr6	17509400	17510349	9.80708	6.81495	-0.512516	36.0956	0	-4.25155	16.3056	22.4255	0.436847	31.9608	5.46288	-2.48492	29.4106	0	-4.9265	2.85406	1.10476	-1.36133	8.69115	5.68483	-0.603776	7.99543	3.3617	-1.2475
chr6	21753600	21754699	18.2889	0	-6.53051	18.4675	0	-3.35526	16.1375	0	-4.09908	20.3179	2.90064	-2.68746	34.5575	0	-5.15208	3.5256	1.01978	-1.77962	3.61369	0	-5.21478	4.52489	0	-8.82492
chr6	21773300	21774149	14.048	5.02154	-1.44821	29.3801	0	-3.97178	12.9436	0	-3.80153	9.81652	2.61058	-1.79734	0	0	0	3.5256	0.934795	-1.90388	3.88815	0	-5.31765	2.89944	0	-8.1846
chr6	28521700	28522449	14.5781	0	-6.20732	26.8618	0	-3.85109	13.4479	0	-3.85279	24.1989	3.33574	-2.75239	0	0	0	2.43434	0.509888	-2.23317	9.51452	7.48005	-0.343009	19.11	5.44828	-1.80856
chr6	28536500	28537699	25.4454	17.5754	-0.528817	53.7236	25.4565	-1.02114	30.762	58.8671	0.914459	35.8417	12.8595	-1.45756	42.6454	28.7038	-0.555181	2.68617	2.2945	-0.22646	9.92621	7.121	-0.473505	11.0706	11.0704	-1.98923e-05
chr6	28565000	28565899	12.9878	4.42374	-1.51207	35.2561	0	-4.21941	16.3056	0	-4.11316	11.6429	2.07879	-2.32784	0	0	0	2.3504	1.18974	-0.976311	10.4294	8.43749	-0.302537	3.77806	4.17315	0.143131
chr6	28683700	28684549	12.4576	5.49979	-1.15103	19.3069	0	-3.41325	13.7841	0	-3.88597	15.5238	2.27217	-2.62104	16.9111	0	-4.16278	1.7628	1.01978	-0.783699	8.37095	7.53989	-0.148973	5.05206	2.60822	-0.951138
chr6	28687500	28688499	14.8431	7.41275	-0.982616	45.3293	0	-4.56466	21.0123	0	-4.46024	10.5014	2.51389	-1.94058	0	0	0	2.43434	0.509888	-2.23317	8.41669	5.98404	-0.485265	5.09599	1.39105	-1.86568
chr6	29214200	29214649	28.8911	7.77144	-1.86767	54.5631	6.83905	-2.6779	25.7191	0	-4.7398	30.8193	5.41453	-2.4451	35.2927	18.0233	-0.931911	2.18251	0.339925	-2.64747	6.90718	2.93218	-1.20848	7.73184	3.41967	-1.17461
chr6	29216800	29217599	18.0238	6.57583	-1.42736	21.8252	0	-3.57442	11.4307	0	-3.63584	29.6779	6.67148	-2.10436	27.9401	0	-4.855	1.34309	0.594869	-1.16156	7.54758	3.35106	-1.14796	9.7966	4.57887	-1.09561
chr6	29219050	29219699	8.4818	3.46726	-1.24329	15.9492	4.93931	-1.37106	9.41352	12.1472	0.336295	21.0028	3.81918	-2.37061	36.7633	16.0207	-1.14969	0.671543	0.424907	-0.648098	6.08381	4.60771	-0.39347	11.7735	4.92664	-1.25517
chr6	29563300	29563699	13.2528	10.5213	-0.327424	35.2561	10.2586	-1.60369	13.7841	24.2943	0.77477	14.8389	4.97944	-1.51981	20.5874	11.348	-0.805912	0.419714	0	-5.42531	2.8818	2.8125	-0.0339282	2.19655	3.41967	0.636278
chr6	29722300	29722699	8.4818	3.82594	-1.10867	28.5407	0	-3.93266	7.90063	0	-3.15391	8.44678	2.4172	-1.68663	0	0	0	1.00731	0.169963	-2.499	8.55392	7.36036	-0.214108	3.90985	3.3617	-0.217321
chr6	30075550	30076049	7.15652	0	-5.20095	14.2703	0	-3.02417	13.1117	0	-3.81882	11.6429	3.23905	-1.75471	14.7053	0	-3.97318	0.839428	0.424907	-0.965786	4.43706	2.57314	-0.763225	6.72143	3.18782	-1.07382
chr6	30201450	30202099	7.15652	0	-5.20095	31.059	13.6781	-1.07629	14.7927	22.4255	0.568827	13.2409	3.57746	-1.80414	0	13.3506	3.84304	0.671543	0.0849814	-2.84309	6.72421	6.34308	-0.082911	1.97689	0	-7.63437
chr6	30503250	30504349	16.1684	5.85847	-1.43389	55.4025	0	-4.84304	32.2749	0	-5.05636	43.8319	4.68937	-3.14489	54.4096	0	-5.79206	3.02194	0.764832	-1.96829	6.72421	2.75266	-1.25836	16.0348	3.65151	-2.1316
chr6	30504500	30505549	31.2766	11.8365	-1.38687	134.309	24.3166	-2.37284	50.0934	44.8511	-0.15618	58.4426	7.97677	-2.82727	97.055	24.0311	-1.96987	3.35771	0.424907	-2.95299	5.99232	3.4109	-0.79515	12.3885	3.41967	-1.85403
chr6	31128150	31128749	14.313	7.53232	-0.908377	37.7744	7.97889	-1.99489	15.4651	0	-4.04134	16.2087	3.81918	-2.0028	0	0	0	1.93069	0.424907	-2.15779	10.3379	8.49733	-0.27987	7.42433	8.46222	0.188538
chr6	31210650	31211399	8.4818	2.51077	-1.67929	10.9126	0	-2.69071	8.23683	0	-3.2074	11.1863	0	-5.2588	19.1169	0	-4.33034	0.923371	0.679851	-0.436167	4.89449	3.29122	-0.558533	5.09599	0	-8.99605
chr6	31307050	31307849	16.6985	7.65188	-1.10579	75.5489	18.9974	-1.8849	30.2577	25.2287	-0.253065	39.951	7.15492	-2.43276	48.5275	28.0363	-0.770373	4.95263	2.2945	-1.10665	8.09649	4.60771	-0.799982	6.58964	6.37565	-0.0475544
chr6	31339750	31340049	8.74685	1.91297	-2.08211	49.5265	0	-4.68724	18.6589	0	-4.29711	18.9482	3.33574	-2.4044	0	0	0	0.671543	0.254944	-1.36312	8.41669	3.88962	-1.09404	4.39309	1.79677	-1.2851
chr6	33259950	33260899	24.3852	16.858	-0.527336	47.0082	18.6174	-1.24916	26.8958	42.0479	0.625896	18.035	6.9132	-1.34589	36.7633	31.3739	-0.222151	2.26646	1.01978	-1.14446	6.99866	6.5226	-0.10015	2.59192	0	-8.02344
chr6	34137050	34137699	0.795169	0.597803	-0.318909	1.67886	0	-0.87926	1.51289	0	-1.32935	4.10924	0.483441	-2.49264	0	0	0	0.503657	1.10476	1.11785	2.51586	0.718084	-1.67696	3.6902	2.08658	-0.819568
chr6	34137800	34138549	11.1324	9.0866	-0.287225	55.4025	13.2981	-1.90776	32.7792	0	-5.07806	22.3725	2.94899	-2.80288	0	0	0	3.44166	1.44468	-1.24658	1.87546	0.837765	-1.07489	2.06475	0.115921	-4.04235
chr6	34621400	34622099	15.1082	8.36924	-0.837066	60.4391	23.1768	-1.31036	22.5252	24.2943	0.104607	28.7647	11.6509	-1.28215	64.7033	50.0648	-0.363638	0.839428	0.594869	-0.489868	6.44975	5.98404	-0.106411	7.07288	8.23038	0.218375
chr6	35449950	35450549	9.80708	4.30418	-1.15168	20.9858	0	-3.52267	13.2798	0	-3.8359	0	1.83707	2.8326	0	0	0	1.00731	0.169963	-2.499	4.62003	2.93218	-0.638443	4.92026	0	-8.94552
chr6	36555700	36556299	29.6863	16.6189	-0.829399	86.4615	26.9762	-1.61018	38.1584	54.1951	0.495219	36.7549	10.1039	-1.83254	72.7912	44.057	-0.711698	3.44166	1.52966	-1.16467	5.26043	3.65026	-0.515358	3.73413	2.89802	-0.364592
chr6	36739300	36739749	9.54202	2.39121	-1.91059	25.183	0	-3.76463	12.7755	0	-3.78403	8.21849	1.25695	-2.45188	0	0	0	0.923371	0.254944	-1.81676	7.27312	7.121	-0.0300761	5.27171	4.9846	-0.0806373
chr6	37548050	37548399	6.6264	3.46726	-0.896425	22.6647	0	-3.62437	8.90922	0	-3.30877	10.958	3.6258	-1.51989	21.3227	0	-4.48044	0.755486	0.0849814	-3.01066	3.93389	1.79521	-1.08981	8.78619	6.72341	-0.385541
chr6	37552850	37553549	9.80708	0	-5.64488	25.183	0	-3.76463	12.9436	0	-3.80153	22.8291	3.91587	-2.45581	19.8522	0	-4.38212	1.00731	0.594869	-0.750069	3.93389	2.63298	-0.561699	11.3781	3.70947	-1.61436
chr6	37686900	37687299	8.74685	3.22814	-1.38396	26.0224	11.0185	-1.10602	11.5988	0	-3.65521	13.6975	4.30262	-1.60464	18.3816	14.6857	-0.305243	0.923371	0.509888	-0.84425	3.33923	2.8125	-0.23983	10.0602	7.01321	-0.519887
chr6	37890600	37891199	8.74685	5.02154	-0.776904	60.4391	0	-4.96438	25.3829	0	-4.72153	13.9258	3.52912	-1.89342	32.3517	0	-5.05969	1.51097	0.509888	-1.54872	5.48915	5.80452	0.0791903	3.38268	2.66618	-0.342251
chr6	38704950	38705599	20.4093	5.02154	-1.98075	30.2195	0	-4.00986	16.978	0	-4.16816	24.8837	2.32051	-3.26457	39.7043	0	-5.34711	2.60223	0.509888	-2.32901	12.5336	8.07845	-0.627361	24.2499	5.73808	-2.07742
chr6	38719600	38720049	5.83124	4.42374	-0.383393	14.2703	0	-3.02417	10.254	0	-3.49237	0	1.49867	2.58389	0	0	0	0.419714	0.254944	-0.69769	8.96561	5.50531	-0.693609	2.72372	0	-8.09472
chr6	38758150	38758749	10.3372	2.74989	-1.83676	19.3069	0	-3.41325	7.90063	0	-3.15391	8.44678	1.69204	-2.1345	0	0	0	1.25914	0.594869	-1.06916	9.97195	7.48005	-0.410065	9.35729	5.04256	-0.890618
chr6	38761150	38762149	13.5179	5.73891	-1.20779	25.183	0	-3.76463	17.6503	0	-4.22113	20.7745	2.36886	-2.9812	0	0	0	3.60954	0.594869	-2.58111	10.8868	7.121	-0.605501	14.5851	3.12986	-2.21671
chr6	39199100	39199649	13.5179	0	-6.09991	53.7236	0	-4.80022	23.5338	0	-4.6167	35.8417	9.91053	-1.82361	48.5275	25.3662	-0.909542	2.18251	0.254944	-3.04883	5.85509	3.47074	-0.7379	10.9388	7.18709	-0.605287
chr6	39211850	39212399	11.1324	6.93451	-0.667562	21.8252	0	-3.57442	10.5902	0	-3.53483	8.21849	2.56224	-1.57345	0	0	0	1.7628	1.10476	-0.669299	5.53489	3.82978	-0.519938	6.54571	5.04256	-0.375738
chr6	39225000	39225799	23.0599	7.05407	-1.68098	37.7744	0	-4.31377	19.8356	0	-4.38098	19.4048	4.73772	-1.9677	0	0	0	0.839428	0.594869	-0.489868	6.72421	6.04388	-0.151512	8.34688	6.72341	-0.311627
chr6	39228300	39228849	14.8431	8.72792	-0.75271	41.9716	0	-4.4585	23.1976	0	-4.59679	28.7647	9.62047	-1.55079	38.969	26.7012	-0.528934	2.938	0.764832	-1.92778	7.91352	5.74467	-0.455314	19.2857	16.113	-0.259158
chr6	39236450	39236799	10.3372	5.1411	-0.98028	54.5631	0	-4.82179	16.978	0	-4.16816	18.7199	4.68937	-1.93058	27.9401	0	-4.855	0.923371	0.424907	-1.10174	6.67846	3.53058	-0.900758	19.1978	13.7946	-0.476546
chr6	39270050	39270549	8.21674	0	-5.39519	20.1464	0	-3.469	11.2626	0	-3.61619	11.6429	0	-5.31504	0	0	0	1.00731	0.169963	-2.499	6.63272	4.84707	-0.444615	10.4995	7.12913	-0.557872
chr6	39296950	39297399	13.2528	8.72792	-0.591511	30.2195	26.9762	-0.153065	15.8013	46.7199	1.50602	32.1891	16.727	-0.932126	36.7633	42.7219	0.211375	1.42703	1.3597	-0.0692268	6.72421	5.08643	-0.395919	21.9215	21.2715	-0.0434085
chr6	40297300	40297799	7.68663	0	-5.30134	43.6505	0	-4.51256	19.3313	0	-4.34563	10.2731	1.54701	-2.51714	27.2048	0	-4.81787	3.77743	0.339925	-3.4361	6.86143	2.99202	-1.17084	6.32605	0	-9.30744
chr6	47340700	47340899	4.2409	0	-4.47278	10.9126	0	-2.69071	3.36197	0	-2.12498	0	1.11191	2.23462	0	0	0	0.419714	0.254944	-0.69769	4.62003	2.93218	-0.638443	2.59192	2.4923	-0.0563255
chr6	47486900	47487349	14.8431	7.41275	-0.982616	28.5407	16.7177	-0.706331	17.1461	31.7695	0.852699	7.7619	4.01256	-0.902577	0	18.0233	4.2497	1.7628	0.594869	-1.55133	3.79666	3.17154	-0.252269	2.46013	2.72414	0.146499
chr6	47853550	47853999	12.9878	5.85847	-1.12217	21.8252	0	-3.57442	9.74972	0	-3.42623	6.39216	2.12714	-1.46321	12.4995	0	-3.75483	0.923371	0.339925	-1.4154	4.43706	3.17154	-0.471789	2.59192	0	-8.02344
chr6	47916800	47917299	9.01191	5.1411	-0.786362	21.8252	0	-3.57442	7.73253	0	-3.1264	25.7969	3.38408	-2.8245	22.7932	0	-4.57248	0.503657	0.169963	-1.51311	6.49549	3.65026	-0.814489	11.8174	5.21644	-1.17824
chr6	49109950	49110349	5.56618	0	-4.84954	7.55489	0	-2.25624	4.37056	0	-2.42507	7.07703	1.01523	-2.48773	10.2937	0	-3.49745	0.251829	0.0849814	-1.46291	10.9783	9.09574	-0.268699	5.05206	2.66618	-0.919549
chr6	49123100	49123949	16.9636	8.36924	-1.00211	32.7378	0	-4.11844	13.616	0	-3.86947	17.3501	4.35097	-1.92408	38.969	0	-5.32081	2.51829	0.594869	-2.06346	11.1155	9.09574	-0.28646	13.5307	8.75202	-0.627969
chr6	50139600	50140349	4.77101	0	-4.63547	13.4309	0	-2.94775	8.74112	0	-3.28409	0	0	0	0	0	0	1.1752	0.509888	-1.18886	6.03806	3.7101	-0.687954	2.02082	0	-7.66592
chr6	50209550	50209999	10.8673	6.33671	-0.759667	20.9858	0	-3.52267	10.4221	0	-3.51376	12.0994	5.99466	-0.978073	16.1758	0	-4.10231	0.839428	0.0849814	-3.16078	5.67212	5.74467	0.0180216	7.3804	5.44828	-0.437205
chr6	50907400	50908449	11.1324	3.82594	-1.49305	66.3151	0	-5.09413	24.5424	0	-4.67482	52.0504	6.67148	-2.90866	71.3207	0	-6.17634	1.34309	0.169963	-2.91048	3.8424	1.55585	-1.2515	14.8487	3.12986	-2.24253
chr6	50928100	50928999	7.15652	4.42374	-0.669962	20.9858	0	-3.52267	9.41352	0	-3.38039	26.4818	4.0609	-2.61855	27.9401	0	-4.855	1.00731	0.849814	-0.242669	6.03806	2.39361	-1.29954	12.7839	2.4923	-2.35413
chr6	50966450	50966999	13.7829	5.1411	-1.38846	51.2053	4.55937	-3.01994	20.0037	0	-4.39257	20.3179	1.74039	-3.33698	0	0	0	1.84674	0.509888	-1.8365	6.49549	0	-6.04341	7.33647	0	-9.52091
chr6	51050550	51050999	9.80708	0	-5.64488	18.4675	0	-3.35526	7.90063	0	-3.15391	7.07703	1.16026	-2.33682	0	0	0	1.09126	0.254944	-2.05539	3.47646	0	-5.16046	2.9873	0	-8.22752
chr6	51439500	51440299	13.5179	5.61935	-1.23713	51.2053	0	-4.7335	16.978	0	-4.16816	31.5042	4.78606	-2.6446	0	0	0	4.78474	1.44468	-1.72075	6.35826	3.65026	-0.784155	13.6186	6.31769	-1.10689
chr6	51906150	51906949	22.2647	9.32572	-1.23776	65.4757	9.87863	-2.506	32.2749	0	-5.05636	28.993	7.00989	-2.00263	0	20.6934	4.43919	2.26646	0.679851	-1.72243	8.55392	6.5226	-0.385956	9.97232	4.81072	-1.05013
chr6	52014050	52015049	22.7948	7.05407	-1.66445	98.2135	10.6385	-2.98718	46.3952	0	-5.56667	59.584	4.83441	-3.5439	98.5255	16.0207	-2.54777	4.78474	1.10476	-2.10472	8.46244	4.84707	-0.791447	19.066	5.854	-1.7018
chr6	52361000	52362199	15.6383	1.79341	-2.99011	26.8618	0	-3.85109	18.3227	0	-4.27223	42.2339	4.73772	-3.07777	30.8811	0	-4.99463	2.60223	0.934795	-1.46721	3.33923	0	-5.10401	19.7689	3.82539	-2.36652
chr6	52457000	52457599	5.83124	0	-4.91438	41.9716	0	-4.4585	23.1976	0	-4.59679	16.6653	2.03045	-2.8639	0	0	0	2.01463	0.254944	-2.9339	5.53489	1.49601	-1.81992	5.49137	1.50697	-1.8586
chr6	52766800	52767449	21.2045	13.7495	-0.617704	30.2195	30.7757	0.0246913	15.1289	39.2447	1.31915	19.8613	17.9356	-0.14483	36.7633	47.3947	0.357865	1.42703	1.61465	0.177037	6.58698	4.60771	-0.506329	3.60234	6.66545	0.885933
chr6	52811150	52811799	14.048	0	-6.15461	31.059	0	-4.04697	17.3141	0	-4.19489	13.6975	1.93376	-2.64762	0	0	0	2.43434	0.424907	-2.49067	6.17529	3.23138	-0.913563	2.63586	0	-8.04759
chr6	53457150	53458349	33.3971	18.8906	-0.815476	46.1687	13.6781	-1.61935	21.1804	19.6224	-0.105078	19.633	6.38142	-1.57694	34.5575	28.7038	-0.259504	1.67886	0.849814	-0.973951	5.76361	4.24867	-0.431215	3.6902	3.24578	-0.184598
chr6	53594850	53595499	19.6142	6.81495	-1.49803	73.0306	0	-5.22941	28.2406	0	-4.8699	30.1344	6.09135	-2.25151	63.9681	0	-6.02166	1.7628	0.594869	-1.55133	5.21469	3.29122	-0.648181	4.21737	0	-8.72362
chr6	53640850	53641499	7.68663	0	-5.30134	15.9492	0	-3.16585	13.4479	0	-3.85279	0	0	0	0	0	0	1.25914	0.339925	-1.85873	4.11686	2.15425	-0.90352	1.93296	0	-7.60211
chr6	54432000	54432549	4.77101	0	-4.63547	21.8252	0	-3.57442	11.5988	0	-3.65521	4.56583	1.11191	-1.78503	0	0	0	0.5876	0.254944	-1.17349	1.64674	0	-4.1266	2.76765	0	-8.11772
chr6	55269650	55270299	20.1443	7.29319	-1.44097	46.1687	11.7784	-1.80569	18.9951	24.2943	0.339166	30.591	12.231	-1.30168	0	37.3817	5.26235	3.5256	1.61465	-1.12183	6.44975	5.26595	-0.287605	14.3215	11.5921	-0.304804
chr6	55432300	55433049	38.4331	18.2928	-1.06288	150.258	32.2955	-2.15043	62.8689	61.6702	-0.0273319	100.22	19.9178	-2.31379	147.053	66.0855	-1.14204	4.78474	2.12453	-1.16753	9.78898	6.04388	-0.686672	27.4129	13.5627	-1.01467
chr6	56687750	56688199	8.4818	7.77144	-0.123154	16.7886	13.6781	-0.26111	9.91781	35.5071	1.74149	8.21849	4.39931	-0.858148	24.2637	0	-4.659	1.67886	1.86959	0.154371	2.47012	2.57314	0.0566993	2.28441	3.12986	0.452579
chr6	56688450	56688799	1.32528	2.74989	0.951588	0	0	0	0	0	0	0	1.25695	2.37568	0	0	0	0.5876	0.254944	-1.17349	2.2414	2.63298	0.2231	4.34916	3.65151	-0.251613
chr6	58843850	58844249	7.42157	4.42374	-0.721028	26.0224	9.87863	-1.23821	10.254	14.016	0.416058	10.5014	2.99733	-1.71185	0	9.34542	3.37092	2.60223	0.764832	-1.75333	4.57429	3.4109	-0.412906	3.29482	2.66618	-0.304397
chr6	58877700	58878399	16.4335	0	-6.37795	57.9208	0	-4.90498	32.6111	0	-5.07087	38.3529	3.2874	-3.42957	55.8801	0	-5.82985	6.63148	1.01978	-2.68917	6.95292	2.63298	-1.36775	14.1018	2.66618	-2.39866
chr6	58879500	58880649	16.4335	4.42374	-1.84696	139.346	0	-6.14308	60.0112	0	-5.931	71.4552	5.31785	-3.67499	114.701	0	-6.85426	16.7886	3.31427	-2.33723	6.35826	0	-6.01307	14.1458	0	-10.4672
chr6	58901350	58902299	27.8309	11.3583	-1.27809	88.1403	18.6174	-2.12831	35.4688	37.3759	0.0735384	73.9664	13.633	-2.4142	77.9381	30.7064	-1.31595	9.14977	2.37948	-1.93862	7.86778	4.72739	-0.722935	40.6361	21.1556	-0.941399
chr6	58918000	58919099	11.3974	5.61935	-0.994874	64.6362	10.6385	-2.39848	28.7449	30.8351	0.0979794	29.9062	4.68937	-2.59791	52.9391	0	-5.75326	8.64611	3.22929	-1.41804	6.95292	3.17154	-1.10825	7.07288	1.21717	-2.529
chr6	58979950	58981499	22.5298	0	-6.82844	41.1322	0	-4.43069	27.0639	0	-4.81064	34.9286	2.99733	-3.41737	27.9401	0	-4.855	8.14246	0.424907	-4.22846	4.25409	2.33377	-0.839176	23.8984	3.65151	-2.70701
chr6	58982500	58983249	5.03607	0	-4.71041	40.2927	0	-4.40234	17.1461	0	-4.18158	25.112	1.93376	-3.50796	40.4396	0	-5.37294	1.42703	0.509888	-1.46682	3.5222	0	-5.1788	8.83012	0	-9.78792
chr6	59054500	59055049	7.42157	0	-5.25202	17.6281	0	-3.29485	9.74972	0	-3.42623	10.5014	2.65892	-1.86807	16.1758	0	-4.10231	1.93069	0.679851	-1.49221	1.55526	0	-4.04898	2.32834	0	-7.86934
chr6	59097350	59097899	22.2647	8.4888	-1.37043	36.0956	0	-4.25155	18.827	0	-4.3094	23.9706	5.51122	-2.06229	0	0	0	2.60223	1.3597	-0.931419	3.47646	1.43617	-1.2192	4.2613	0	-8.73853
chr6	59139950	59140699	20.9394	4.78242	-2.08502	31.059	4.55937	-2.33341	14.9608	0	-3.99646	32.1891	5.12447	-2.5824	27.2048	11.348	-1.19166	4.1132	0.679851	-2.57941	4.34558	0	-5.4743	6.01854	0	-9.23566
chr6	59146800	59147149	9.27697	0	-5.56635	21.8252	0	-3.57442	14.1203	0	-3.91841	19.633	3.72249	-2.309	25.7343	0	-4.74062	2.51829	0.424907	-2.53938	4.34558	0	-5.4743	5.09599	1.85473	-1.45322
chr6	61185000	61185399	8.4818	2.74989	-1.55733	41.1322	11.0185	-1.7282	19.4994	0	-4.35751	28.3081	5.89798	-2.20656	44.1159	20.0259	-1.10147	3.77743	1.27472	-1.55976	6.12955	4.72739	-0.367885	3.51447	0.521644	-2.72888
chr6	66931250	66932299	45.0596	20.3253	-1.14082	41.1322	22.0369	-0.843511	32.2749	46.7199	0.520155	28.5364	8.992	-1.63383	50.7333	20.6934	-1.25383	7.21908	2.2945	-1.64936	10.9783	11.1901	0.0273284	12.6082	9.96919	-0.338508
chr6	71192700	71193299	16.1684	0	-6.35477	36.0956	0	-4.25155	21.8528	0	-4.5143	24.8837	0	-6.39139	0	0	0	3.94531	0.509888	-2.92752	3.202	0	-5.04527	8.12722	0	-9.66839
chr6	71608100	71608749	12.9878	7.17363	-0.838751	38.6139	0	-4.3439	17.6503	0	-4.22113	13.4692	2.65892	-2.2183	0	0	0	1.84674	0.339925	-2.40765	4.20835	2.99202	-0.478586	3.6902	0	-8.53146
chr6	71900550	71901499	12.1926	7.29319	-0.725824	39.4533	0	-4.37341	14.6246	0	-3.96574	18.4916	3.77084	-2.20669	0	0	0	1.84674	0.764832	-1.26082	10.9326	6.64228	-0.710458	10.3238	5.50624	-0.905609
chr6	72163500	72163949	9.54202	3.9455	-1.23268	20.1464	0	-3.469	8.90922	0	-3.30877	11.8711	0	-5.34236	0	0	0	0.335771	0.254944	-0.384131	10.9783	10.113	-0.117326	9.0937	7.18709	-0.339039
chr6	72531750	72532699	18.0238	0	-6.50968	34.4167	0	-4.18653	26.8958	0	-4.80197	39.0378	2.03045	-4.07724	38.969	0	-5.32081	4.78474	0.849814	-2.47936	6.26678	0	-5.99249	27.8083	1.73881	-3.99159
chr6	72690650	72691599	15.1082	0	-6.25816	49.5265	0	-4.68724	23.0295	0	-4.58673	26.0252	2.70727	-3.12992	0	0	0	6.12783	0.594869	-3.34303	10.8868	7.30052	-0.570073	12.2567	3.53559	-1.79065
chr6	72786050	72786449	5.03607	0	-4.71041	18.4675	0	-3.35526	17.3141	0	-4.19489	9.81652	0	-5.07561	19.1169	0	-4.33034	0.923371	0.0849814	-3.29673	4.84875	3.47074	-0.47084	1.49365	0	-7.23233
chr6	82597750	82598349	11.3974	0	-5.85766	41.9716	0	-4.4585	15.297	0	-4.02653	27.8515	1.59535	-3.89267	29.4106	0	-4.9265	2.51829	0.0849814	-4.73437	6.72421	6.04388	-0.151512	16.0348	3.01394	-2.4076
chr6	82691300	82691999	24.6502	10.88	-1.1653	73.87	11.7784	-2.46113	34.124	29.9007	-0.184817	28.3081	6.33307	-2.10868	41.1748	16.6883	-1.25359	3.02194	0.934795	-1.68217	9.10284	7.06116	-0.361885	19.9446	9.91123	-1.00813
chr6	82848550	82849549	10.3372	8.4888	-0.278262	31.059	11.3984	-1.30298	21.6847	0	-4.50365	38.1246	5.60791	-2.70131	30.8811	0	-4.99463	3.94531	0.849814	-2.2017	6.26678	3.88962	-0.674311	8.69832	2.55026	-1.76611
chr6	83252150	83252549	11.9275	1.91297	-2.52094	20.1464	0	-3.469	12.9436	0	-3.80153	22.1443	4.01256	-2.37973	19.8522	0	-4.38212	2.09857	0.424907	-2.27749	8.59967	6.10372	-0.487827	14.9365	7.41893	-1.00858
chr6	85856800	85857349	13.2528	5.02154	-1.36536	30.2195	0	-4.00986	9.91781	0	-3.44861	10.7297	2.17548	-2.15561	0	0	0	1.25914	0.509888	-1.28758	5.94658	2.75266	-1.08381	5.49137	4.46295	-0.298562
chr6	87514750	87515699	16.6985	5.85847	-1.47987	120.878	32.6755	-1.82524	50.2615	60.7358	0.268234	51.1372	8.84696	-2.49145	88.9671	27.3687	-1.66509	5.12051	2.46446	-1.05199	5.67212	0	-5.85103	4.92026	0	-8.94552
chr6	87571250	87571849	15.3733	4.06506	-1.86843	24.3435	0	-3.71938	17.4822	0	-4.20807	15.9804	1.88542	-2.89715	0	0	0	2.85406	0.254944	-3.4343	6.08381	0	-5.95042	6.28212	0	-9.2974
chr6	87796600	87797299	14.8431	0	-6.23296	26.8618	0	-3.85109	13.2798	0	-3.8359	0	0	0	0	0	0	0.923371	1.10476	0.256207	11.9846	10.6516	-0.168625	5.57923	3.94131	-0.500318
chr6	88676850	88677799	18.819	0	-6.5713	17.6281	0	-3.29485	18.1546	0	-4.25962	30.8193	3.38408	-3.07843	0	0	0	3.02194	0.594869	-2.32555	4.52855	0	-5.53249	12.3885	2.31842	-2.41275
chr6	88682000	88682499	11.3974	3.9455	-1.48419	24.3435	0	-3.71938	11.0945	0	-3.59628	30.3627	0	-6.67538	0	0	0	2.26646	0	-7.83065	6.90718	2.93218	-1.20848	15.4637	0	-10.5956
chr6	88704650	88705199	14.8431	4.90198	-1.55998	30.2195	0	-4.00986	15.9694	0	-4.08486	15.2955	1.59535	-3.04059	0	0	0	1.1752	0.424907	-1.44635	4.25409	1.43617	-1.50303	9.31336	0	-9.86471
chr6	89449050	89449649	10.3372	6.45627	-0.662704	26.0224	0	-3.80851	15.8013	0	-4.0705	10.7297	2.12714	-2.18406	19.1169	0	-4.33034	1.67886	0.424907	-1.95727	8.73689	5.86436	-0.567173	5.66709	2.02861	-1.47756
chr6	89535550	89536199	33.132	8.24968	-1.97994	55.4025	0	-4.84304	22.0209	0	-4.52487	65.9762	8.65359	-2.88795	49.2628	0	-5.65142	4.1132	0.934795	-2.12569	9.01135	7.24068	-0.31175	39.3182	12.7513	-1.62379
chr6	91532000	91532799	16.6985	5.73891	-1.50863	67.994	0	-5.12916	36.3093	0	-5.22146	47.028	5.84963	-2.94412	47.057	0	-5.58667	3.27377	0.764832	-2.0834	8.50818	3.53058	-1.24551	24.9088	5.50624	-2.17548
chr6	91692850	91693849	8.4818	4.5433	-0.872102	21.8252	0	-3.57442	10.9264	0	-3.57609	9.81652	2.07879	-2.08841	0	0	0	1.09126	0.764832	-0.507195	7.13589	7.121	-0.00297162	6.89716	4.23111	-0.70365
chr6	92418600	92419349	9.54202	4.5433	-1.03833	49.5265	11.7784	-1.90291	24.0381	0	-4.64605	31.5042	7.49333	-2.02891	44.1159	27.3687	-0.669334	2.3504	0.764832	-1.60708	5.39766	5.74467	0.0883046	11.1585	5.96992	-0.901231
chr6	92559650	92560099	9.54202	2.63033	-1.78325	48.687	0	-4.66355	21.1804	0	-4.47121	22.1443	0	-6.22524	0	0	0	2.18251	0.594869	-1.85789	5.58063	1.67553	-1.6778	6.58964	0	-9.36624
chr6	92800050	92800899	23.3249	5.49979	-2.04521	41.9716	0	-4.4585	17.3141	0	-4.19489	28.3081	9.42709	-1.55634	0	0	0	2.77011	0.424907	-2.67637	6.86143	4.0093	-0.76049	8.91798	6.60749	-0.43205
chr6	92819050	92819449	12.9878	5.26066	-1.27205	67.994	0	-5.12916	31.0982	0	-5.00442	31.5042	4.01256	-2.8826	54.4096	0	-5.79206	2.18251	0.424907	-2.33381	6.95292	4.06914	-0.758469	9.48908	1.73881	-2.44141
chr6	93015200	93016249	18.5539	8.01056	-1.19164	38.6139	0	-4.3439	24.7105	0	-4.68428	23.2857	4.54434	-2.28354	0	0	0	1.84674	1.10476	-0.736044	9.14858	5.20611	-0.801577	6.15033	2.7821	-1.16258
chr6	93037250	93038149	13.5179	0	-6.09991	58.7602	11.7784	-2.14072	21.0123	11.2128	-0.84992	21.0028	2.94899	-2.71298	0	10.013	3.46113	2.01463	1.10476	-0.860927	5.67212	3.4109	-0.71726	6.63357	2.89802	-1.21133
chr6	93100250	93101099	20.6744	8.01056	-1.34618	69.6728	20.8971	-1.64626	30.762	42.9823	0.46962	54.7899	14.2132	-1.92443	88.9671	39.3843	-1.1556	2.09857	1.3597	-0.622404	6.76995	4.24867	-0.659727	16.518	10.6068	-0.646406
chr6	93273500	93274349	28.6261	9.68441	-1.54415	80.5855	7.97889	-3.04894	37.3179	0	-5.25995	35.1569	4.83441	-2.7878	66.1739	18.0233	-1.82013	1.93069	0.339925	-2.47145	5.48915	3.4109	-0.670787	9.75267	3.3617	-1.54704
chr6	93321350	93321999	7.42157	0	-5.25202	16.7886	0	-3.23179	10.0859	0	-3.47066	17.5784	4.10925	-2.01962	30.1459	0	-4.96097	1.34309	0.339925	-1.95113	3.33923	2.69282	-0.300366	2.50406	0	-8.02462
chr6	93678200	93679299	36.3127	14.2277	-1.33956	109.126	6.07915	-3.78185	38.3265	0	-5.29743	89.7185	10.684	-3.03481	108.819	0	-6.77899	6.12783	1.3597	-2.16387	10.7953	6.70212	-0.679653	47.8408	12.9252	-1.88995
chr6	93720550	93721249	10.0721	5.26066	-0.911588	33.5773	0	-4.15288	17.1461	0	-4.18158	17.1218	3.6258	-2.14984	0	0	0	0.755486	0.509888	-0.558174	7.41035	4.84707	-0.602306	6.23819	0	-9.30793
chr6	93839600	93840149	7.15652	0	-5.20095	23.5041	0	-3.67266	9.58162	14.9504	0.592029	8.21849	2.61058	-1.54929	0	0	0	0.923371	0.169963	-2.37475	6.76995	5.50531	-0.293504	2.63586	0	-8.09585
chr6	94154900	94155349	13.2528	6.57583	-0.989438	35.2561	5.69921	-2.2747	13.4479	13.0816	-0.0370502	0	2.56224	3.25411	0	0	0	1.84674	0.509888	-1.8365	8.59967	6.88164	-0.317393	3.95378	0	-8.66313
chr6	94219850	94220599	25.1803	6.09759	-2.01084	62.9574	14.438	-1.98246	28.2406	29.9007	0.07967	22.8291	5.89798	-1.89984	63.9681	0	-6.02166	2.01463	0.594869	-1.74296	9.74324	7.71941	-0.332074	5.93068	4.69479	-0.358188
chr6	94442400	94442949	17.7588	5.38023	-1.68629	68.8334	0	-5.14636	23.87	0	-4.63633	46.3431	2.75561	-3.93213	77.2028	0	-6.28915	1.42703	0.0849814	-3.9193	4.25409	0	-5.4443	18.8903	0	-10.891
chr6	94511450	94511999	10.8673	0	-5.79016	21.8252	0	-3.57442	15.8013	22.4255	0.479513	13.6975	2.51389	-2.31453	30.1459	0	-4.96097	0.839428	0.339925	-1.27944	7.09015	4.30851	-0.705732	5.44744	0	-9.11568
chr6	94550900	94551549	15.6383	0	-6.30728	27.7012	0	-3.89245	13.9522	0	-3.90228	24.1989	1.93376	-3.45517	0	0	0	3.94531	0.849814	-2.2017	6.35826	2.87234	-1.11955	13.1793	2.89802	-2.19107
chr6	94674550	94675049	11.1324	0	-5.8243	20.1464	0	-3.469	10.7583	0	-3.55561	16.437	6.09135	-1.38885	32.3517	15.3532	-1.02819	1.1752	0.424907	-1.44635	3.33923	2.09441	-0.648251	6.01854	2.89802	-1.07315
chr6	94877650	94878299	19.084	0	-6.59126	38.6139	0	-4.3439	21.0123	0	-4.46024	20.0896	2.17548	-3.04205	36.7633	0	-5.23891	1.09126	0.254944	-2.05539	5.94658	0	-5.91805	18.2313	2.89802	-2.6562
chr6	94885550	94886249	18.0238	0	-6.50968	72.1911	0	-5.21317	23.3657	0	-4.60678	53.6484	2.8523	-4.0971	61.7623	0	-5.97183	4.02926	0.764832	-2.38213	6.72421	0	-6.09259	23.2395	2.37638	-3.28988
chr6	94896200	94897049	7.15652	0	-5.20095	52.0448	0	-4.75608	19.6675	0	-4.36929	34.7003	0	-6.86626	0	0	0	3.02194	1.10476	-1.44351	6.44975	0	-6.03337	22.5805	0	-11.1472
chr6	99070450	99071299	13.2528	2.51077	-2.31113	31.059	0	-4.04697	10.7583	0	-3.55561	13.4692	2.07879	-2.53314	0	0	0	2.85406	0.849814	-1.73596	8.78264	5.56515	-0.648873	6.63357	3.47763	-0.949127
chr6	99143200	99144149	13.7829	0	-6.12752	22.6647	0	-3.62437	12.1031	0	-3.71184	8.90336	2.07879	-1.95193	19.8522	0	-4.38212	0.5876	0.254944	-1.17349	7.68481	7.89893	0.0391454	4.43702	3.53559	-0.355722
chr6	99202700	99203199	10.0721	5.49979	-0.849756	25.183	3.79947	-2.22871	14.9608	0	-3.99646	9.35994	1.49867	-2.42509	19.8522	0	-4.38212	1.34309	0.254944	-2.35249	6.67846	6.04388	-0.141809	3.07517	0	-8.31069
chr6	99776500	99777049	21.4696	10.4018	-1.03136	63.7968	13.6781	-2.06927	30.9301	0	-4.99685	31.0476	7.68671	-1.97268	27.2048	32.0415	0.228336	2.938	1.3597	-1.10587	8.78264	5.26595	-0.727154	14.2776	8.40426	-0.772909
chr6	99918900	99919299	9.54202	0	-5.60615	22.6647	0	-3.62437	0	0	0	9.35994	0	-5.00898	0	0	0	2.26646	0.339925	-2.70167	6.90718	0	-6.13076	4.70061	0	-8.90707
chr6	100093800	100094599	8.4818	0	-5.43992	69.6728	0	-5.16335	32.1068	0	-5.04906	21.0028	2.90064	-2.73461	47.7922	0	-5.60858	2.18251	0.339925	-2.64747	9.46878	3.05186	-1.60213	3.07517	0	-8.31069
chr6	100171600	100172349	12.7227	4.42374	-1.48277	10.9126	0	-2.69071	6.89204	0	-2.9804	7.7619	0	-4.74809	0	0	0	0.5876	0.339925	-0.772132	4.02538	0	-5.36645	2.02082	0	-7.72848
chr6	100183400	100184049	11.9275	2.63033	-2.09924	36.0956	0	-4.25155	18.827	8.40958	-1.07527	15.5238	1.98211	-2.79366	25.7343	0	-4.74062	2.60223	0.169963	-3.85951	11.2528	7.59973	-0.560163	1.75724	0	-7.53701
chr6	101239300	101239899	11.6625	4.06506	-1.47577	65.4757	10.6385	-2.41654	21.6847	0	-4.50365	19.633	5.99466	-1.66296	31.6164	0	-5.02753	3.69349	1.01978	-1.84655	10.7496	8.55717	-0.325672	9.31336	10.0851	0.100876
chr6	108199750	108200249	14.8431	4.78242	-1.59419	34.4167	0	-4.18653	16.6418	0	-4.14092	19.1765	1.93376	-3.12418	0	0	0	3.35771	0.339925	-3.26665	10.6581	5.80452	-0.865532	10.8509	3.0719	-1.82916
chr6	108547900	108549149	44.7945	18.6514	-1.25507	104.929	17.4776	-2.45677	50.7658	41.1135	-0.297715	56.3879	11.4092	-2.2754	94.1139	34.044	-1.44049	7.30303	2.46446	-1.56336	8.05075	5.32579	-0.587099	14.5851	6.31769	-1.2146
chr6	112504000	112504699	12.4576	2.86945	-2.04395	37.7744	0	-4.31377	15.1289	0	-4.01157	10.5014	2.12714	-2.15389	0	0	0	2.43434	0.169963	-3.76368	5.76361	2.45345	-1.19934	3.03123	0	-8.29059
chr6	113047500	113048049	7.15652	4.18462	-0.746571	20.1464	0	-3.469	10.254	0	-3.49237	0	0	0	0	0	0	0.251829	0.339925	0.418425	8.23372	7.65957	-0.102985	4.70061	5.15848	0.106522
chr6	114428600	114429349	7.42157	4.66286	-0.648283	20.1464	0	-3.469	9.74972	0	-3.42623	7.07703	3.09402	-1.12004	0	0	0	0	0	0	3.01903	2.87234	-0.0695001	2.02082	2.14454	0.022753
chr6	114636850	114637349	10.6022	6.21715	-0.751327	25.183	8.73878	-1.33987	11.935	8.40958	-0.459078	8.21849	3.14236	-1.3072	19.8522	8.67789	-1.10743	0	0	0	3.79666	2.8125	-0.419982	6.94109	4.86868	-0.529309
chr6	114807750	114808599	29.4212	10.9996	-1.40319	83.9432	0	-5.42531	36.6455	0	-5.2344	57.0728	5.46288	-3.31551	76.4676	0	-6.27552	7.47091	0.679851	-3.43886	12.2134	10.4721	-0.219967	26.1828	9.27367	-1.50135
chr6	114813350	114813899	18.5539	4.66286	-1.94732	43.6505	0	-4.51256	19.1632	0	-4.33366	15.5238	2.70727	-2.39557	21.3227	0	-4.48044	1.34309	0.679851	-0.971897	13.2654	10.2925	-0.362959	19.9446	9.67939	-1.04874
chr6	115188450	115189199	15.3733	6.45627	-1.22628	79.746	7.219	-3.14847	35.805	19.6224	-0.835693	63.2367	8.79862	-2.80387	71.3207	18.0233	-1.92664	3.69349	1.27472	-1.52743	7.91352	3.35106	-1.2154	25.1285	5.79604	-2.11943
chr6	115325500	115325849	5.30112	3.58682	-0.538741	21.8252	0	-3.57442	6.72394	0	-2.94934	7.99019	0	-4.78837	0	0	0	0	0.169963	4.16963	7.73055	2.8125	-1.42686	6.01854	2.2025	-1.46751
chr6	115399550	115400499	9.54202	7.891	-0.267904	34.4167	18.6174	-0.820737	20.6761	0	-4.43803	46.3431	10.4423	-2.11836	69.1149	34.044	-1.00055	0.923371	0.849814	-0.118427	6.03806	4.72739	-0.34654	13.5747	6.66545	-1.03457
chr6	115402400	115403249	47.7101	32.9987	-0.529203	125.075	59.6517	-1.04347	48.9167	99.9805	1.01648	86.2941	28.1362	-1.60654	165.435	138.846	-0.251113	2.51829	2.2945	-0.133708	8.73689	4.66755	-0.890292	16.7816	13.0411	-0.371282
chr6	115405700	115406249	11.6625	6.09759	-0.913533	18.4675	0	-3.35526	10.5902	0	-3.53483	10.0448	3.19071	-1.56732	19.8522	0	-4.38212	0.419714	0.0849814	-2.17766	7.04441	3.94946	-0.819083	10.3238	4.86868	-1.09532
chr6	115421650	115422099	8.21674	4.30418	-0.901997	30.2195	0	-4.00986	10.7583	0	-3.55561	18.9482	4.01256	-2.15811	24.999	0	-4.70038	0.251829	0.424907	0.732084	6.58698	4.0093	-0.70246	16.9134	6.78137	-1.3249
chr6	115460900	115462099	29.6863	0	-7.22334	132.63	0	-6.07286	49.9253	0	-5.67031	90.8599	4.83441	-4.15013	131.612	14.0181	-3.14244	5.2884	0.679851	-2.9412	7.31886	1.85505	-1.92399	28.8626	3.76743	-2.93872
chr6	115491550	115492149	11.1324	4.30418	-1.33111	27.7012	0	-3.89245	12.1031	0	-3.71184	20.7745	4.97944	-1.99704	34.5575	0	-5.15208	0.503657	0.594869	0.235818	5.1232	3.82978	-0.410485	10.3238	4.57887	-1.18366
chr6	115805650	115806649	16.6985	0	-6.40075	29.3801	6.07915	-1.95757	16.1375	0	-4.09908	29.6779	4.88275	-2.53211	43.3806	0	-5.47186	2.938	1.27472	-1.19828	9.05709	7.83909	-0.205917	22.888	14.0264	-0.711706
chr6	115896550	115897199	13.2528	6.45627	-1.01512	22.6647	0	-3.62437	9.07732	0	-3.33304	9.35994	2.07879	-2.02178	0	0	0	0.671543	0.169963	-1.92111	6.58698	3.65026	-0.834363	9.84053	7.70874	-0.364958
chr6	116008450	116009049	11.1324	6.33671	-0.793812	36.0956	0	-4.25155	21.6847	0	-4.50365	22.1443	4.30262	-2.28582	31.6164	18.6908	-0.728072	1.7628	0.254944	-2.74227	5.76361	4.78723	-0.262771	13.6625	7.07117	-0.958684
chr6	116081750	116082199	14.5781	5.38023	-1.40506	24.3435	4.55937	-2.00582	14.1203	0	-3.91841	6.16386	2.22383	-1.35678	21.3227	0	-4.48044	0.755486	0	-6.2583	4.25409	4.42819	0.0565624	3.60234	1.73881	-1.08206
chr6	116117400	116117799	5.03607	0	-4.71041	22.6647	0	-3.62437	13.7841	0	-3.88597	14.8389	1.01523	-3.52488	24.2637	0	-4.659	1.93069	0.594869	-1.68187	7.91352	4.72739	-0.731193	9.31336	0	-9.87857
chr6	117186950	117187599	12.7227	3.9455	-1.64029	47.8476	0	-4.63945	16.4737	0	-4.12711	15.5238	1.69204	-2.98978	24.999	0	-4.70038	1.00731	0.0849814	-3.42098	4.29983	0	-5.45938	2.81158	0	-8.18566
chr6	117269100	117270799	25.4454	17.3363	-0.548357	65.4757	0	-5.0763	39.8394	0	-5.35189	60.4972	27.7011	-1.11852	138.965	88.7815	-0.640576	4.02926	1.44468	-1.47338	5.07746	3.82978	-0.397795	14.7169	10.0272	-0.56189
chr6	118112300	118113499	20.9394	0	-6.72379	26.8618	0	-3.85109	24.0381	0	-4.64605	23.0574	3.48077	-2.62713	0	0	0	2.85406	0.934795	-1.59999	4.71152	0	-5.58842	7.64398	2.55026	-1.59679
chr6	118669300	118669949	32.3369	10.4018	-1.61777	85.622	0	-5.45322	39.5032	0	-5.33996	25.112	3.81918	-2.62508	0	0	0	3.18983	1.18974	-1.41527	9.60601	4.96675	-0.937817	7.16074	3.99927	-0.856778
chr6	118839450	118839899	8.21674	0	-5.39519	52.0448	0	-4.75608	19.4994	0	-4.35751	21.916	2.27217	-3.11054	0	0	0	0.671543	0.509888	-0.390603	6.31252	5.68483	-0.148616	3.73413	0	-8.58276
chr6	119002600	119003399	14.8431	4.5433	-1.66514	20.9858	11.3984	-0.77868	13.9522	18.688	0.396957	13.2409	3.96421	-1.66697	34.5575	24.6986	-0.468461	0.755486	0	-6.2583	8.78264	7.42021	-0.240216	9.62087	8.46222	-0.198346
chr6	119349200	119349949	22.5298	7.53232	-1.55561	62.9574	0	-5.02142	27.232	0	-4.81926	70.9986	9.23372	-2.90276	84.5555	30.0389	-1.46278	3.18983	1.52966	-1.05538	6.67846	2.39361	-1.44272	26.095	6.08584	-2.10339
chr6	119359550	119360599	29.1562	12.793	-1.17593	107.447	0	-5.77409	42.5289	0	-5.4439	122.592	16.0502	-2.91001	132.348	45.3921	-1.52324	5.79206	1.10476	-2.37983	7.54758	2.75266	-1.4227	38.5714	9.96919	-1.95427
chr6	119381750	119382299	16.6985	5.02154	-1.69435	27.7012	0	-3.89245	10.254	9.34398	-0.121648	12.556	2.03045	-2.46376	24.999	0	-4.70038	1.25914	0.254944	-2.26009	5.53489	2.63298	-1.04391	8.69832	2.60822	-1.74864
chr6	119437350	119438199	23.3249	5.85847	-1.95717	49.5265	0	-4.68724	25.551	0	-4.73069	44.0602	5.84963	-2.85069	61.027	0	-5.95482	3.02194	0.424907	-2.80146	6.95292	3.76994	-0.865909	24.8649	5.62216	-2.14814
chr6	119545200	119545899	17.4937	10.4018	-0.738931	47.0082	15.1979	-1.51079	18.827	36.4415	0.91717	17.8067	6.42976	-1.4279	0	18.0233	4.2497	2.938	0.849814	-1.77764	8.09649	6.10372	-0.401874	4.12951	3.18782	-0.403399
chr6	119630650	119631499	14.5781	5.61935	-1.34453	25.183	9.87863	-1.19433	11.0945	0	-3.59628	12.556	3.43243	-1.78426	23.5285	0	-4.61639	1.00731	0.169963	-2.499	6.22103	5.38563	-0.204503	7.20467	7.07117	-0.0448314
chr6	120392200	120393049	13.7829	6.33671	-1.09703	33.5773	0	-4.15288	16.3056	0	-4.11316	14.6106	3.14236	-2.11487	0	0	0	1.7628	0.509888	-1.76976	8.41669	6.5226	-0.362896	12.8278	7.24505	-0.833422
chr6	120756600	120757449	11.6625	0	-5.89026	20.1464	0	-3.469	10.7583	0	-3.55561	18.4916	0	-5.96898	0	0	0	1.42703	0.254944	-2.43933	4.57429	1.97473	-1.17182	13.5747	1.91269	-2.8303
chr6	120790250	120790849	6.09629	3.46726	-0.779801	18.4675	5.69921	-1.41055	0	0	0	0	1.49867	2.58389	0	0	0	0.923371	0.0849814	-3.29673	6.35826	4.18883	-0.590564	5.18385	0	-9.04545
chr6	120993600	120994399	14.8431	0	-6.23296	39.4533	0	-4.37341	20.1718	0	-4.40407	17.5784	3.57746	-2.20504	36.028	8.67789	-1.93585	3.35771	0.764832	-2.11981	11.6644	7.65957	-0.600385	5.18385	2.4923	-1.07834
chr6	124377750	124378749	16.4335	10.0431	-0.69944	26.0224	0	-3.80851	23.0295	28.0319	0.272834	26.9384	4.39931	-2.53512	30.8811	13.3506	-1.15159	3.10589	1.18974	-1.37692	7.77629	4.18883	-0.876934	9.26943	1.85473	-2.32899
chr6	127380700	127381649	20.6744	2.74989	-2.823	62.118	0	-5.00266	26.3915	0	-4.77565	54.3333	9.57212	-2.46835	67.6444	18.0233	-1.85137	4.7008	1.86959	-1.32555	4.4828	3.53058	-0.33603	13.0036	5.79604	-1.17433
chr6	127505450	127506299	10.6022	4.66286	-1.15145	14.2703	9.87863	-0.453877	10.9264	14.016	0.332338	28.5364	11.4575	-1.2943	33.0869	28.7038	-0.198571	1.93069	1.3597	-0.502705	3.01903	3.35106	0.145942	4.39309	4.9846	0.152659
chr6	128087850	128088599	28.096	13.1517	-1.08358	62.9574	0	-5.02142	31.2663	0	-5.01196	12.556	4.93109	-1.29726	0	0	0	3.02194	0.934795	-1.68217	10.5209	9.03589	-0.217284	7.81971	7.12913	-0.149698
chr6	128225500	128225999	11.6625	4.78242	-1.25149	36.0956	0	-4.25155	19.4994	0	-4.35751	21.6877	4.73772	-2.12585	0	0	0	7.0512	0.849814	-3.03782	8.05075	8.19813	0.0258534	17.6163	11.1284	-0.669535
chr6	128801050	128801799	11.6625	8.01056	-0.530853	30.2195	14.058	-1.00464	8.23683	10.2784	0.28809	12.3277	4.73772	-1.32575	33.8222	23.3636	-0.515282	0.923371	0.424907	-1.10174	5.99232	6.40292	0.0940958	8.65439	10.201	0.22205
chr6	129111050	129111649	15.6383	4.66286	-1.70354	31.8984	0	-4.08315	18.4908	0	-4.28472	20.5462	3.23905	-2.55835	42.6454	0	-5.44776	1.84674	0.509888	-1.8365	5.80935	3.17154	-0.853029	19.0221	7.18709	-1.40975
chr6	129123550	129123899	10.3372	3.9455	-1.34587	23.5041	0	-3.67266	12.2712	0	-3.73023	21.2311	4.64103	-2.12354	0	17.3558	4.19816	1.00731	0.254944	-1.94101	3.06477	1.61569	-0.883314	10.5434	7.07117	-0.587902
chr6	129191500	129191899	7.15652	0.956485	-2.66928	14.2703	18.9974	0.367963	6.38774	20.5567	1.54493	13.0126	9.95888	-0.37592	0	24.0311	4.64565	0.251829	0.509888	0.989579	6.76995	5.98404	-0.175271	13.8822	18.0257	0.367266
chr6	131328700	131329549	10.6022	3.58682	-1.51227	26.8618	0	-3.85109	17.9865	0	-4.24691	19.633	2.80396	-2.68298	22.058	0	-4.52719	4.28108	1.10476	-1.94461	10.7953	7.18084	-0.581532	5.84281	2.84006	-1.06015
chr6	134556100	134557599	28.361	14.8255	-0.926633	89.8192	25.0765	-1.76175	34.2921	45.7855	0.406716	57.3011	22.2383	-1.35372	129.407	104.135	-0.310778	5.95994	3.48424	-0.77274	8.96561	7.00132	-0.352316	33.9586	28.1688	-0.273411
chr6	134652950	134653699	24.6502	7.65188	-1.66215	41.1322	0	-4.43069	26.5596	0	-4.78448	28.7647	4.64103	-2.55638	52.9391	0	-5.75326	4.19714	1.01978	-2.03051	7.41035	4.18883	-0.808297	15.0244	6.08584	-1.31098
chr6	134911800	134912349	12.1926	4.66286	-1.3496	36.0956	0	-4.25155	18.3227	0	-4.27223	17.1218	2.99733	-2.40153	0	0	0	3.60954	1.27472	-1.49435	7.77629	5.20611	-0.569862	7.64398	3.82539	-1.0137
chr6	135253900	135255249	15.1082	0	-6.25816	36.935	0	-4.283	18.4908	0	-4.28472	12.3277	2.80396	-2.02442	0	0	0	5.876	1.44468	-2.01658	7.73055	4.78723	-0.680097	3.25089	2.26046	-0.561561
chr6	136836250	136837099	13.7829	6.33671	-1.09703	40.2927	0	-4.40234	17.8184	0	-4.23408	32.1891	10.4907	-1.59017	58.8212	26.0337	-1.1459	4.95263	2.03955	-1.2758	5.48915	4.66755	-0.229381	17.1331	15.3016	-0.170559
chr6	136866150	136866599	7.68663	3.3477	-1.15253	17.6281	0	-3.29485	8.90922	0	-3.30877	8.44678	3.77084	-1.10343	0	10.6805	3.54603	0.755486	0.169963	-2.08868	4.11686	3.59042	-0.192384	5.00813	7.4769	0.551573
chr6	137419150	137419899	13.7829	0	-6.12752	31.059	0	-4.04697	17.1461	0	-4.18158	24.4272	5.99466	-1.9739	37.4985	0	-5.26673	5.70811	1.86959	-1.60512	6.26678	3.23138	-0.934443	9.35729	5.854	-0.689541
chr6	141281750	141282149	8.74685	2.86945	-1.5434	57.0814	12.5383	-2.02285	22.8614	20.5567	-0.146539	25.112	5.31785	-2.17742	38.969	14.6857	-1.34944	7.30303	1.52966	-2.24785	4.75726	1.13697	-1.97334	10.1041	5.62216	-0.85739
chr6	141296300	141296899	6.36135	0	-5.03592	59.5997	11.7784	-2.16052	26.7277	23.3599	-0.186816	54.3333	11.8443	-2.1695	77.2028	31.3739	-1.27239	3.5256	0.424907	-3.02318	3.97963	0	-5.35037	15.1122	5.91196	-1.36109
chr6	141347850	141348349	7.95169	0	-5.34903	22.6647	9.11873	-1.14945	12.6074	23.3599	0.84012	14.1541	5.12447	-1.41392	0	0	0	3.44166	1.01978	-1.74496	5.62638	3.47074	-0.681399	6.58964	4.69479	-0.507797
chr6	142943400	142944499	23.0599	13.869	-0.725322	36.0956	0	-4.25155	13.7841	0	-3.88597	39.0378	11.941	-1.6842	69.1149	26.7012	-1.33977	5.37234	2.7194	-0.979648	9.10284	5.08643	-0.827337	15.288	8.46222	-0.86099
chr6	142946850	142947549	17.4937	7.891	-1.12885	21.8252	0	-3.57442	18.9951	0	-4.32158	21.2311	7.05823	-1.54899	39.7043	0	-5.34711	4.1132	1.95457	-1.06955	7.50184	4.84707	-0.619774	8.47867	6.43361	-0.412885
chr6	143264350	143264799	8.21674	3.46726	-1.19856	33.5773	0	-4.15288	15.4651	0	-4.04134	23.0574	2.70727	-2.95736	32.3517	4.67271	-2.55565	1.93069	0.509888	-1.90029	4.11686	0	-5.3981	12.2567	2.95598	-2.05872
chr6	144247600	144248249	9.01191	6.09759	-0.548701	24.3435	11.7784	-0.935044	8.74112	0	-3.28409	10.7297	2.8523	-1.80692	22.7932	0	-4.57248	1.42703	0.764832	-0.891133	3.5222	2.09441	-0.723033	1.36186	0	-7.19166
chr6	144656350	144656899	12.1926	6.69539	-0.845773	57.9208	10.6385	-2.24523	25.7191	23.3599	-0.133359	18.9482	4.10925	-2.12612	23.5285	0	-4.61639	1.00731	0.339925	-1.53965	8.09649	5.38563	-0.579349	11.5099	7.59282	-0.61075
chr6	144692500	144692949	9.01191	6.81495	-0.393067	36.0956	0	-4.25155	18.3227	0	-4.27223	18.9482	2.94899	-2.56666	0	0	0	2.43434	0.339925	-2.80433	5.26043	3.7101	-0.49252	7.64398	2.55026	-1.59679
chr6	146418250	146419149	24.9153	12.5539	-0.977632	72.1911	16.3377	-2.01643	37.3179	0	-5.25995	34.2437	6.28473	-2.39123	39.7043	0	-5.34711	4.1132	0.764832	-2.41181	9.19432	6.58244	-0.475975	10.1041	4.46295	-1.18985
chr6	147669750	147670499	24.3852	8.4888	-1.50056	32.7378	0	-4.11844	22.6933	0	-4.56641	24.8837	5.17281	-2.20214	0	0	0	2.01463	0.679851	-1.5533	4.57429	0	-5.54668	4.17344	0	-8.73925
chr6	147903300	147904299	31.2766	15.6624	-0.988667	75.5489	18.6174	-1.91124	37.1498	47.6543	0.350892	58.4426	10.3456	-2.46414	92.6434	30.0389	-1.5931	9.9892	3.48424	-1.51684	6.67846	5.38563	-0.3053	19.5932	5.79604	-1.76207
chr6	148979700	148980349	11.9275	6.33671	-0.891649	26.8618	0	-3.85109	11.935	0	-3.69321	6.84874	2.46555	-1.37012	13.2348	0	-3.83135	1.84674	0.254944	-2.80901	4.803	4.18883	-0.193083	2.4162	0	-7.9751
chr6	149082500	149082999	13.2528	6.81495	-0.939402	25.183	0	-3.76463	13.1117	0	-3.81882	14.3823	6.28473	-1.15689	0	0	0	1.34309	0.424907	-1.63747	5.16895	5.68483	0.134761	11.9492	10.201	-0.23881
chr7	16740650	16740999	7.15652	2.74989	-1.31836	16.7886	0	-3.23179	10.254	9.34398	-0.121648	10.7297	4.30262	-1.26086	16.9111	0	-4.16278	2.51829	0.764832	-1.7062	4.75726	3.94946	-0.262412	3.03123	3.53559	0.179293
chr7	17346250	17346999	18.0238	6.81495	-1.37732	72.1911	0	-5.21317	29.4172	0	-4.92682	55.4748	11.5542	-2.23421	55.8801	0	-5.82985	4.53291	1.10476	-2.02689	5.35192	4.06914	-0.387013	34.3979	16.2869	-1.08191
chr7	17348750	17349649	11.1324	5.26066	-1.0533	54.5631	0	-4.82179	25.3829	0	-4.72153	34.2437	6.18804	-2.41257	0	0	0	2.68617	0.254944	-3.34715	7.09015	3.88962	-0.849769	17.792	7.65078	-1.22375
chr7	26108250	26108699	4.77101	2.63033	-0.812568	10.0732	0	-2.59373	3.86627	0	-2.28282	0	0	0	0	0	0	0.5876	0.424907	-0.458474	6.22103	5.80452	-0.098342	3.86592	5.10052	0.365813
chr7	26434800	26435249	15.6383	6.09759	-1.33055	70.5123	9.49868	-2.65676	27.0639	0	-4.81064	33.5588	4.83441	-2.72126	44.1159	0	-5.49556	1.93069	0.764832	-1.32461	8.73689	7.121	-0.29134	15.5955	3.3617	-2.2188
chr7	27863600	27864249	9.01191	4.42374	-0.99444	23.5041	0	-3.67266	8.90922	0	-3.30877	27.1667	10.2489	-1.38058	29.4106	36.0466	0.284768	3.44166	1.27472	-1.42583	3.88815	2.45345	-0.643268	9.88446	9.15775	-0.123117
chr7	29195900	29196599	4.77101	0	-4.63547	48.687	0	-4.66355	20.0037	0	-4.39257	53.1919	12.7628	-2.03385	50.7333	18.6908	-1.39357	2.938	1.18974	-1.29702	8.23372	7.30052	-0.171333	24.3817	15.7073	-0.639351
chr7	35108200	35108899	5.56618	0	-4.84954	52.8842	0	-4.77832	22.0209	0	-4.52487	35.1569	1.88542	-4.02008	35.2927	0	-5.18161	2.938	0.339925	-3.07462	2.05843	0	-4.43191	11.422	1.15921	-3.30079
chr7	35537150	35538049	6.89146	5.73891	-0.255885	32.7378	0	-4.11844	18.9951	0	-4.32158	34.2437	8.1218	-2.03622	51.4686	0	-5.71338	2.3504	1.01978	-1.1967	4.43706	1.97473	-1.12883	7.07288	4.28907	-0.738527
chr7	35826050	35826949	33.6621	13.9886	-1.25494	98.2135	25.0765	-1.88796	44.378	46.7199	0.072597	72.14	17.5006	-2.02487	83.8202	58.0751	-0.521857	3.44166	1.18974	-1.52457	8.91987	8.79653	-0.0198626	31.6742	14.5481	-1.12604
chr7	35827450	35828499	15.1082	5.49979	-1.42533	0	9.87863	2.5703	20.8442	0	-4.44918	45.2017	7.78339	-2.49289	0	0	0	6.96726	2.12453	-1.70874	8.64541	9.09574	0.0724393	30.0927	15.3016	-0.979579
chr7	35849800	35850449	11.6625	5.97803	-0.941186	37.7744	0	-4.31377	17.3141	0	-4.19489	21.0028	3.33574	-2.55072	30.1459	0	-4.96097	1.25914	0.254944	-2.26009	6.35826	2.99202	-1.0626	12.4325	4.46295	-1.48637
chr7	35942150	35942749	11.6625	4.18462	-1.43588	52.0448	0	-4.75608	20.508	0	-4.4268	36.5266	2.4172	-3.76055	35.2927	0	-5.18161	2.3504	0.424907	-2.44025	5.85509	3.1117	-0.890787	10.8949	0	-10.1026
chr7	38716500	38717349	20.6744	8.01056	-1.34618	43.6505	0	-4.51256	21.0123	0	-4.46024	39.951	4.20593	-3.15913	47.7922	0	-5.60858	4.86868	0.934795	-2.36842	4.84875	4.42819	-0.12813	15.5515	3.70947	-2.07314
chr7	50751500	50752199	15.3733	5.97803	-1.33385	34.4167	15.5778	-1.05084	11.935	8.40958	-0.459078	15.5238	10.2489	-0.584998	33.0869	30.7064	-0.104445	1.42703	1.27472	-0.161634	4.57429	4.90691	0.0991733	8.96191	13.2729	0.551687
chr7	53871950	53872449	6.36135	4.06506	-0.621427	11.752	0	-2.78157	7.39634	0	-3.06976	3.42437	2.07879	-0.646765	0	0	0	0.671543	0.339925	-0.961757	3.93389	3.59042	-0.128386	1.49365	0	-7.31619
chr7	54003700	54004149	12.1926	0	-5.95333	33.5773	0	-4.15288	12.9436	0	-3.80153	12.3277	3.6258	-1.68553	24.999	0	-4.70038	0.503657	0.0849814	-2.43509	6.76995	3.76994	-0.827987	7.55612	5.21644	-0.550785
chr7	65986300	65986649	3.71079	2.03253	-0.80878	18.4675	0	-3.35526	6.38774	0	-2.88513	6.62045	1.30529	-2.10803	11.029	0	-3.58844	0.419714	0.424907	0.0173287	5.58063	6.10372	0.127081	2.19655	2.95598	0.369044
chr7	66499850	66500349	8.74685	4.30418	-0.990116	22.6647	0	-3.62437	10.5902	0	-3.53483	4.10924	0	-3.8775	0	0	0	0.755486	0.169963	-2.08868	6.31252	6.34308	0.00685876	2.28441	0	-7.89749
chr7	70994800	70995199	8.4818	3.3477	-1.29111	41.1322	0	-4.43069	21.0123	0	-4.46024	18.7199	3.19071	-2.44592	29.4106	0	-4.9265	1.59491	0.509888	-1.62622	3.93389	2.27393	-0.764892	9.00584	2.72414	-1.73571
chr7	73375550	73376099	15.3733	3.46726	-2.0863	37.7744	0	-4.31377	18.9951	0	-4.32158	15.0672	5.22116	-1.47681	27.9401	0	-4.855	1.93069	0.424907	-2.15779	7.18164	5.56515	-0.362147	11.466	6.72341	-0.780477
chr7	74183750	74184599	14.048	6.33671	-1.12412	42.811	0	-4.48578	16.3056	0	-4.11316	16.437	4.35097	-1.84744	26.4695	0	-4.77976	1.25914	0.509888	-1.28758	4.4828	2.63298	-0.745758	3.33875	0	-8.42574
chr7	74195300	74195849	8.4818	0	-5.43992	33.5773	0	-4.15288	10.7583	0	-3.55561	13.6975	2.4172	-2.36497	0	0	0	1.84674	0.764832	-1.26082	5.39766	2.93218	-0.858464	10.4556	4.40499	-1.25752
chr7	74723600	74724199	8.4818	2.03253	-1.95931	11.752	11.0185	-0.0790866	10.5902	0	-3.53483	19.633	5.80129	-1.70798	11.029	0	-3.58844	0.167886	0.509888	1.54725	5.07746	4.42819	-0.193311	7.90757	4.75276	-0.749568
chr7	75210700	75211199	9.27697	4.30418	-1.07316	20.9858	0	-3.52267	11.0945	14.9504	0.399238	8.44678	1.74039	-2.09991	16.1758	0	-4.10231	1.93069	0.339925	-2.47145	7.04441	6.70212	-0.0708295	5.31564	2.7821	-0.955782
chr7	75225200	75226099	16.4335	8.24968	-0.977122	53.7236	13.2981	-1.86493	30.9301	21.4911	-0.505561	42.9188	11.4575	-1.87807	77.9381	36.7142	-1.06562	3.69349	1.27472	-1.52743	7.31886	7.42021	0.0195738	9.40122	4.63683	-1.03186
chr7	75293200	75293999	4.50596	2.03253	-1.07581	26.8618	4.55937	-2.13753	11.4307	14.016	0.27259	22.3725	6.9132	-1.65223	0	12.0155	3.70216	1.7628	0.934795	-0.907956	7.59332	6.8218	-0.152459	8.61046	6.83933	-0.346786
chr7	75831900	75832249	7.68663	0	-5.30134	16.7886	0	-3.23179	8.23683	0	-3.2074	10.7297	1.54701	-2.57813	11.7642	0	-3.67404	1.42703	1.01978	-0.480758	4.07112	2.33377	-0.777239	2.94337	0	-8.24953
chr7	77369400	77369949	9.80708	3.46726	-1.44825	23.5041	7.59894	-1.40978	5.54725	0	-2.71089	11.1863	5.31785	-1.03182	24.2637	27.3687	0.167234	0.755486	0.169963	-2.08868	1.69249	0	-4.16389	1.62544	2.43434	0.502476
chr7	77942150	77942799	11.3974	4.5433	-1.28984	25.183	0	-3.76463	14.6246	0	-3.96574	9.35994	2.17548	-1.9643	0	0	0	1.1752	0.0849814	-3.64134	4.07112	0	-5.38236	2.28441	0	-7.89749
chr7	78048150	78048599	9.80708	4.18462	-1.1905	46.1687	0	-4.59003	18.6589	0	-4.29711	17.8067	2.80396	-2.54435	24.999	21.361	-0.217474	1.59491	0.254944	-2.59874	3.43072	0	-5.14189	4.30523	0	-8.78307
chr7	79638150	79638949	11.6625	4.66286	-1.28653	50.3659	0	-4.71056	22.6933	0	-4.56641	13.2409	2.46555	-2.29169	24.2637	0	-4.659	1.34309	0.339925	-1.95113	5.07746	3.82978	-0.397795	4.08558	0	-8.70928
chr7	80067900	80068349	7.42157	0	-5.25202	36.0956	7.97889	-1.93267	15.9694	0	-4.08486	15.0672	2.99733	-2.22049	27.9401	0	-4.855	0.419714	0.509888	0.274824	2.51586	0	-4.70921	2.4162	0	-7.9751
chr7	80181500	80182199	5.83124	0	-4.91438	41.1322	0	-4.43069	19.3313	0	-4.34563	19.8613	5.84963	-1.71302	33.0869	0	-5.09115	1.67886	0.764832	-1.12409	4.1626	2.8125	-0.549478	5.22778	4.11519	-0.369074
chr7	80543200	80543599	3.44573	0	-4.18814	25.183	0	-3.76463	11.4307	0	-3.63584	7.30532	1.45032	-2.11939	0	0	0	1.1752	0.169963	-2.71936	7.09015	8.91621	0.3265	6.28212	5.62216	-0.180348
chr7	80570350	80570699	3.18067	0	-4.07924	24.3435	0	-3.71938	5.37915	0	-2.67336	12.3277	0	-5.39549	0	0	0	0.335771	0.254944	-0.384131	5.90083	7.24068	0.290751	10.807	6.31769	-0.785505
chr7	80811950	80812749	12.7227	0	-6.01376	33.5773	0	-4.15288	15.297	11.2128	-0.416213	34.9286	6.42976	-2.38812	27.9401	24.6986	-0.171377	3.10589	1.44468	-1.09894	4.89449	1.91489	-1.30964	6.15033	0	-9.28779
chr7	82615100	82615849	6.36135	5.26066	-0.264916	25.183	0	-3.76463	9.24542	0	-3.35691	12.0994	5.89798	-1.00041	13.97	21.361	0.578905	1.42703	0.849814	-0.740993	6.90718	9.45478	0.447389	8.21508	6.66545	-0.316866
chr7	82906950	82907699	14.5781	4.78242	-1.56854	38.6139	0	-4.3439	14.9608	0	-3.99646	35.3851	3.19071	-3.35373	0	0	0	3.44166	1.01978	-1.74496	5.07746	2.39361	-1.05401	14.014	2.43434	-2.52961
chr7	83006700	83007349	13.5179	3.46726	-1.90328	36.935	0	-4.283	19.4994	0	-4.35751	41.3207	2.4172	-3.93711	0	0	0	3.18983	0.424907	-2.87922	7.36461	5.08643	-0.525324	19.11	5.15848	-1.89404
chr7	85884050	85884849	15.1082	9.20616	-0.702627	55.4025	20.5171	-1.35009	20.8442	15.8848	-0.37153	32.1891	4.01256	-2.91334	59.5565	12.6831	-2.14589	3.94531	2.2945	-0.77934	2.60735	0	-4.75881	9.0937	0	-9.8445
chr7	86879300	86880049	11.9275	7.05407	-0.741422	41.9716	0	-4.4585	15.9694	0	-4.08486	47.2563	5.60791	-3.00892	41.9101	0	-5.42325	3.44166	0.509888	-2.73102	8.27946	3.65026	-1.15987	27.8522	7.7667	-1.84573
chr7	87028650	87029199	14.048	0	-6.15461	14.2703	7.59894	-0.761297	11.0945	21.4911	0.895006	8.44678	6.33307	-0.399074	9.55845	22.696	1.16625	0.251829	0.0849814	-1.46291	5.85509	4.12899	-0.493812	2.37227	3.99927	0.697503
chr7	88254700	88255599	24.9153	16.2602	-0.60958	87.3009	44.0739	-0.954726	42.8651	96.243	1.14852	86.2941	29.1515	-1.55593	111.025	64.0829	-0.78347	7.6388	3.31427	-1.20219	4.75726	5.14627	0.111149	42.6569	33.5011	-0.351518
chr7	90690050	90690549	15.6383	7.77144	-0.990507	6.71545	10.2586	0.492143	8.40493	37.3759	2.02871	5.02241	4.64103	-0.107267	0	14.6857	3.97138	0.5876	0.849814	0.524844	4.34558	4.18883	-0.0517876	2.28441	4.63683	0.962617
chr7	90923650	90924299	10.3372	8.36924	-0.298251	37.7744	14.438	-1.27481	19.6675	22.4255	0.180717	28.3081	10.5873	-1.39377	33.8222	32.709	-0.0468737	1.1752	1.01978	-0.202799	6.35826	4.96675	-0.350085	6.32605	6.78137	0.0797695
chr7	91302200	91302749	7.95169	4.06506	-0.934533	48.687	0	-4.66355	20.1718	0	-4.40407	15.0672	3.33574	-2.07954	27.9401	0	-4.855	1.84674	0.764832	-1.26082	5.35192	3.53058	-0.586564	5.22778	3.70947	-0.518439
chr7	95175950	95176349	17.4937	5.61935	-1.60431	70.5123	12.9182	-2.28115	29.5853	0	-4.93477	23.7423	5.89798	-1.95571	44.1159	18.6908	-1.19611	7.55486	1.86959	-2.00889	4.52855	1.25665	-1.77051	3.95378	2.26046	-0.836287
chr7	95363250	95363949	8.74685	6.09759	-0.506581	29.3801	16.7177	-0.745449	11.5988	25.2287	1.05786	16.437	6.96154	-1.20469	0	0	0	1.42703	1.61465	0.177037	4.803	3.88962	-0.297413	7.07288	7.01321	-0.0304215
chr7	95439550	95439949	7.95169	5.85847	-0.428145	20.9858	0	-3.52267	7.73253	0	-3.1264	10.958	4.93109	-1.10576	23.5285	20.6934	-0.177199	0.251829	0.169963	-0.540924	5.30618	3.65026	-0.527617	5.18385	4.86868	-0.1151
chr7	96246400	96247249	13.5179	6.93451	-0.943169	48.687	0	-4.66355	17.6503	0	-4.22113	37.4398	9.7655	-1.90667	44.1159	27.3687	-0.669334	5.20446	1.44468	-1.84181	5.58063	3.82978	-0.531602	27.1054	12.7513	-1.09212
chr7	96247700	96248849	43.9993	15.5429	-1.48933	150.258	29.2559	-2.28432	64.2136	59.8015	-0.101068	130.354	27.7978	-2.21722	164.699	86.1114	-0.927634	13.6827	3.22929	-2.07965	4.71152	3.59042	-0.382707	31.191	15.8812	-0.977522
chr7	96266150	96266749	5.30112	0	-4.78165	18.4675	5.69921	-1.41055	11.2626	11.2128	-0.00587447	16.437	3.57746	-2.10985	35.2927	20.0259	-0.787512	1.25914	0.934795	-0.425781	2.79032	0	-4.85316	5.93068	3.0719	-0.968498
chr7	96365150	96365499	8.21674	2.86945	-1.45528	32.7378	0	-4.11844	11.7669	0	-3.67434	8.90336	2.22383	-1.86655	0	0	0	0.839428	0.254944	-1.6808	7.63906	7.71941	0.0149001	5.57923	0	-9.14955
chr7	96499700	96500399	5.03607	3.22814	-0.61106	58.7602	19.3773	-1.50705	25.0467	25.2287	0.0100487	26.7101	3.43243	-2.85531	44.1159	20.0259	-1.10147	3.35771	1.18974	-1.48905	5.90083	0	-5.90709	8.78619	0	-9.79542
chr7	96504050	96505199	2.91562	0	-3.96145	67.994	0	-5.12916	26.7277	0	-4.79325	45.8865	4.39931	-3.29695	62.4975	0	-5.98863	5.876	1.86959	-1.64687	5.71786	3.7101	-0.610659	20.4718	3.47763	-2.56035
chr7	96609500	96610399	12.7227	7.05407	-0.833044	88.1403	26.9762	-1.6373	33.1154	42.0479	0.335519	36.5266	8.84696	-2.00938	60.2917	0	-5.93762	4.44897	2.46446	-0.849597	5.48915	3.94946	-0.464897	4.48095	1.56493	-1.54036
chr7	96630300	96630649	7.95169	5.26066	-0.578022	15.1098	4.93931	-1.30196	6.21965	0	-2.85193	11.8711	6.42976	-0.854838	22.7932	22.0285	-0.0471297	1.25914	0.679851	-0.879498	4.75726	3.7101	-0.350313	5.62316	9.15775	0.679756
chr7	96866000	96866549	9.01191	5.38023	-0.723177	30.2195	0	-4.00986	10.4221	0	-3.51376	11.6429	3.04568	-1.83578	19.8522	0	-4.38212	1.51097	0.764832	-0.973037	4.98598	1.55585	-1.61895	2.24048	1.68085	-0.469052
chr7	97186200	97186899	10.0721	0	-5.68259	47.8476	0	-4.63945	20.3399	0	-4.41548	21.4594	3.81918	-2.40121	24.2637	12.6831	-0.884676	1.59491	0.509888	-1.62622	5.03172	2.99202	-0.730893	12.9596	4.28907	-1.60302
chr7	97358500	97358999	7.95169	3.22814	-1.24967	54.5631	0	-4.82179	20.8442	0	-4.44918	12.556	1.06357	-3.23698	16.9111	0	-4.16278	1.42703	0.254944	-2.43933	6.49549	5.26595	-0.297646	2.9873	0	-8.2702
chr7	98715900	98716449	27.5658	12.3147	-1.14968	38.6139	16.3377	-1.14716	15.297	0	-4.02653	29.6779	11.5542	-1.3385	41.9101	38.7168	-0.11157	2.51829	0.849814	-1.55606	3.97963	2.8125	-0.486182	7.02895	9.79531	0.459874
chr7	100696650	100697749	14.313	4.5433	-1.61339	92.3375	12.5383	-2.69798	34.2921	22.4255	-0.591263	49.7675	10.0556	-2.27347	74.997	30.7064	-1.26117	5.03657	1.18974	-2.07258	4.39132	0	-5.48907	9.84053	4.05723	-1.28928
chr7	100870050	100870749	7.68663	0	-5.30134	37.7744	0	-4.31377	18.3227	0	-4.27223	13.2409	2.27217	-2.39626	29.4106	0	-4.9265	1.84674	0.339925	-2.40765	3.43072	1.97473	-0.767036	4.74454	1.56493	-1.62107
chr7	103861250	103861849	22.5298	5.02154	-2.12204	44.4899	0	-4.53884	14.6246	0	-3.96574	27.8515	7.44499	-1.86188	22.7932	18.6908	-0.273025	2.938	0.424907	-2.76096	3.24775	0	-5.06512	5.71102	3.18782	-0.861701
chr7	104410950	104411699	12.4576	6.09759	-1.00714	43.6505	0	-4.51256	17.4822	26.1631	0.55551	13.9258	4.93109	-1.44332	0	0	0	3.44166	1.95457	-0.813074	4.4828	2.99202	-0.567682	3.90985	4.86868	0.28294
chr7	104505350	104505799	11.3974	2.98901	-1.86262	20.9858	0	-3.52267	13.4479	0	-3.85279	13.9258	2.90064	-2.15207	27.9401	0	-4.855	2.60223	0.424907	-2.5865	5.58063	3.23138	-0.769932	9.84053	4.52091	-1.13352
chr7	105503100	105503699	10.0721	5.61935	-0.819807	55.4025	17.0976	-1.58772	28.2406	35.5071	0.320207	44.0602	10.539	-2.03303	47.057	16.6883	-1.44195	2.51829	1.01978	-1.29583	9.65175	8.49733	-0.181772	21.6579	13.5048	-0.687005
chr7	106002300	106002749	9.01191	2.27165	-1.89803	39.4533	0	-4.37341	15.4651	0	-4.04134	16.6653	1.16026	-3.53829	0	0	0	1.84674	0.339925	-2.40765	5.16895	2.21409	-1.18707	5.49137	0	-9.12706
chr7	106339850	106340249	8.74685	2.86945	-1.5434	31.059	0	-4.04697	12.7755	0	-3.78403	24.1989	1.30529	-3.93181	22.7932	0	-4.57248	1.42703	0.0849814	-3.9193	4.66578	1.73537	-1.37664	12.8278	0	-10.3363
chr7	106344050	106344549	14.8431	5.02154	-1.52656	18.4675	0	-3.35526	10.5902	0	-3.53483	15.5238	3.09402	-2.22103	30.8811	0	-4.99463	0.503657	0.0849814	-2.43509	4.25409	0	-5.4443	6.1064	0	-9.27761
chr7	106461350	106461749	11.1324	5.49979	-0.991469	43.6505	0	-4.51256	17.6503	0	-4.22113	20.7745	3.57746	-2.44231	33.8222	0	-5.12194	1.59491	0.0849814	-4.07871	6.81569	4.66755	-0.536626	9.48908	3.53559	-1.43537
chr7	107579100	107580099	31.2766	15.782	-0.977834	41.9716	15.9578	-1.29196	24.2062	0	-4.65571	25.3403	11.7476	-1.08967	51.4686	0	-5.71338	1.59491	1.01978	-0.640165	5.99232	4.66755	-0.353744	5.93068	7.18709	0.255095
chr7	108472450	108473399	24.9153	12.1952	-1.01879	66.3151	23.9367	-1.39721	24.8786	55.1295	1.117	53.8767	18.2741	-1.54438	60.2917	45.3921	-0.401814	3.86137	2.12453	-0.858923	5.67212	5.08643	-0.154359	22.9759	16.8085	-0.456334
chr7	108502900	108503499	8.21674	4.42374	-0.864201	28.5407	0	-3.93266	15.297	0	-4.02653	0	1.74039	2.76581	0	0	0	1.1752	1.01978	-0.202799	6.03806	5.14627	-0.226491	6.94109	4.34703	-0.692452
chr7	108824450	108824849	12.7227	0	-6.01376	15.9492	0	-3.16585	7.56443	0	-3.09836	13.2409	2.07879	-2.50902	15.4406	0	-4.03919	0.839428	0.339925	-1.27944	7.13589	5.38563	-0.399513	4.21737	1.15921	-1.88462
chr7	109497050	109497649	12.4576	11.1191	-0.161245	78.9066	17.8575	-2.02657	26.3915	33.6383	0.338642	44.7451	9.13703	-2.25497	58.8212	18.6908	-1.60313	5.2884	1.27472	-2.0441	6.31252	4.84707	-0.374317	19.2417	11.4762	-0.751821
chr7	109830350	109830849	12.9878	7.77144	-0.726287	17.6281	12.9182	-0.395844	9.91781	18.688	0.850629	7.53361	5.84963	-0.349178	0	17.3558	4.19816	3.10589	2.03955	-0.604333	4.29983	3.59042	-0.253663	5.84281	9.50551	0.679135
chr7	112877400	112878149	18.819	7.53232	-1.29847	47.8476	18.6174	-1.27366	21.8528	35.5071	0.675806	26.0252	9.7655	-1.38703	0	26.7012	4.79188	4.7008	2.37948	-0.979276	7.45609	6.5226	-0.190243	13.1793	11.5921	-0.194793
chr7	116693950	116694699	22.2647	8.13012	-1.43125	36.935	0	-4.283	23.7019	0	-4.62655	15.5238	3.23905	-2.16066	0	0	0	1.42703	0.679851	-1.05873	6.90718	6.04388	-0.189684	7.73184	7.41893	-0.0761966
chr7	117260450	117260999	15.9034	11.3583	-0.478439	26.8618	32.2955	0.248857	13.9522	64.4734	2.13055	31.2759	24.2204	-0.364843	30.8811	45.3921	0.541175	2.51829	2.2945	-0.133708	4.62003	5.44547	0.232514	19.1539	27.5312	0.516442
chr7	117707150	117707749	7.68663	0	-5.30134	9.23375	4.55937	-0.776211	5.54725	0	-2.71089	0	0	0	0	0	0	0.503657	0.254944	-0.955118	4.02538	3.53058	-0.184325	6.6775	5.04256	-0.42374
chr7	118806450	118807149	3.71079	2.74989	-0.406796	15.9492	0	-3.16585	12.2712	0	-3.73023	7.7619	0	-4.74809	0	0	0	1.34309	0.679851	-0.971897	6.63272	3.29122	-0.989385	4.30523	0	-8.78307
chr7	118837800	118838399	7.68663	0	-5.30134	41.9716	0	-4.4585	16.1375	0	-4.09908	19.1765	3.14236	-2.50026	0	0	0	3.18983	0.934795	-1.75992	7.50184	5.50531	-0.439553	6.80929	1.68085	-2.03079
chr7	119613350	119613899	7.68663	4.5433	-0.733517	41.9716	0	-4.4585	10.4221	0	-3.51376	32.8739	8.75028	-1.87402	52.2038	0	-5.73346	1.51097	1.18974	-0.342272	7.50184	8.85637	0.236567	25.6557	19.9384	-0.368618
chr7	119770850	119771399	14.5781	7.05407	-1.0266	21.8252	0	-3.57442	12.1031	18.688	0.587406	15.7521	6.04301	-1.33952	31.6164	28.0363	-0.167741	0.335771	0.339925	0.0172291	5.48915	4.0093	-0.443734	4.9642	5.15848	0.0294065
chr7	119832200	119832799	8.21674	0	-5.39519	30.2195	0	-4.00986	16.6418	0	-4.14092	12.3277	2.17548	-2.35081	0	0	0	1.25914	0.679851	-0.879498	7.91352	7.53989	-0.0688853	8.03936	5.04256	-0.687902
chr7	121021450	121021899	6.09629	3.82594	-0.645178	22.6647	6.83905	-1.48048	11.5988	0	-3.65521	15.7521	4.97944	-1.60431	34.5575	15.3532	-1.12058	0.671543	0.424907	-0.648098	1.55526	0	-4.04898	4.08558	3.30374	-0.336964
chr7	121104250	121105049	15.6383	7.17363	-1.10297	23.5041	0	-3.67266	13.7841	0	-3.88597	50.6807	14.5999	-1.77465	53.6743	34.7116	-0.614472	2.01463	1.18974	-0.754936	3.79666	1.91489	-0.951536	18.3192	13.215	-0.477945
chr7	121105500	121106099	19.6142	10.2822	-0.918589	89.8192	28.1161	-1.60826	33.7878	53.2607	0.641325	95.1975	23.882	-1.98153	124.26	50.7323	-1.27579	3.86137	1.3597	-1.49898	2.19566	1.97473	-0.145983	16.0787	10.0851	-0.68044
chr7	121435150	121435649	8.21674	1.31517	-2.47379	0	0	0	10.9264	0	-3.57609	28.7647	1.88542	-3.73329	0	0	0	3.10589	0.764832	-2.00769	3.65943	1.85505	-0.943308	13.97	2.66618	-2.39438
chr7	121435700	121436499	19.3491	5.73891	-1.71883	41.1322	0	-4.43069	22.189	0	-4.53537	67.5742	6.38142	-3.34464	78.6734	0	-6.31603	5.03657	1.18974	-2.07258	3.06477	3.05186	-0.00589979	18.3192	5.33236	-1.78566
chr7	121507100	121508599	46.3848	24.8686	-0.893979	173.762	62.3113	-1.45048	54.632	120.537	1.12741	163	48.1023	-1.75438	217.638	124.828	-0.797092	8.47823	6.3736	-0.411093	3.38497	3.88962	0.195105	32.1135	21.3294	-0.594144
chr7	121610150	121610649	6.09629	0	-4.97643	28.5407	8.73878	-1.5079	8.06873	0	-3.1809	13.9258	2.61058	-2.28913	19.1169	0	-4.33034	0.923371	0.254944	-1.81676	8.23372	8.07845	-0.0271336	6.41392	5.91196	-0.137449
chr7	123479800	123480349	9.27697	0	-5.56635	25.183	0	-3.76463	14.7927	17.7536	0.247909	10.958	2.07879	-2.24265	0	0	0	1.59491	1.01978	-0.640165	2.83606	2.87234	0.0177166	3.42661	3.65151	0.0541544
chr7	124628200	124629099	3.44573	0	-4.18814	14.2703	0	-3.02417	9.74972	0	-3.42623	4.10924	1.01523	-1.74522	0	0	0	0.839428	0.679851	-0.300208	3.65943	4.0093	0.12838	1.80117	0	-7.57074
chr7	125447750	125448699	24.6502	12.5539	-0.962325	52.8842	13.2981	-1.84303	33.4516	30.8351	-0.113952	26.2535	7.88008	-1.69871	63.9681	20.6934	-1.58247	2.938	2.20952	-0.409492	4.39132	4.36835	-0.00739788	10.4116	7.01321	-0.581784
chr7	125607900	125608399	9.01191	5.1411	-0.786362	37.7744	11.7784	-1.52944	16.8099	19.6224	0.211533	18.9482	4.93109	-1.87954	33.8222	0	-5.12194	1.09126	0.509888	-1.08288	5.4434	3.59042	-0.586987	5.97461	4.52091	-0.422989
chr7	125611350	125611849	16.6985	8.72792	-0.920502	41.1322	7.59894	-2.16782	17.4822	17.7536	0.0210239	27.395	5.2695	-2.314	33.0869	8.67789	-1.81645	2.01463	0.424907	-2.21888	6.44975	4.12899	-0.631128	14.7169	9.67939	-0.612762
chr7	125858200	125858899	9.80708	6.81495	-0.512516	25.183	18.9974	-0.372495	14.2884	37.3759	1.32777	19.4048	7.25161	-1.38369	26.4695	14.6857	-0.808386	1.51097	1.18974	-0.342272	6.03806	4.90691	-0.293863	5.79888	5.79604	-0.0228866
chr7	126892350	126892949	18.819	5.73891	-1.67917	36.935	6.83905	-2.1391	22.189	13.0816	-0.719633	48.1695	7.44499	-2.64574	63.9681	16.0207	-1.93244	2.18251	0.594869	-1.85789	3.47646	0	-5.16046	20.7793	8.0565	-1.37206
chr7	126926900	126927349	7.42157	2.86945	-1.31211	47.8476	0	-4.63945	16.4737	0	-4.12711	40.8641	5.36619	-2.86094	52.2038	19.3584	-1.38591	4.61686	0.849814	-2.42794	6.40401	3.59042	-0.817543	28.2476	8.98387	-1.65621
chr7	127036200	127036799	12.7227	0	-6.01376	27.7012	0	-3.89245	14.9608	0	-3.99646	17.8067	3.33574	-2.3162	0	16.0207	4.08922	2.01463	0.764832	-1.3857	4.71152	6.46276	0.44781	24.9088	9.91123	-1.33385
chr7	127109200	127109799	6.36135	0	-5.03592	28.5407	0	-3.93266	12.2712	0	-3.73023	18.035	2.27217	-2.83354	22.7932	0	-4.57248	1.25914	0.594869	-1.06916	5.67212	2.27393	-1.28182	7.07288	0	-9.48641
chr7	127267150	127267699	15.9034	4.42374	-1.80023	69.6728	0	-5.16335	30.4258	0	-4.97388	29.9062	4.78606	-2.57022	43.3806	0	-5.47186	5.20446	0.934795	-2.46444	7.04441	4.78723	-0.547797	12.0371	4.52091	-1.42155
chr7	127889600	127889999	9.80708	4.06506	-1.23038	36.935	0	-4.283	11.2626	0	-3.61619	35.3851	5.31785	-2.66723	36.7633	0	-5.23891	2.09857	0.594869	-1.80157	7.09015	4.06914	-0.78627	36.8581	8.11446	-2.18554
chr7	130143300	130143899	15.1082	5.02154	-1.55176	22.6647	0	-3.62437	14.6246	0	-3.96574	8.90336	3.57746	-1.24705	0	0	0	0.5876	0.254944	-1.17349	6.22103	7.36036	0.239086	6.63357	8.0565	0.260571
chr7	133763250	133763749	9.54202	2.63033	-1.78325	26.8618	5.69921	-1.90638	10.4221	11.2128	0.0965616	11.4146	2.27217	-2.18724	0	0	0	0.839428	0.254944	-1.6808	6.17529	5.44547	-0.178372	6.58964	2.72414	-1.29084
chr7	135117900	135118349	7.95169	2.15209	-1.79316	36.0956	0	-4.25155	15.4651	0	-4.04134	21.6877	3.6258	-2.48563	13.2348	0	-3.83135	1.00731	0.509888	-0.968492	7.68481	7.30052	-0.0730338	4.34916	2.66618	-0.733359
chr7	135719300	135720049	14.5781	3.9455	-1.83384	37.7744	13.6781	-1.34309	23.0295	0	-4.58673	29.2213	5.12447	-2.4442	45.5864	0	-5.54184	1.93069	0.934795	-1.03849	4.4828	4.66755	0.057017	16.0787	6.66545	-1.27716
chr7	135800900	135801399	7.15652	5.38023	-0.398699	11.752	9.49868	-0.258178	0	0	0	0	2.07879	2.9872	0	0	0	0.167886	0.0849814	-0.905234	5.21469	7.48005	0.512221	2.37227	3.59355	0.543581
chr7	136669450	136670099	10.3372	7.17363	-0.515043	29.3801	17.0976	-0.716458	10.9264	0	-3.57609	26.7101	12.6178	-1.06414	36.7633	28.7038	-0.346335	1.84674	1.01978	-0.850443	3.43072	4.54787	0.396608	2.46013	0	-8.00007
chr7	136760350	136760699	5.56618	4.18462	-0.395164	14.2703	9.87863	-0.453877	10.5902	0	-3.53483	12.556	4.30262	-1.48192	16.1758	0	-4.10231	0.5876	0.509888	-0.200979	4.89449	4.24867	-0.199765	6.32605	5.50624	-0.220248
chr7	136870750	136871699	18.819	15.4233	-0.28374	63.7968	18.9974	-1.64781	28.5768	45.7855	0.661597	63.6933	19.6277	-1.68315	92.6434	64.7504	-0.510177	2.18251	0.764832	-1.50063	4.02538	2.15425	-0.871876	13.9261	11.0125	-0.347665
chr7	136963150	136963999	14.313	8.4888	-0.74012	62.9574	0	-5.02142	25.3829	0	-4.72153	39.2661	9.04034	-2.08272	66.1739	0	-6.06983	2.43434	1.27472	-0.927992	3.29349	2.03457	-0.668822	18.4071	8.75202	-1.07874
chr7	137062050	137062499	5.56618	0	-4.84954	28.5407	0	-3.93266	8.90922	0	-3.30877	16.437	1.54701	-3.17977	27.2048	0	-4.81787	1.51097	0.169963	-3.07922	4.66578	0	-5.57464	10.148	0	-10.0011
chr7	137125800	137126249	5.03607	3.58682	-0.467498	28.5407	0	-3.93266	10.9264	0	-3.57609	14.6106	0	-5.63524	0	0	0	1.51097	0.254944	-2.52123	4.803	2.15425	-1.12102	12.4325	3.65151	-1.77516
chr7	137127000	137127749	10.6022	4.78242	-1.11641	31.059	0	-4.04697	11.935	0	-3.69321	25.5686	3.04568	-2.95083	38.969	0	-5.32081	1.34309	0.679851	-0.971897	5.16895	2.75266	-0.885209	17.8799	3.82539	-2.22894
chr7	139498800	139499099	5.03607	2.63033	-0.887512	22.6647	0	-3.62437	8.74112	0	-3.28409	15.5238	2.12714	-2.70477	23.5285	0	-4.61639	1.00731	0.594869	-0.750069	3.70517	3.29122	-0.166158	7.68791	2.55026	-1.60495
chr7	139499900	139500449	11.6625	5.26066	-1.11926	28.5407	7.59894	-1.66978	13.1117	21.4911	0.672467	26.0252	6.33307	-1.9887	36.7633	14.6857	-1.26754	1.00731	0.169963	-2.499	4.62003	3.94946	-0.221066	10.7631	3.82539	-1.50199
chr7	139515350	139515949	6.89146	3.9455	-0.774537	29.3801	0	-3.97178	14.1203	0	-3.91841	18.4916	5.31785	-1.742	19.1169	0	-4.33034	1.25914	0.339925	-1.85873	4.89449	4.06914	-0.260586	5.00813	2.08658	-1.28476
chr7	141162550	141163399	9.80708	3.22814	-1.54552	29.3801	0	-3.97178	12.2712	0	-3.73023	8.21849	0	-4.82756	0	0	0	2.01463	0.679851	-1.5533	8.78264	6.40292	-0.449901	10.8509	6.14381	-0.831504
chr7	141174800	141175399	12.1926	4.42374	-1.42234	34.4167	0	-4.18653	10.254	19.6224	0.87377	15.0672	3.6258	-1.9688	28.6753	12.6831	-1.11687	1.00731	0.169963	-2.499	4.02538	1.91489	-1.03382	15.1562	6.43361	-1.24345
chr7	141179650	141180549	16.1684	9.92353	-0.693204	128.433	16.3377	-2.83042	50.0934	35.5071	-0.484958	124.19	18.4191	-2.73345	158.082	55.405	-1.49587	6.88331	1.95457	-1.81098	5.58063	4.66755	-0.252804	24.3817	8.86795	-1.4634
chr7	141368450	141369449	27.8309	15.6624	-0.821404	94.0164	31.5356	-1.51759	34.6283	56.9983	0.702986	84.0112	15.9535	-2.37497	128.671	54.7375	-1.21814	3.44166	1.27472	-1.42583	6.22103	6.10372	-0.0270277	31.6303	16.4608	-0.945953
chr7	141384700	141385249	4.50596	3.82594	-0.225163	47.8476	0	-4.63945	18.9951	0	-4.32158	74.4229	5.7046	-3.63741	65.4386	0	-6.05395	4.61686	0.764832	-2.57808	6.49549	5.98404	-0.116451	27.0175	6.14381	-2.13967
chr7	142220750	142221349	18.0238	6.57583	-1.42736	44.4899	10.6385	-1.87909	24.7105	0	-4.68428	42.6905	7.97677	-2.37688	54.4096	0	-5.79206	2.85406	1.01978	-1.47573	7.13589	8.07845	0.176656	29.0823	12.6933	-1.19989
chr7	142799650	142800399	11.9275	7.05407	-0.741422	29.3801	15.5778	-0.836093	14.1203	46.7199	1.65811	14.8389	8.17015	-0.837805	22.7932	22.0285	-0.0471297	2.26646	1.27472	-0.825336	4.62003	3.7101	-0.308967	3.77806	6.14381	0.666144
chr7	142855950	142856249	5.56618	0	-4.84954	24.3435	0	-3.71938	0	0	0	7.99019	0	-4.78837	0	0	0	1.25914	0.169963	-2.81808	4.29983	0	-5.45938	3.07517	0	-8.31069
chr7	144239700	144240599	9.27697	4.06506	-1.15186	41.9716	0	-4.4585	17.4822	0	-4.20807	29.2213	5.17281	-2.4314	39.7043	0	-5.34711	4.53291	2.12453	-1.0897	5.07746	4.06914	-0.312494	6.36998	3.70947	-0.798666
chr7	144413250	144413849	3.97584	0	-4.384	26.8618	0	-3.85109	9.74972	0	-3.42623	15.7521	1.98211	-2.81432	20.5874	0	-4.43212	3.94531	0.424907	-3.18501	6.76995	4.60771	-0.545275	6.06247	1.91269	-1.68038
chr7	146202950	146203649	18.2889	7.05407	-1.34979	36.935	0	-4.283	21.3485	0	-4.48211	30.1344	4.97944	-2.52725	22.058	0	-4.52719	4.95263	1.78461	-1.46744	3.97963	0	-5.35037	9.35729	5.50624	-0.777741
chr7	146404950	146405249	8.4818	3.46726	-1.24329	26.8618	0	-3.85109	12.9436	0	-3.80153	20.3179	4.0609	-2.2412	0	0	0	2.68617	0.764832	-1.79896	7.41035	5.74467	-0.361757	19.3735	7.12913	-1.44769
chr7	148580000	148580449	10.0721	0	-5.68259	31.059	0	-4.04697	13.1117	0	-3.81882	31.0476	0	-6.70725	35.2927	0	-5.18161	1.93069	0.254944	-2.87281	4.25409	4.0093	-0.0834769	18.0556	3.88335	-2.22133
chr7	148731200	148731699	5.83124	0	-4.91438	15.9492	0	-3.16585	0	0	0	8.21849	4.35097	-0.873067	0	0	0	0.419714	0.424907	0.0173287	4.803	3.7101	-0.363836	9.13763	7.53486	-0.29203
chr7	151790200	151790599	5.83124	3.82594	-0.583129	20.9858	0	-3.52267	9.91781	0	-3.44861	14.3823	5.12447	-1.43653	22.058	0	-4.52719	0.923371	0.594869	-0.625827	3.79666	3.65026	-0.0552468	8.47867	5.854	-0.548868
chr8	3232550	3233049	8.74685	3.3477	-1.3345	31.8984	0	-4.08315	15.297	0	-4.02653	11.6429	2.22383	-2.24246	25.7343	0	-4.74062	2.09857	0.764832	-1.44431	7.18164	6.5226	-0.136865	9.2255	3.0719	-1.59736
chr8	3240800	3241349	10.8673	5.49979	-0.957324	41.1322	0	-4.43069	18.6589	0	-4.29711	16.437	2.32051	-2.67512	0	0	0	1.59491	0.339925	-2.19738	7.82204	6.94148	-0.169992	14.1018	3.94131	-1.84567
chr8	3249650	3250399	16.9636	0	-6.42321	26.8618	0	-3.85109	20.0037	0	-4.39257	26.2535	2.90064	-3.05247	29.4106	0	-4.9265	2.938	0.594869	-2.28504	8.37095	7.71941	-0.115465	22.4487	5.96992	-1.91485
chr8	3256450	3256999	10.0721	0	-5.68259	28.5407	0	-3.93266	8.23683	0	-3.2074	21.6877	3.33574	-2.59637	0	0	0	1.7628	0.509888	-1.76976	8.23372	6.58244	-0.318586	22.8002	4.81072	-2.24804
chr8	3288400	3289099	19.3491	9.68441	-0.983876	58.7602	0	-4.92506	26.2234	0	-4.76677	39.4944	7.97677	-2.26543	63.2328	30.0389	-1.04923	6.12783	1.44468	-2.07702	6.08381	3.23138	-0.892375	7.90757	3.70947	-1.10627
chr8	3397700	3398049	6.09629	3.58682	-0.733517	19.3069	7.97889	-1.09437	13.4479	17.7536	0.376306	8.44678	1.74039	-2.09991	18.3816	0	-4.27662	2.26646	1.18974	-0.924069	12.2134	9.6343	-0.339075	6.19426	3.30374	-0.925575
chr8	3645900	3647349	47.4451	14.2277	-1.72348	92.3375	13.6781	-2.58908	47.2357	0	-5.59203	92.2297	13.8747	-2.70659	91.9081	25.3662	-1.81712	10.5768	3.05933	-1.78627	5.76361	6.04388	0.0673613	46.1714	16.3448	-1.5004
chr8	7316750	7317799	4.77101	1.31517	-1.71406	20.1464	0	-3.469	11.935	0	-3.69321	12.3277	1.54701	-2.77333	25.7343	0	-4.74062	2.77011	0.509888	-2.41887	3.01903	0	-4.96303	1.93296	0	-7.66744
chr8	10879500	10880249	10.0721	0	-5.68259	14.2703	0	-3.02417	7.22824	0	-3.04058	16.2087	0	-5.78212	0	0	0	1.84674	0.509888	-1.8365	5.85509	2.39361	-1.25589	7.86364	0	-9.63728
chr8	10935200	10935949	16.4335	2.39121	-2.68239	52.8842	0	-4.77832	20.3399	0	-4.41548	42.2339	2.75561	-3.79908	54.4096	0	-5.79206	4.02926	1.01978	-1.97176	11.1613	4.18883	-1.39271	37.2095	5.79604	-2.68392
chr8	11011950	11012499	30.4815	9.56485	-1.6517	44.4899	0	-4.53884	20.0037	0	-4.39257	49.9958	9.37875	-2.37755	61.7623	0	-5.97183	2.26646	1.10476	-1.03006	7.63906	4.30851	-0.811869	13.4429	5.33236	-1.34198
chr8	13418950	13419649	13.7829	10.2822	-0.415723	58.7602	24.6966	-1.18647	24.2062	38.3103	0.641129	31.7325	24.2687	-0.382713	50.7333	84.1088	0.718216	3.44166	1.3597	-1.33343	7.59332	4.06914	-0.883855	7.51219	14.1423	0.894658
chr8	13461750	13463449	41.8789	19.7275	-1.07834	76.3883	22.0369	-1.70539	40.3436	47.6543	0.234901	46.3431	18.0323	-1.34727	84.5555	51.3998	-0.707298	7.21908	4.67397	-0.62608	14.226	9.27526	-0.61171	14.7608	18.7212	0.333934
chr8	18668550	18669399	30.7465	16.858	-0.859325	61.2785	37.2348	-0.689581	24.2062	71.9486	1.5331	35.6134	16.3403	-1.10984	57.3507	36.0466	-0.655407	3.69349	3.31427	-0.155845	8.73689	7.24068	-0.267625	22.9759	20.0543	-0.201754
chr8	23377100	23377849	26.2406	9.44528	-1.45486	15.9492	0	-3.16585	12.4393	0	-3.74839	20.7745	4.30262	-2.19497	40.4396	15.3532	-1.34144	0.755486	0.594869	-0.339751	4.75726	2.57314	-0.86161	6.01854	1.15921	-2.38765
chr8	24303400	24304699	14.313	12.6734	-0.172954	41.9716	24.6966	-0.719918	30.2577	0	-4.96614	50.2241	16.0986	-1.6234	60.2917	23.3636	-1.33097	3.60954	2.46446	-0.548694	12.5336	10.5319	-0.248861	15.7273	9.67939	-0.707935
chr8	24325350	24326149	9.27697	0	-5.56635	32.7378	0	-4.11844	17.6503	0	-4.22113	43.6036	3.23905	-3.63291	44.1159	0	-5.49556	3.86137	1.44468	-1.41214	4.57429	0	-5.54668	18.9782	0	-10.8977
chr8	25560750	25562049	21.7346	11.4778	-0.909439	108.287	15.5778	-2.64943	38.9989	56.0639	0.512618	39.0378	10.9258	-1.8091	71.3207	45.3921	-0.640531	6.12783	1.78461	-1.77406	6.26678	4.96675	-0.329503	14.629	9.67939	-0.604182
chr8	26395650	26396149	13.2528	3.58682	-1.82885	56.2419	0	-4.86399	24.8786	0	-4.69369	41.549	7.73505	-2.38081	42.6454	0	-5.44776	4.02926	1.10476	-1.85736	4.25409	0	-5.4443	13.5747	3.76743	-1.85603
chr8	26478950	26479699	11.1324	0	-5.8243	104.09	0	-5.72914	38.8308	0	-5.31581	48.626	4.59269	-3.3219	71.3207	0	-6.17634	5.20446	1.10476	-2.22579	6.67846	4.42819	-0.582025	21.1747	5.15848	-2.04133
chr8	26483400	26484199	13.2528	2.98901	-2.07673	73.0306	0	-5.22941	29.7534	0	-4.94268	59.584	3.52912	-3.96709	62.4975	0	-5.98863	3.5256	0.934795	-1.90388	7.68481	3.35106	-1.17362	27.2811	3.99927	-2.77177
chr8	26594900	26595249	9.54202	6.33671	-0.575657	74.7094	11.0185	-2.55884	26.8958	18.688	-0.502733	30.1344	4.01256	-2.81909	41.1748	0	-5.39831	1.42703	0.849814	-0.740993	8.91987	6.64228	-0.419869	10.7631	3.53559	-1.61534
chr8	26696350	26697249	7.42157	0	-5.25202	28.5407	0	-3.93266	13.1117	0	-3.81882	13.2409	0	-5.49622	0	0	0	1.51097	1.18974	-0.342272	7.82204	5.62499	-0.468597	10.2359	5.33236	-0.952116
chr8	26773150	26774349	25.1803	17.2167	-0.543238	78.9066	33.8153	-1.17568	37.8222	77.555	1.01682	34.0154	12.1344	-1.46452	70.5854	37.3817	-0.899248	3.18983	0.934795	-1.75992	10.6581	10.8909	0.0308929	21.4383	16.6926	-0.366831
chr8	26885100	26885949	32.867	11.9561	-1.44372	60.4391	0	-4.96438	28.9129	0	-4.9027	68.7157	7.92843	-3.06824	83.0849	0	-6.39378	3.18983	0.424907	-2.87922	7.45609	6.8218	-0.126493	41.2072	12.6933	-1.70119
chr8	27418400	27419149	16.6985	19.4884	0.220445	43.6505	49.3931	0.170946	26.5596	93.4398	1.77684	33.1022	32.874	-0.00989319	47.7922	102.8	1.08908	3.27377	2.88937	-0.179616	3.43072	4.54787	0.396608	4.04165	10.7227	1.37373
chr8	32214850	32215349	7.15652	1.55429	-2.06814	25.183	0	-3.76463	11.4307	0	-3.63584	12.7843	0	-5.44673	0	0	0	1.84674	0.254944	-2.80901	3.33923	0	-5.10401	2.9873	0	-8.2702
chr8	32686650	32686999	3.97584	0	-4.384	17.6281	0	-3.29485	13.2798	0	-3.8359	6.16386	0	-4.42936	0	0	0	1.7628	0.424907	-2.02725	3.47646	0	-5.16046	2.24048	0	-7.87066
chr8	32969700	32970099	15.3733	6.21715	-1.27907	44.4899	0	-4.53884	22.5252	17.7536	-0.327043	22.6008	4.0609	-2.3927	27.2048	8.67789	-1.54318	2.43434	0.509888	-2.23317	7.77629	6.88164	-0.17395	7.2486	4.17315	-0.81288
chr8	32994550	32995549	45.5897	26.9011	-0.756669	157.813	71.81	-1.1145	55.1363	113.062	1.02281	121.223	36.9832	-1.70463	191.904	120.823	-0.663098	7.72274	3.48424	-1.146	6.67846	6.40292	-0.0598708	25.7435	17.3302	-0.575685
chr8	34296600	34297149	7.15652	5.97803	-0.251876	15.9492	0	-3.16585	7.39634	0	-3.06976	0	2.94899	3.43696	0	0	0	0.839428	0.509888	-0.708291	2.97329	3.47074	0.21644	1.23007	3.47763	1.39075
chr8	34511800	34512449	3.44573	2.15209	-0.632265	22.6647	16.7177	-0.398044	7.90063	27.0975	1.65846	8.67507	7.00989	-0.296073	0	24.0311	4.64565	1.51097	1.52966	0.0176231	3.38497	3.4109	0.0106931	5.62316	5.96992	0.0633154
chr8	34794600	34795349	11.3974	7.891	-0.519414	31.8984	0	-4.08315	18.4908	0	-4.28472	13.9258	3.38408	-1.94913	0	0	0	2.60223	1.10476	-1.22855	6.95292	5.14627	-0.426928	7.60005	4.05723	-0.920821
chr8	34966150	34966699	10.8673	4.90198	-1.11717	28.5407	0	-3.93266	15.1289	0	-4.01157	15.2955	4.35097	-1.74553	25.7343	17.3558	-0.542455	1.42703	0.169963	-2.99732	3.33923	3.23138	-0.0459665	7.51219	3.30374	-1.19985
chr8	34968050	34968549	6.09629	0	-4.97643	20.1464	0	-3.469	10.4221	0	-3.51376	8.67507	0	-4.90289	0	0	0	1.59491	0.339925	-2.19738	3.47646	2.45345	-0.486082	4.30523	0	-8.78307
chr8	35128100	35128999	15.3733	8.01056	-0.923519	58.7602	0	-4.92506	26.3915	0	-4.77565	38.8095	7.88008	-2.25733	80.1439	27.3687	-1.51618	4.36503	1.52966	-1.50668	4.89449	4.24867	-0.199765	12.1249	8.3463	-0.548891
chr8	35519600	35520049	22.5298	8.96704	-1.31006	26.0224	18.2375	-0.469551	15.1289	45.7855	1.53642	10.0448	5.84963	-0.750336	0	24.6986	4.68362	1.51097	0.849814	-0.822897	5.03172	4.48803	-0.161568	3.60234	4.81072	0.380811
chr8	35883900	35885049	9.80708	0	-5.64488	26.8618	0	-3.85109	17.1461	0	-4.18158	20.3179	0	-6.10279	0	0	0	3.10589	0.849814	-1.85755	5.85509	3.76994	-0.621811	6.98502	0	-9.46863
chr8	36059000	36059299	1.59034	0	-3.16216	15.1098	0	-3.09675	9.24542	0	-3.35691	7.53361	0	-4.70664	0	0	0	0.923371	0.169963	-2.37475	3.70517	1.19681	-1.553	1.97689	0	-7.69828
chr8	36616950	36617599	11.6625	2.27165	-2.26286	49.5265	10.6385	-2.02749	21.0123	0	-4.46024	22.6008	3.19071	-2.71381	30.1459	0	-4.96097	2.60223	1.10476	-1.22855	5.16895	3.53058	-0.537314	3.60234	0	-8.53229
chr8	36968100	36968699	13.7829	5.1411	-1.38846	62.118	8.35884	-2.62987	26.7277	0	-4.79325	39.0378	4.54434	-3.02154	38.969	0	-5.32081	4.53291	0.934795	-2.26554	5.85509	3.7101	-0.644294	22.273	7.12913	-1.64794
chr8	37184200	37184899	15.9034	0	-6.33122	53.7236	0	-4.80022	24.2062	0	-4.65571	18.2633	2.65892	-2.64931	38.2338	0	-5.29402	3.10589	0.509888	-2.58337	6.63272	2.69282	-1.26947	3.20696	0	-8.36936
chr8	37346100	37346799	4.77101	4.06506	-0.220974	25.183	7.97889	-1.44575	14.7927	0	-3.98118	15.2955	3.33574	-2.10081	16.1758	0	-4.10231	2.18251	1.10476	-0.975856	4.84875	4.42819	-0.12813	3.64627	2.7821	-0.424103
chr8	37680800	37681599	29.9513	10.5213	-1.49174	112.484	11.3984	-3.09501	46.059	28.0319	-0.69683	109.123	10.8291	-3.29751	151.465	30.7064	-2.26563	6.4636	2.03955	-1.65926	9.14858	6.04388	-0.590083	41.0315	11.65	-1.81867
chr8	37828350	37828699	7.15652	0	-5.20095	31.8984	0	-4.08315	14.1203	0	-3.91841	11.8711	1.35363	-2.87975	0	0	0	0.503657	0.0849814	-2.43509	5.39766	2.87234	-0.88722	9.31336	1.68085	-2.47696
chr8	42264950	42265449	6.6264	1.91297	-1.69185	15.9492	6.4591	-1.08534	16.1375	0	-4.09908	24.4272	3.6258	-2.65504	33.8222	14.0181	-1.2133	1.84674	0.764832	-1.26082	3.65943	0.957446	-1.82993	7.33647	0	-9.53847
chr8	42287500	42287999	11.6625	7.53232	-0.617432	47.0082	27.3562	-0.739358	18.4908	42.0479	1.14315	26.0252	9.81384	-1.38011	33.8222	24.0311	-0.476286	2.18251	1.69963	-0.358904	6.31252	3.94946	-0.66316	17.3088	12.4615	-0.481182
chr8	47461350	47462049	8.74685	0	-5.48331	23.5041	0	-3.67266	13.7841	0	-3.88597	12.556	1.2086	-3.09116	29.4106	0	-4.9265	0.923371	0.254944	-1.81676	3.15626	0	-5.02514	4.21737	0	-8.75401
chr8	47504550	47505299	15.1082	8.72792	-0.777909	79.746	16.3377	-2.15633	30.762	0	-4.98923	69.1722	10.0556	-2.74603	83.0849	32.0415	-1.34757	3.69349	0.764832	-2.25693	7.27312	4.06914	-0.822524	12.6521	4.40499	-1.53025
chr8	47570200	47570949	10.3372	0	-5.71935	31.8984	0	-4.08315	15.1289	0	-4.01157	24.4272	1.6437	-3.66922	0	0	0	2.68617	0.424907	-2.63213	9.37729	6.34308	-0.556725	12.6521	3.18782	-1.99557
chr8	47961000	47962149	65.7339	42.9222	-0.612589	198.106	131.082	-0.588451	73.1229	239.206	1.69628	139.486	58.8347	-1.24114	195.58	224.29	0.196664	9.4016	7.81828	-0.265744	6.12955	6.5226	0.0882701	30.0927	30.3713	0.00898273
chr8	47981350	47981899	7.42157	4.78242	-0.613241	15.9492	0	-3.16585	0	0	0	0	3.48077	3.65565	0	0	0	1.09126	0.339925	-1.65403	4.75726	5.26595	0.143691	3.1191	4.05723	0.337391
chr8	60064650	60065199	3.71079	0	-4.28939	18.4675	0	-3.35526	11.5988	0	-3.65521	8.44678	0	-4.86572	0	0	0	1.67886	0.594869	-1.48135	6.49549	5.68483	-0.189205	5.79888	2.72414	-1.10935
chr8	60104900	60105499	9.01191	0	-5.52543	14.2703	0	-3.02417	7.39634	0	-3.06976	4.33753	1.78873	-1.15073	13.2348	0	-3.83135	1.42703	0.679851	-1.05873	5.39766	5.26595	-0.0349841	2.19655	2.4923	0.123788
chr8	63639950	63640699	22.5298	10.7605	-1.05228	57.9208	12.5383	-2.0432	29.4172	45.7855	0.621172	29.9062	8.31518	-1.80989	53.6743	30.0389	-0.816788	4.95263	1.78461	-1.46744	2.79032	1.67553	-0.702978	3.1191	2.31842	-0.467306
chr8	63640800	63641349	11.9275	4.42374	-1.39115	24.3435	0	-3.71938	11.2626	0	-3.61619	18.2633	8.46021	-1.08342	33.8222	26.7012	-0.330058	1.51097	0.594869	-1.3303	1.9212	0.777925	-1.20304	1.88903	0.985327	-0.998822
chr8	64089100	64090249	13.5179	4.78242	-1.46114	101.571	8.35884	-3.32169	43.0332	0	-5.46052	34.7003	5.7046	-2.54323	65.4386	0	-6.05395	7.80668	1.78461	-2.12289	7.77629	4.96675	-0.636456	4.65668	4.28907	-0.145929
chr8	66854200	66854899	24.6502	10.7605	-1.18095	82.2643	15.9578	-2.23031	39.6713	30.8351	-0.35339	34.2437	6.42976	-2.3598	66.1739	36.7142	-0.832793	5.20446	1.95457	-1.4083	4.43706	1.49601	-1.50729	6.41392	0	-9.34738
chr8	66874250	66874949	12.1926	0	-5.95333	31.8984	6.07915	-2.06894	19.1632	0	-4.33366	18.4916	3.14236	-2.44862	31.6164	0	-5.02753	5.62417	1.01978	-2.45187	6.31252	2.75266	-1.16859	5.66709	0	-9.1717
chr8	66879300	66880699	19.8792	17.8145	-0.156542	73.0306	44.8338	-0.67993	31.0982	58.8671	0.899269	68.944	18.0323	-1.9173	149.259	98.127	-0.6001	6.21177	2.97435	-1.05991	4.02538	4.0093	-0.00563111	8.39081	4.63683	-0.869654
chr8	66951450	66952549	25.1803	16.4994	-0.603919	134.309	25.4565	-2.31166	53.2872	53.2607	-0.000706291	54.5616	13.8264	-1.9574	108.819	58.7427	-0.878297	9.73737	4.41903	-1.13802	7.54758	5.44547	-0.463692	11.422	6.83933	-0.750362
chr8	67226150	67226799	13.7829	8.60836	-0.66672	43.6505	0	-4.51256	20.3399	0	-4.41548	23.0574	5.17281	-2.09353	27.9401	22.696	-0.288423	3.77743	0.594869	-2.64652	8.23372	7.121	-0.206762	8.12722	3.82539	-1.10103
chr8	67245850	67246299	6.36135	3.22814	-0.936568	42.811	0	-4.48578	22.189	0	-4.53537	21.4594	2.17548	-3.13586	34.5575	0	-5.15208	3.18983	0.594869	-2.4033	8.37095	7.00132	-0.254436	12.3885	0	-10.2864
chr8	67446950	67447599	24.1201	9.56485	-1.31648	82.2643	14.438	-2.35789	37.1498	28.0319	-0.394034	28.5364	7.97677	-1.80075	56.6154	30.7064	-0.861681	3.77743	1.3597	-1.46736	6.63272	4.60771	-0.516165	4.61275	0	-8.88042
chr8	70055950	70056599	16.6985	10.5213	-0.656415	56.2419	19.3773	-1.44598	29.5853	36.4415	0.291798	18.7199	6.81651	-1.41827	0	26.7012	4.79188	5.876	2.97435	-0.979872	5.67212	4.30851	-0.388811	4.65668	5.68012	0.258505
chr8	70492450	70493249	18.0238	11.4778	-0.642055	51.2053	17.0976	-1.47818	21.0123	0	-4.46024	16.437	7.63836	-1.07613	0	32.709	5.07506	2.43434	1.01978	-1.24712	7.59332	8.07845	0.0882207	5.71102	8.52018	0.553785
chr8	70957200	70957999	12.9878	14.9451	0.19965	30.2195	33.4353	0.137253	15.8013	54.1951	1.71597	21.0028	22.3833	0.0905878	35.2927	66.753	0.900605	1.09126	0.849814	-0.357055	5.07746	6.10372	0.260888	5.71102	17.4461	1.58687
chr8	71058850	71059449	12.4576	6.93451	-0.827122	28.5407	12.1583	-1.10908	15.8013	0	-4.0705	15.7521	6.86486	-1.16375	33.8222	0	-5.12194	1.59491	0.679851	-1.21814	3.79666	4.66755	0.291009	2.81158	6.31769	1.11988
chr8	71359250	71359949	10.3372	0	-5.71935	29.3801	0	-3.97178	11.7669	0	-3.67434	17.8067	1.54701	-3.29326	0	0	0	1.1752	0.509888	-1.18886	4.94023	2.5133	-0.94762	7.20467	2.26046	-1.68584
chr8	71372350	71373549	49.3005	18.5319	-1.40195	152.777	16.7177	-3.04771	57.4897	34.5727	-0.717412	124.647	20.2562	-2.60367	202.933	72.7608	-1.46717	7.21908	1.18974	-2.59109	8.27946	4.36835	-0.907117	44.0627	15.3595	-1.52276
chr8	71384500	71385199	11.1324	0	-5.8243	62.9574	0	-5.02142	19.1632	0	-4.33366	30.8193	2.07879	-3.70951	43.3806	0	-5.47186	3.5256	0.339925	-3.33684	5.39766	0	-5.78075	15.244	0	-10.5835
chr8	71389750	71390949	30.4815	4.42374	-2.73023	177.12	0	-6.48478	65.0541	0	-6.04558	136.746	7.78339	-4.08356	163.229	0	-7.35956	9.73737	0.849814	-3.50292	6.67846	0	-6.08289	38.3517	5.33236	-2.8475
chr8	71410200	71411199	16.4335	0	-6.37795	44.4899	0	-4.53884	19.1632	0	-4.33366	25.112	0	-6.40441	0	0	0	2.26646	0.594869	-1.91209	11.8932	7.48005	-0.661933	18.0556	4.23111	-2.0979
chr8	71512350	71512749	11.6625	0	-5.89026	40.2927	0	-4.40234	19.3313	0	-4.34563	35.1569	3.23905	-3.32463	43.3806	0	-5.47186	2.3504	0.254944	-3.15527	5.76361	3.35106	-0.764748	26.71	6.78137	-1.981
chr8	71517100	71517649	7.95169	3.9455	-0.975553	25.183	0	-3.76463	12.9436	0	-3.80153	16.8936	2.4172	-2.66167	0	0	0	1.09126	0.339925	-1.65403	6.08381	3.59042	-0.744709	20.0764	7.99854	-1.33306
chr8	71518600	71519399	17.4937	6.45627	-1.41045	39.4533	12.5383	-1.51163	18.3227	0	-4.27223	43.8319	9.37875	-2.18893	55.1449	30.0389	-0.855079	1.51097	1.10476	-0.448263	7.45609	3.88962	-0.921388	26.7979	11.9978	-1.16352
chr8	71546700	71547649	15.9034	0	-6.33122	21.8252	0	-3.57442	0	0	0	19.1765	4.20593	-2.11183	0	0	0	2.43434	1.3597	-0.835585	8.05075	5.20611	-0.619278	25.1285	14.1423	-0.834013
chr8	72687000	72687899	22.7948	10.6409	-1.08483	26.8618	20.5171	-0.358138	19.4994	40.1791	1.00633	37.2115	17.1138	-1.1071	41.1748	30.7064	-0.411609	1.00731	1.10476	0.131965	8.18798	7.24068	-0.175106	21.5701	18.7792	-0.205803
chr8	72887650	72888249	9.27697	9.80397	0.0780749	47.8476	0	-4.63945	19.1632	0	-4.33366	32.1891	8.75028	-1.84392	0	0	0	1.93069	0.849814	-1.17447	10.3836	7.77925	-0.41201	24.821	13.5627	-0.876649
chr8	73086650	73087099	6.09629	0	-4.97643	27.7012	0	-3.89245	13.7841	0	-3.88597	20.3179	5.51122	-1.82699	22.058	0	-4.52719	1.93069	0.679851	-1.49221	13.1282	11.25	-0.220927	21.5701	22.8364	0.0762625
chr8	74838500	74838949	11.3974	4.90198	-1.18467	20.1464	0	-3.469	9.07732	0	-3.33304	8.90336	2.90064	-1.5238	0	0	0	1.25914	0.679851	-0.879498	6.72421	5.50531	-0.283866	2.19655	0	-7.84332
chr8	76882950	76883349	7.95169	5.26066	-0.578022	47.8476	0	-4.63945	20.0037	0	-4.39257	13.9258	2.94899	-2.13044	0	0	0	3.27377	1.18974	-1.45263	4.71152	3.7101	-0.336662	4.21737	0	-8.75401
chr8	79961950	79962549	16.6985	6.69539	-1.29319	31.059	0	-4.04697	14.7927	0	-3.98118	30.1344	3.57746	-2.97252	41.9101	0	-5.42325	2.77011	0.509888	-2.41887	10.7038	9.6343	-0.150395	14.4533	5.44828	-1.41483
chr8	80174650	80175049	3.97584	0	-4.384	15.1098	0	-3.09675	9.74972	0	-3.42623	18.7199	1.98211	-3.05907	0	0	0	1.51097	0.424907	-1.80621	3.47646	1.91489	-0.82783	5.18385	0	-9.04545
chr8	80547050	80547949	12.1926	12.4343	0.0278685	53.7236	20.5171	-1.30727	21.8528	42.9823	0.944551	33.7871	8.26683	-1.99239	0	16.0207	4.08922	4.61686	2.7194	-0.761447	6.26678	4.42819	-0.49163	19.2857	8.80998	-1.13614
chr8	80570450	80571149	9.27697	6.21715	-0.562493	31.8984	0	-4.08315	13.4479	0	-3.85279	29.9062	8.94365	-1.70831	36.028	25.3662	-0.489929	2.60223	0.509888	-2.32901	3.43072	3.53058	0.0402393	13.4868	6.78137	-1.00043
chr8	81597100	81597649	16.9636	6.45627	-1.36657	30.2195	14.8179	-0.937935	14.9608	0	-3.99646	14.8389	4.15759	-1.76393	0	0	0	1.59491	1.01978	-0.640165	7.27312	6.04388	-0.263126	4.70061	3.65151	-0.39078
chr8	83414700	83415199	2.65056	8.36924	1.58792	12.5915	12.1583	-0.043477	6.55584	0	-2.91759	7.99019	4.30262	-0.84895	0	0	0	1.42703	1.95457	0.451126	3.93389	4.06914	0.04758	1.23007	0	-7.05535
chr8	85193050	85193649	9.80708	2.39121	-1.94932	44.4899	0	-4.53884	18.6589	0	-4.29711	15.5238	2.03045	-2.76342	0	0	0	2.26646	0.424907	-2.38801	3.24775	0	-5.06512	1.40579	0	-7.23438
chr8	85301300	85301699	20.1443	12.3147	-0.700994	41.1322	10.6385	-1.77094	19.1632	43.9167	1.15552	15.2955	10.4423	-0.537826	0	32.709	5.07506	3.35771	2.37948	-0.495074	6.58698	5.44547	-0.270044	6.85323	10.8386	0.641755
chr8	86487800	86488499	20.6744	4.78242	-2.06681	67.1545	0	-5.11175	33.9559	0	-5.12746	43.147	3.91587	-3.36536	48.5275	0	-5.63016	2.68617	0.934795	-1.51284	9.74324	7.65957	-0.343157	17.7042	3.24578	-2.45114
chr8	88131700	88132149	4.50596	1.31517	-1.63501	10.9126	0	-2.69071	5.71535	0	-2.74746	7.53361	0	-4.70664	0	0	0	0.5876	0.0849814	-2.65346	3.01903	0	-4.96303	2.59192	0	-8.07249
chr8	89192450	89193349	42.9391	21.9991	-0.958492	80.5855	39.5145	-0.992272	43.2013	96.243	1.1375	68.4874	29.1515	-1.2238	99.2608	99.462	0.00289289	6.04388	2.97435	-1.02045	9.97195	6.46276	-0.617969	18.6706	21.6192	0.204505
chr8	89273700	89274149	9.54202	5.49979	-0.773314	12.5915	0	-2.86705	9.24542	0	-3.35691	15.2955	4.59269	-1.67243	0	0	0	0.419714	0.679851	0.682907	6.90718	5.9242	-0.218065	4.8324	5.5642	0.176475
chr8	90375400	90376149	11.9275	4.42374	-1.39115	41.1322	0	-4.43069	22.8614	0	-4.57661	25.112	4.25428	-2.48022	0	0	0	4.1132	1.18974	-1.78104	4.02538	0	-5.36645	12.6521	0	-10.3165
chr8	91230050	91230849	12.1926	6.69539	-0.845773	26.0224	0	-3.80851	9.58162	34.5727	1.74921	8.90336	3.38408	-1.32085	27.9401	20.0259	-0.4609	1.00731	1.01978	0.0175657	7.13589	7.42021	0.0556011	1.88903	2.55026	0.364225
chr8	93463750	93464249	21.9997	8.96704	-1.27601	80.5855	12.9182	-2.46881	31.2663	33.6383	0.102339	39.2661	8.31518	-2.19931	77.9381	26.0337	-1.54596	4.28108	0.849814	-2.31925	12.4421	10.0532	-0.304843	10.7631	4.75276	-1.18956
chr8	94030500	94031449	24.6502	8.60836	-1.49631	38.6139	9.49868	-1.8205	17.9865	0	-4.24691	17.5784	6.67148	-1.35868	0	0	0	2.09857	0.764832	-1.44431	8.96561	8.49733	-0.0765148	9.75267	7.94058	-0.309454
chr8	96354500	96355349	18.2889	6.45627	-1.47387	58.7602	0	-4.92506	27.9044	0	-4.85322	39.2661	4.20593	-3.13437	50.7333	0	-5.69302	4.28108	1.78461	-1.25767	8.87412	9.15558	0.0445519	16.3423	7.88262	-1.05884
chr8	96372750	96373199	17.7588	11.1191	-0.665925	39.4533	18.2375	-1.03446	17.3141	27.0975	0.617485	33.3305	12.6178	-1.38041	50.7333	45.3921	-0.157215	2.26646	1.27472	-0.825336	9.28581	9.21542	-0.0108608	21.2186	20.2861	-0.0709093
chr8	96882500	96882849	6.89146	0	-5.14801	19.3069	0	-3.41325	7.22824	0	-3.04058	0	0	0	0	0	0	0.671543	0.169963	-1.92111	4.75726	0	-5.60207	1.71331	0	-7.50248
chr8	96901500	96902249	17.4937	2.15209	-2.91122	49.5265	0	-4.68724	23.5338	0	-4.6167	26.2535	3.04568	-2.98853	0	0	0	2.77011	1.27472	-1.11369	6.44975	4.12899	-0.631128	9.18156	2.72414	-1.76328
chr8	96994700	96995449	17.7588	0	-6.48854	26.0224	0	-3.80851	20.6761	0	-4.43803	31.7325	4.0609	-2.87684	35.2927	0	-5.18161	3.77743	0.594869	-2.64652	6.99866	2.99202	-1.199	20.6475	4.92664	-2.07134
chr8	105497900	105498549	8.21674	5.61935	-0.532405	44.4899	14.438	-1.49988	17.9865	36.4415	0.979661	23.2857	7.39664	-1.61561	52.9391	26.7012	-0.961382	2.43434	2.20952	-0.139202	4.02538	3.94946	-0.0267943	4.74454	3.88335	-0.315348
chr8	105991400	105992299	28.361	12.1952	-1.20427	85.622	13.2981	-2.51794	35.9731	41.1135	0.187807	44.9734	8.5569	-2.35379	58.0859	37.3817	-0.622396	11.0805	3.48424	-1.66627	8.18798	4.72739	-0.779777	13.0475	5.79604	-1.17916
chr8	106259950	106260749	6.36135	9.20616	0.519614	37.7744	0	-4.31377	15.6332	32.7039	1.01885	25.5686	10.2489	-1.2941	41.9101	28.7038	-0.53067	3.02194	1.52966	-0.977626	3.97963	4.48803	0.169435	7.42433	7.41893	-0.0184072
chr8	106489450	106490199	25.7104	11.9561	-1.09186	60.4391	13.6781	-1.9937	27.4001	46.7199	0.748696	16.8936	7.97677	-1.05473	37.4985	32.0415	-0.220526	2.43434	0.934795	-1.37137	5.53489	5.20611	-0.0867326	7.42433	7.30301	-0.0410965
chr8	107826600	107827249	9.54202	6.57583	-0.523823	22.6647	7.97889	-1.30549	15.6332	14.9504	-0.0604734	13.9258	4.30262	-1.62798	0	0	0	1.42703	0.679851	-1.05873	7.50184	5.86436	-0.349982	5.13992	5.10052	-0.036075
chr8	107916050	107916549	9.80708	0	-5.64488	23.5041	0	-3.67266	12.7755	0	-3.78403	14.1541	2.65892	-2.28833	21.3227	0	-4.48044	1.25914	0.0849814	-3.74007	8.09649	4.12899	-0.954695	10.9388	4.63683	-1.24826
chr8	107917750	107918299	15.6383	11.8365	-0.396003	32.7378	14.438	-1.07947	15.4651	20.5567	0.388731	25.112	8.50855	-1.52853	31.6164	23.3636	-0.420872	1.1752	0.764832	-0.613174	7.50184	5.50531	-0.439553	15.5955	10.4908	-0.579845
chr8	107966350	107967399	10.0721	5.02154	-0.976188	29.3801	0	-3.97178	21.5166	0	-4.49292	9.58823	2.03045	-2.0851	0	0	0	1.7628	0.509888	-1.76976	5.03172	2.93218	-0.759088	2.32834	0	-7.92383
chr8	108070150	108071399	43.2042	21.9991	-0.967329	130.951	26.2164	-2.2363	61.1879	58.8671	-0.0548709	106.84	20.5946	-2.3583	121.319	52.0674	-1.20475	8.814	3.05933	-1.52351	14.0431	15.0199	0.0963563	48.983	29.9655	-0.711437
chr8	109247700	109248549	31.5417	13.6299	-1.19859	113.323	15.9578	-2.683	44.378	29.9007	-0.554353	77.619	9.3304	-3.01631	119.848	24.6986	-2.23343	4.19714	0.934795	-2.15477	8.55392	6.8218	-0.322207	21.9215	5.79604	-1.92329
chr8	109483200	109483799	7.42157	5.97803	-0.302942	12.5915	0	-2.86705	9.41352	16.8192	0.774972	6.39216	3.09402	-0.979476	14.7053	0	-3.97318	0.503657	0.424907	-0.240099	4.66578	6.58244	0.487664	3.6902	4.23111	0.162169
chr8	109661500	109662349	25.4454	8.72792	-1.5223	35.2561	7.97889	-1.90053	21.0123	0	-4.46024	54.3333	7.59002	-2.79168	44.1159	0	-5.49556	1.84674	0.679851	-1.42842	6.03806	4.78723	-0.328767	22.4048	6.95525	-1.69198
chr8	112318950	112319749	32.3369	33.5965	0.0547998	78.0672	92.7071	0.242262	35.805	200.895	2.45564	70.9986	35.8229	-0.980958	84.5555	106.137	0.324529	2.43434	4.50401	0.884964	8.23372	7.18084	-0.194855	23.6788	29.2121	0.297383
chr8	113190800	113191949	40.0235	23.4339	-0.767182	79.746	35.3351	-1.13062	42.0246	70.0798	0.724277	84.2395	24.7038	-1.75748	86.026	74.0959	-0.212713	4.95263	3.99412	-0.309618	11.8017	10.5917	-0.154667	31.8939	17.7939	-0.845606
chr8	113311550	113311849	3.18067	0	-4.07924	25.183	0	-3.76463	13.1117	0	-3.81882	15.0672	1.49867	-3.09486	0	0	0	1.09126	0.339925	-1.65403	4.98598	4.30851	-0.206235	7.46826	3.70947	-1.02487
chr8	114086300	114086649	7.95169	0	-5.34903	23.5041	0	-3.67266	9.58162	0	-3.40349	7.30532	2.46555	-1.45944	0	0	0	0.839428	0.0849814	-3.16078	5.35192	4.60771	-0.211739	6.50178	5.15848	-0.353115
chr8	114158750	114159299	10.8673	7.77144	-0.473392	26.0224	17.0976	-0.553187	11.935	39.2447	1.63752	9.81652	7.59002	-0.358613	0	12.0155	3.70216	0.923371	1.27472	0.460931	6.86143	4.60771	-0.56436	3.86592	8.40426	1.08518
chr8	117194600	117195749	11.3974	0	-5.85766	64.6362	0	-5.05824	29.5853	0	-4.93477	25.7969	6.71982	-1.89437	58.8212	0	-5.90258	7.0512	2.03955	-1.7846	5.48915	5.20611	-0.0749733	10.0602	3.65151	-1.47242
chr8	118595400	118596049	7.68663	3.82594	-0.970084	9.23375	0	-2.48977	0	0	0	6.84874	2.8523	-1.18128	0	0	0	0.503657	1.01978	1.00345	2.05843	0	-4.43191	2.89944	1.27513	-1.22278
chr8	119635500	119635949	10.6022	5.85847	-0.834307	26.8618	0	-3.85109	9.24542	0	-3.35691	10.2731	3.2874	-1.55939	0	0	0	2.18251	0.679851	-1.66823	5.85509	4.06914	-0.514372	2.37227	2.37638	-0.0510142
chr8	122351400	122352049	13.7829	0	-6.12752	53.7236	0	-4.80022	26.8958	0	-4.80197	32.6456	5.12447	-2.60253	44.1159	0	-5.49556	3.60954	1.27472	-1.49435	8.91987	7.95877	-0.162547	9.2255	4.9846	-0.900812
chr8	122566350	122567099	22.2647	11.5974	-0.929195	29.3801	17.8575	-0.660165	15.9694	31.7695	0.949422	31.9608	17.984	-0.8192	27.9401	33.3765	0.248355	1.59491	1.27472	-0.321042	7.22738	6.40292	-0.17221	14.7608	18.2575	0.297771
chr8	122989600	122990049	14.5781	8.01056	-0.847908	67.1545	0	-5.11175	28.0725	0	-4.86158	33.5588	7.49333	-2.11922	42.6454	0	-5.44776	4.44897	1.18974	-1.89399	11.6644	8.91621	-0.383839	18.7146	8.3463	-1.17091
chr8	123915700	123916199	5.30112	3.10857	-0.733517	20.9858	0	-3.52267	10.0859	0	-3.47066	15.5238	3.33574	-2.12178	0	0	0	0.5876	0.169963	-1.73148	3.88815	4.36835	0.164023	4.78847	3.41967	-0.511316
chr8	124657750	124658549	24.1201	3.82594	-2.59475	56.2419	0	-4.86399	26.2234	0	-4.76677	26.4818	0	-6.48015	46.3217	0	-5.56443	3.5256	0.764832	-2.19	10.4294	5.20611	-0.988694	3.73413	0	-8.58276
chr8	125523750	125524649	15.6383	8.13012	-0.92701	25.183	0	-3.76463	10.7583	0	-3.55561	6.84874	6.18804	-0.139906	18.3816	0	-4.27662	0.923371	0.849814	-0.118427	12.7623	13.5239	0.082997	4.21737	6.49157	0.590635
chr8	126172200	126172999	15.6383	13.1517	-0.2464	62.118	17.4776	-1.71891	27.5682	42.0479	0.591535	28.5364	12.7145	-1.14777	50.7333	29.3713	-0.768383	1.84674	1.18974	-0.630053	8.69115	6.94148	-0.320173	18.7146	17.4461	-0.10812
chr8	126175750	126176049	17.2287	7.29319	-1.21781	36.935	12.1583	-1.45942	10.9264	18.688	0.723154	18.4916	7.73505	-1.22571	0	24.0311	4.64565	0.755486	0.509888	-0.558174	8.82838	8.79653	-0.00515504	13.0475	13.215	0.00847827
chr8	126271450	126271949	9.80708	2.15209	-2.08901	14.2703	0	-3.02417	10.5902	0	-3.53483	7.30532	1.59535	-2.00454	0	0	0	0.335771	0.339925	0.0172291	5.90083	5.32579	-0.145329	5.66709	6.37565	0.146989
chr8	126301150	126301849	43.9993	18.1732	-1.26642	79.746	0	-5.35308	35.805	0	-5.20183	82.1849	23.5436	-1.79053	90.4376	70.0907	-0.363127	3.77743	1.44468	-1.38051	11.1155	9.21542	-0.267805	31.4985	23.8797	-0.403467
chr8	127109850	127110249	9.01191	4.78242	-0.886653	41.9716	0	-4.4585	13.4479	0	-3.85279	32.1891	3.48077	-3.1032	38.2338	0	-5.29402	2.01463	0.849814	-1.23556	9.60601	6.04388	-0.659729	31.0592	9.15775	-1.76502
chr8	127113100	127113649	10.6022	0	-5.75519	25.183	0	-3.76463	14.7927	0	-3.98118	31.9608	1.59535	-4.08924	0	0	0	2.60223	0.594869	-2.11059	7.04441	2.39361	-1.51858	23.3713	1.15921	-4.32729
chr8	127368850	127369749	26.5056	10.2822	-1.3492	77.2277	0	-5.30793	30.4258	0	-4.97388	51.8221	8.70193	-2.53359	0	0	0	5.2884	0.849814	-2.62346	9.65175	8.01861	-0.264429	42.8327	17.3302	-1.30796
chr8	127698100	127698449	1.85539	0	-3.36134	25.183	7.219	-1.56002	16.8099	0	-4.1546	12.7843	1.74039	-2.68092	0	0	0	1.34309	0.169963	-2.91048	6.35826	3.1117	-1.00781	5.71102	2.14454	-1.43141
chr8	129205750	129206849	19.3491	3.58682	-2.36804	59.5997	0	-4.94485	23.5338	0	-4.6167	42.4622	8.1218	-2.34413	63.2328	0	-6.00524	1.93069	0.679851	-1.49221	8.32521	4.66755	-0.821465	32.2453	16.4608	-0.973649
chr8	129215750	129217049	33.9272	11.1191	-1.59216	69.6728	0	-5.16335	31.7706	0	-5.03433	45.2017	9.23372	-2.25481	81.6144	38.7168	-1.05665	2.938	1.3597	-1.10587	14.1803	7.24068	-0.96004	23.8545	11.9398	-1.0033
chr8	129225950	129226699	14.048	3.58682	-1.9117	52.8842	0	-4.77832	29.5853	0	-4.93477	19.1765	2.22383	-2.94805	0	0	0	1.67886	0.339925	-2.27093	7.59332	3.4109	-1.13177	15.6394	3.76743	-2.05891
chr8	129244400	129245099	14.313	6.09759	-1.20448	26.8618	0	-3.85109	18.4908	0	-4.28472	16.8936	2.36886	-2.68757	23.5285	0	-4.61639	1.67886	0.594869	-1.48135	6.72421	5.20611	-0.363006	11.466	4.40499	-1.3894
chr8	129441250	129441699	9.80708	0	-5.64488	25.183	0	-3.76463	14.2884	0	-3.93436	24.6555	2.51389	-3.14872	28.6753	0	-4.89119	0.923371	0.764832	-0.268567	9.51452	6.5226	-0.537818	28.2476	9.15775	-1.62859
chr8	129611300	129611749	12.9878	5.61935	-1.18027	17.6281	0	-3.29485	8.57303	0	-3.25897	0	1.93376	2.89644	0	0	0	0.923371	0.0849814	-3.29673	11.4357	9.9335	-0.201284	3.77806	2.84006	-0.444342
chr8	129627050	129627699	18.819	13.869	-0.434918	43.6505	52.8127	0.26388	22.3571	94.3742	2.02974	41.549	16.8721	-1.28513	62.4975	44.7245	-0.473732	2.51829	1.95457	-0.363945	11.024	9.69414	-0.18369	13.3111	13.9685	0.0597812
chr8	129738150	129738949	16.9636	5.61935	-1.56042	57.0814	0	-4.88463	27.0639	0	-4.81064	25.112	4.97944	-2.26706	44.1159	0	-5.49556	4.19714	1.86959	-1.16242	13.7229	12.8657	-0.0923595	9.97232	4.28907	-1.2283
chr8	129859150	129859499	12.7227	7.891	-0.675518	58.7602	23.5567	-1.24942	19.6675	38.3103	0.927542	21.4594	5.07613	-2.017	45.5864	25.3662	-0.821223	1.25914	0.339925	-1.85873	12.0761	11.25	-0.101364	6.06247	5.68012	-0.115049
chr8	130197550	130198449	11.1324	6.81495	-0.691943	54.5631	0	-4.82179	21.6847	0	-4.50365	19.8613	4.93109	-1.94641	34.5575	0	-5.15208	3.44166	0.849814	-2.00519	6.17529	3.76994	-0.69737	5.13992	3.0719	-0.765723
chr8	130255300	130255949	10.6022	4.90198	-1.0822	72.1911	0	-5.21317	28.7449	0	-4.89457	36.5266	4.39931	-2.97023	58.0859	20.6934	-1.44556	2.85406	0.339925	-3.03294	7.04441	3.05186	-1.18061	8.56653	0	-9.75931
chr8	130332700	130333799	8.74685	12.0756	0.456343	106.608	28.496	-1.83243	44.2099	59.8015	0.427466	76.7059	18.129	-2.06299	125.73	74.0959	-0.754956	5.79206	2.20952	-1.38632	5.80935	5.14627	-0.171707	12.1689	7.41893	-0.723775
chr8	130357750	130358549	15.3733	10.7605	-0.506764	80.5855	18.2375	-2.02886	28.0725	38.3103	0.435255	27.6232	8.5569	-1.65659	62.4975	30.0389	-1.03262	2.01463	1.44468	-0.476952	6.86143	5.44547	-0.328074	5.18385	2.95598	-0.83308
chr8	130609450	130610149	30.7465	13.2712	-1.1999	58.7602	15.1979	-1.8209	28.0725	26.1631	-0.098003	35.3851	7.97677	-2.10818	60.2917	32.709	-0.862559	2.3504	0.594869	-1.96434	6.31252	4.36835	-0.52115	7.55612	4.05723	-0.912567
chr8	130906850	130907499	12.4576	3.9455	-1.61039	46.1687	0	-4.59003	18.6589	22.4255	0.252897	21.916	6.71982	-1.66209	26.4695	23.3636	-0.173108	2.09857	0.934795	-1.15819	12.4878	10.4122	-0.25996	9.00584	6.08584	-0.578966
chr8	130950900	130951499	24.6502	9.56485	-1.34759	42.811	0	-4.48578	16.978	0	-4.16816	29.6779	4.93109	-2.51871	42.6454	0	-5.44776	1.84674	0.424907	-2.094	9.83472	4.84707	-1.00591	16.9573	5.91196	-1.52625
chr8	131008300	131009149	34.9874	16.1407	-1.10659	84.7826	26.5963	-1.60158	40.0075	51.3919	0.353457	43.8319	10.1523	-2.07801	66.1739	44.7245	-0.554931	5.45628	1.44468	-1.90986	10.9783	8.13829	-0.427319	11.3781	6.08584	-0.912987
chr9	6276250	6276899	6.6264	5.02154	-0.38665	48.687	22.4169	-1.05374	22.0209	46.7199	1.05165	22.8291	9.04034	-1.30816	44.1159	25.3662	-0.774949	2.60223	1.69963	-0.611599	3.75092	4.48803	0.252672	8.78619	6.20177	-0.516561
chr9	6353450	6353849	6.36135	2.15209	-1.48005	19.3069	5.69921	-1.46854	10.0859	0	-3.47066	9.13165	2.51389	-1.74494	0	0	0	1.1752	1.3597	0.208731	2.83606	0	-4.87581	2.85551	0	-8.20726
chr9	13498150	13499249	16.6985	9.20616	-0.84522	66.3151	0	-5.09413	26.5596	0	-4.78448	21.916	4.97944	-2.07314	0	0	0	3.94531	1.52966	-1.36118	7.31886	6.94148	-0.0753191	6.41392	4.92664	-0.399997
chr9	14116850	14117149	6.89146	1.79341	-1.83085	10.0732	0	-2.59373	7.56443	0	-3.09836	5.2507	0	-4.20964	0	0	0	1.09126	0.169963	-2.61338	5.26043	4.12899	-0.342038	2.94337	0	-8.24953
chr9	14316850	14317799	7.15652	0	-5.20095	32.7378	0	-4.11844	17.6503	0	-4.22113	12.556	3.14236	-1.90097	35.2927	0	-5.18161	2.18251	1.61465	-0.432461	6.12955	3.82978	-0.664678	4.08558	3.94131	-0.0830957
chr9	15104500	15105049	6.36135	1.79341	-1.71875	12.5915	0	-2.86705	5.88345	0	-2.78313	6.39216	0	-4.47944	0	0	0	0.923371	0.424907	-1.10174	3.97963	1.97473	-0.975514	7.55612	1.68085	-2.17886
chr9	21636000	21636849	16.1684	4.18462	-1.90039	35.2561	0	-4.21941	21.1804	0	-4.47121	17.1218	0	-5.85979	0	0	0	2.51829	0.679851	-1.8738	6.81569	3.94946	-0.772143	8.08329	0	-9.67654
chr9	22874850	22875849	14.313	9.56485	-0.57168	48.687	15.1979	-1.55939	20.6761	22.4255	0.111976	29.4496	9.13703	-1.65646	50.7333	23.3636	-1.08637	1.93069	0.934795	-1.03849	7.82204	5.32579	-0.546037	14.8047	8.57814	-0.795351
chr9	22941400	22941849	5.30112	2.86945	-0.841745	41.1322	0	-4.43069	15.6332	0	-4.05599	24.1989	1.69204	-3.6204	41.1748	0	-5.39831	1.1752	0.0849814	-3.64134	5.62638	4.0093	-0.478728	13.4429	3.12986	-2.10876
chr9	22982750	22984599	22.7948	19.1297	-0.250491	68.8334	29.2559	-1.1803	19.1632	53.2607	1.42818	36.9832	23.0118	-0.677466	75.7323	78.7686	0.0559867	2.51829	2.54944	0.0176693	7.36461	5.56515	-0.397951	13.3989	10.9545	-0.300003
chr9	22997050	22997599	6.6264	1.91297	-1.69185	43.6505	0	-4.51256	16.3056	0	-4.11316	22.8291	4.20593	-2.35981	40.4396	0	-5.37294	0.755486	0.254944	-1.53069	7.54758	4.78723	-0.645986	13.97	8.23038	-0.771843
chr9	23003400	23004299	18.5539	9.0866	-1.01397	67.994	12.1583	-2.30558	28.4087	0	-4.87817	37.4398	11.2158	-1.71247	58.0859	44.7245	-0.369846	2.3504	0.339925	-2.75391	6.12955	4.78723	-0.350111	18.8464	11.0125	-0.781472
chr9	23150350	23150599	4.50596	0	-4.55642	10.9126	3.41952	-1.25254	0	0	0	0	0	0	0	0	0	0.167886	0.0849814	-0.905234	7.50184	4.96675	-0.585287	6.1064	2.14454	-1.52638
chr9	27744650	27745649	23.59	20.3253	-0.212952	82.2643	36.4749	-1.131	32.7792	57.9327	0.802931	30.8193	15.3734	-0.989491	68.3796	50.0648	-0.442184	9.82131	7.22342	-0.442707	5.53489	3.94946	-0.476657	1.71331	2.43434	0.430821
chr9	30344100	30345099	21.7346	8.96704	-1.25868	134.309	0	-6.09074	46.2271	0	-5.56154	114.602	18.7092	-2.59564	145.582	65.418	-1.14207	10.1571	3.90914	-1.3753	5.67212	3.88962	-0.532848	30.7956	14.3162	-1.10874
chr9	30400100	30400749	10.3372	5.02154	-1.01294	32.7378	0	-4.11844	12.4393	0	-3.74839	20.0896	6.28473	-1.63064	32.3517	22.0285	-0.534338	0.5876	0.509888	-0.200979	5.71786	0.957446	-2.45991	12.696	10.317	-0.309282
chr9	30530950	30531349	11.9275	5.26066	-1.15114	24.3435	0	-3.71938	12.6074	0	-3.76632	11.1863	2.12714	-2.24258	0	2.67012	1.87583	0.503657	0.0849814	-2.43509	5.58063	2.5133	-1.12018	12.9596	5.62216	-1.21335
chr9	30564900	30565449	9.80708	5.26066	-0.873872	92.3375	13.2981	-2.62447	32.7792	0	-5.07806	81.5	11.7476	-2.76335	104.408	33.3765	-1.61648	1.93069	0.509888	-1.90029	7.13589	3.29122	-1.09337	30.3563	10.6647	-1.51254
chr9	30570600	30570949	5.56618	2.63033	-1.02664	26.8618	0	-3.85109	6.72394	0	-2.94934	28.7647	3.48077	-2.94252	38.2338	16.0207	-1.2048	1.51097	0.254944	-2.52123	4.4828	0	-5.51816	16.4302	4.23111	-1.96259
chr9	30610350	30610999	15.3733	6.45627	-1.22628	64.6362	0	-5.05824	28.4087	0	-4.87817	51.8221	11.4092	-2.15425	77.2028	0	-6.28915	4.28108	1.52966	-1.47873	6.67846	4.12899	-0.680647	13.3111	7.07117	-0.921364
chr9	30620800	30621399	6.6264	0	-5.09305	20.1464	7.97889	-1.15012	8.40493	0	-3.23342	21.4594	6.28473	-1.72444	25.7343	0	-4.74062	0.671543	1.27472	0.914578	4.71152	2.33377	-0.983297	10.9827	7.7667	-0.511084
chr9	30636300	30637899	46.6499	27.1402	-0.777019	109.966	39.5145	-1.43137	39.8394	61.6702	0.617821	144.052	47.0871	-1.60702	194.845	170.22	-0.193861	2.60223	3.73918	0.521294	5.94658	2.21409	-1.38567	33.9586	25.4446	-0.420092
chr9	30651250	30652099	7.15652	6.33671	-0.170458	78.0672	0	-5.32314	23.3657	0	-4.60678	41.7773	11.3609	-1.85137	60.2917	30.0389	-0.981617	3.10589	1.01978	-1.59731	5.21469	2.57314	-0.991453	9.0937	6.37565	-0.525813
chr9	30990600	30990999	7.42157	4.66286	-0.648283	18.4675	3.41952	-1.9171	8.23683	0	-3.2074	9.58823	1.69204	-2.31146	16.1758	0	-4.10231	0.503657	0.254944	-0.955118	12.991	9.15558	-0.500179	7.68791	4.23111	-0.876794
chr9	31957500	31958049	7.95169	0	-5.34903	46.1687	0	-4.59003	15.6332	0	-4.05599	15.0672	1.69204	-2.94754	0	0	0	3.27377	0.934795	-1.79728	7.22738	4.0093	-0.834403	8.5226	0	-9.75198
chr9	33836550	33837899	10.6022	3.3477	-1.60638	68.8334	30.7757	-1.1118	39.6713	41.1135	0.0502732	36.2983	9.7655	-1.86236	70.5854	26.0337	-1.40491	6.88331	3.6542	-0.9117	4.75726	5.14627	0.111149	9.7966	2.7821	-1.82558
chr9	34853200	34854149	18.819	7.53232	-1.29847	64.6362	20.1372	-1.58983	31.7706	46.7199	0.542187	33.5588	12.1344	-1.4452	61.027	0	-5.95482	6.71543	2.80438	-1.25681	9.05709	8.67685	-0.0611861	11.1145	13.4468	0.262969
chr9	35100650	35101799	13.7829	7.77144	-0.810754	80.5855	0	-5.36782	33.2835	0	-5.09944	33.5588	6.04301	-2.41629	54.4096	0	-5.79206	2.68617	0.764832	-1.79896	7.50184	3.94946	-0.908617	10.4116	2.95598	-1.8254
chr9	35336350	35337149	25.9755	8.72792	-1.55182	117.52	28.876	-1.9527	53.2872	40.1791	-0.398701	57.5294	10.6357	-2.40276	76.4676	29.3713	-1.35088	4.7008	1.61465	-1.53585	5.80935	5.20611	-0.155344	15.6394	8.23038	-0.933599
chr9	35340700	35341399	5.56618	2.03253	-1.36894	48.687	7.97889	-2.34467	19.4994	0	-4.35751	27.6232	5.07613	-2.37683	35.2927	0	-5.18161	1.84674	0.424907	-2.094	7.82204	4.96675	-0.64481	9.75267	4.86868	-1.01402
chr9	37122250	37122749	11.9275	3.82594	-1.59089	67.1545	13.2981	-2.17647	33.2835	0	-5.09944	39.4944	5.84963	-2.69399	64.7033	30.0389	-1.08189	3.60954	0.679851	-2.39145	7.13589	4.30851	-0.714881	5.49137	0	-9.12706
chr9	40447600	40448499	8.74685	0	-5.48331	31.059	0	-4.04697	14.2884	0	-3.93436	16.6653	5.31785	-1.59449	43.3806	0	-5.47186	1.7628	0.679851	-1.36167	7.77629	4.66755	-0.724269	10.4995	6.02788	-0.81188
chr9	40457500	40457999	8.74685	0	-5.48331	30.2195	0	-4.00986	13.616	0	-3.86947	10.5014	1.54701	-2.54795	0	0	0	1.67886	0.169963	-3.23028	5.85509	3.82978	-0.599674	5.35957	0	-9.09264
chr9	41696400	41697499	12.9878	8.36924	-0.62196	43.6505	16.3377	-1.31581	21.6847	27.0975	0.308723	20.5462	7.15492	-1.48352	39.7043	30.0389	-0.391106	1.93069	1.10476	-0.799836	4.02538	4.42819	0.134408	3.77806	2.7821	-0.473984
chr9	42025500	42026749	20.6744	10.9996	-0.89829	90.6586	19.3773	-2.11585	36.1412	35.5071	-0.0248424	54.5616	13.3913	-2.00254	67.6444	42.0544	-0.672981	4.86868	1.78461	-1.44282	8.73689	6.46276	-0.429237	9.44515	5.62216	-0.761079
chr9	43403550	43404099	21.4696	11.9561	-0.833994	27.7012	12.9182	-0.99345	16.3056	17.7536	0.115929	20.5462	7.63836	-1.39287	0	20.0259	4.3941	1.93069	1.01978	-0.914235	4.4828	4.60771	0.0387942	4.39309	5.39032	0.265336
chr9	43934100	43935949	28.096	7.05407	-1.96373	78.9066	14.438	-2.29922	46.5633	0	-5.57178	63.2367	12.7145	-2.28747	101.467	32.709	-1.60395	4.61686	2.46446	-0.902919	5.94658	7.18084	0.267987	23.1516	8.52018	-1.44668
chr9	44447650	44448449	12.1926	6.45627	-0.896691	41.9716	18.6174	-1.09271	25.3829	28.9663	0.18374	27.8515	6.52645	-2.04401	42.6454	22.0285	-0.922408	1.1752	0.509888	-1.18886	7.36461	6.28324	-0.225778	5.31564	2.2025	-1.29146
chr9	45657350	45658399	15.3733	7.05407	-1.10221	61.2785	0	-4.98364	31.6025	0	-5.02691	28.993	7.54167	-1.90132	0	0	0	5.37234	2.2945	-1.22378	10.6124	9.57446	-0.147023	24.0741	20.7498	-0.21967
chr9	45722900	45723499	9.01191	5.73891	-0.633303	20.1464	0	-3.469	8.57303	0	-3.25897	8.44678	3.6258	-1.15576	0	0	0	0.671543	0.679851	0.0174803	8.78264	6.76196	-0.372367	14.014	11.708	-0.268396
chr9	45725200	45726549	35.2525	16.2602	-1.1069	111.644	23.9367	-2.13146	57.8259	55.1295	-0.0676932	93.5994	18.9509	-2.28619	105.878	54.07	-0.95663	7.80668	4.92892	-0.662362	7.95926	4.78723	-0.721631	25.5239	15.9391	-0.684012
chr9	45831500	45832049	15.6383	3.82594	-1.97602	35.2561	0	-4.21941	22.6933	0	-4.56641	28.7647	4.30262	-2.65874	38.969	0	-5.32081	1.42703	0.424907	-1.72431	6.63272	6.04388	-0.13204	11.8174	4.9846	-1.25463
chr9	45834000	45834749	15.9034	0	-6.33122	27.7012	0	-3.89245	19.8356	22.4255	0.16903	20.0896	5.36619	-1.84738	31.6164	21.361	-0.544615	1.00731	0.594869	-0.750069	7.77629	8.13829	0.0648281	13.355	7.59282	-0.823537
chr9	45946800	45947449	19.6142	9.44528	-1.03864	56.2419	0	-4.86399	28.7449	0	-4.89457	40.1793	7.05823	-2.45975	46.3217	25.3662	-0.843815	2.938	1.78461	-0.716067	9.51452	7.24068	-0.389301	12.4764	4.81072	-1.3834
chr9	48123950	48124449	9.27697	5.38023	-0.764102	21.8252	6.83905	-1.43053	13.9522	0	-3.90228	14.3823	2.99733	-2.15471	0	0	0	1.09126	0.169963	-2.61338	3.79666	1.37633	-1.40022	2.85551	0	-8.20726
chr9	48530900	48532199	23.59	12.6734	-0.88596	121.718	41.0343	-1.52349	41.5203	62.6046	0.580979	147.476	36.4998	-2.00564	220.58	102.8	-1.09402	8.64611	3.31427	-1.38068	9.46878	9.69414	0.0335837	44.2384	34.0807	-0.379179
chr9	48552300	48554249	67.3243	31.564	-1.08801	193.909	64.971	-1.54857	64.5498	71.9486	0.154288	240.847	56.5142	-2.08559	349.251	190.246	-0.872958	13.0111	5.52379	-1.23452	8.41669	9.6343	0.192784	62.5137	52.9758	-0.240872
chr9	48559800	48560999	30.4815	12.0756	-1.32157	77.2277	18.9974	-1.9158	31.6025	44.8511	0.491972	38.8095	12.1344	-1.65319	49.998	40.7194	-0.289725	2.01463	1.61465	-0.317532	11.6187	10.8311	-0.100373	33.3436	21.909	-0.609544
chr9	48565750	48566599	23.8551	10.5213	-1.16586	41.1322	15.5778	-1.29501	16.1375	0	-4.09908	33.1022	14.5516	-1.16933	55.1449	50.7323	-0.118089	3.60954	1.78461	-1.01214	11.8017	12.0279	0.0271676	24.4256	16.055	-0.610364
chr9	48594800	48595649	27.3008	14.1081	-0.942636	125.915	30.0158	-1.99833	35.9731	29.9007	-0.258835	141.084	27.8462	-2.32861	171.317	70.7582	-1.26385	7.0512	2.54944	-1.46408	8.32521	9.09574	0.126253	31.7621	20.2282	-0.654759
chr9	49401850	49403349	36.0476	13.0321	-1.45384	109.126	27.3562	-1.92046	54.9682	41.1135	-0.410325	76.7059	16.437	-2.20193	91.9081	44.057	-1.04405	3.69349	1.95457	-0.914669	9.51452	8.61701	-0.141382	9.57694	6.25973	-0.626149
chr9	50469600	50470149	10.6022	1.55429	-2.62237	31.059	0	-4.04697	14.6246	0	-3.96574	8.67507	1.54701	-2.28073	0	0	0	0.0839428	0.254944	1.49583	3.24775	3.94946	0.274541	5.31564	1.62289	-1.7297
chr9	50605500	50607049	46.6499	17.2167	-1.42757	120.039	18.2375	-2.59224	47.2357	45.7855	-0.04404	121.908	28.4263	-2.08889	153.67	85.4439	-0.839361	3.77743	2.03955	-0.885909	8.27946	7.06116	-0.226664	45.2049	26.9516	-0.748762
chr9	50642150	50642699	12.4576	4.66286	-1.38013	33.5773	0	-4.15288	11.2626	0	-3.61619	47.4846	7.10658	-2.68967	50.7333	0	-5.69302	1.51097	0.339925	-2.11987	10.2007	6.16356	-0.717683	40.4604	17.2722	-1.23078
chr9	50643000	50644099	28.8911	14.4668	-0.988022	89.8192	14.058	-2.5155	34.4602	0	-5.14813	96.5672	16.0502	-2.5667	113.231	50.0648	-1.16155	5.79206	1.18974	-2.27384	9.74324	6.04388	-0.679984	42.5251	18.3155	-1.21785
chr9	50698400	50699049	16.4335	8.13012	-0.997681	45.3293	15.5778	-1.42898	16.3056	0	-4.11316	44.9734	11.0224	-1.99948	58.0859	31.3739	-0.867982	1.1752	1.3597	0.208731	10.6124	11.1303	0.0681221	13.3111	10.201	-0.393295
chr9	51072100	51072649	2.91562	2.39121	-0.265892	11.752	0	-2.78157	6.21965	0	-2.85193	15.0672	2.94899	-2.24179	27.2048	7.34283	-1.75733	0.251829	0.594869	1.208	3.11052	0	-5.00473	3.60234	0	-8.53229
chr9	51155700	51155999	4.77101	2.98901	-0.640429	26.8618	11.7784	-1.06676	12.1031	30.8351	1.28071	15.0672	4.78606	-1.59524	26.4695	0	-4.77976	0.5876	0.254944	-1.17349	4.98598	4.12899	-0.266213	4.39309	3.01394	-0.571278
chr9	51333850	51334499	15.6383	7.53232	-1.03445	28.5407	0	-3.93266	17.6503	0	-4.22113	20.0896	5.17281	-1.89748	44.1159	15.3532	-1.46406	0.923371	0.254944	-1.81676	5.21469	4.42819	-0.231052	5.4035	2.89802	-0.920313
chr9	51360450	51360899	15.3733	5.73891	-1.3908	26.8618	0	-3.85109	11.7669	0	-3.67434	10.7297	4.01256	-1.35478	38.969	0	-5.32081	0.923371	0.764832	-0.268567	4.39132	2.63298	-0.716666	3.51447	2.95598	-0.285276
chr9	51543250	51544299	25.1803	9.32572	-1.41381	58.7602	0	-4.92506	29.7534	0	-4.94268	59.584	12.9079	-2.18077	111.025	35.3791	-1.62264	3.18983	1.27472	-1.31654	5.80935	3.82978	-0.588549	18.0556	6.72341	-1.43101
chr9	52200150	52200799	8.21674	2.86945	-1.45528	17.6281	9.49868	-0.77145	10.254	0	-3.49237	6.84874	4.15759	-0.681425	10.2937	14.0181	0.411186	0.251829	0.509888	0.989579	3.29349	2.69282	-0.281048	2.06475	3.59355	0.735215
chr9	53306400	53306949	6.6264	2.86945	-1.15314	10.9126	0	-2.69071	7.06014	0	-3.0108	5.2507	1.16026	-1.92645	13.97	0	-3.90401	0.251829	0.254944	0.0170655	3.43072	3.35106	-0.0329216	4.78847	0	-8.93324
chr9	54531950	54532799	12.4576	2.03253	-2.50326	24.3435	0	-3.71938	11.0945	0	-3.59628	16.6653	1.59535	-3.16204	28.6753	0	-4.89119	0.839428	0.424907	-0.965786	3.61369	0	-5.21478	10.5874	0	-10.0617
chr9	55103400	55104049	14.8431	5.38023	-1.43071	62.118	0	-5.00266	27.4001	0	-4.82782	33.5588	5.94632	-2.43845	47.7922	0	-5.60858	2.43434	0.509888	-2.23317	5.53489	3.76994	-0.542075	10.9827	4.05723	-1.4462
chr9	55356450	55356949	7.15652	3.58682	-0.958037	20.1464	14.058	-0.463774	6.05155	0	-2.81794	5.93557	2.75561	-1.02906	0	0	0	0.839428	0.594869	-0.489868	7.86778	8.85637	0.168737	3.47054	3.0719	-0.212322
chr9	57234700	57235499	11.6625	0	-5.89026	21.8252	0	-3.57442	11.2626	0	-3.61619	21.916	6.33307	-1.74385	30.1459	17.3558	-0.762806	0.923371	0.254944	-1.81676	7.04441	5.20611	-0.429159	10.6313	6.54953	-0.710159
chr9	57570850	57572099	53.0112	19.7275	-1.41697	98.2135	53.9525	-0.840803	51.7744	106.521	1.02671	83.7829	24.6555	-1.75246	107.349	54.7375	-0.958962	5.03657	4.75896	-0.0816299	9.92621	10.4721	0.0764808	12.5642	12.3456	-0.0355995
chr9	58441900	58442449	6.36135	5.26066	-0.264916	12.5915	0	-2.86705	7.56443	0	-3.09836	0	0	0	0	0	0	0.0839428	0.424907	2.21085	9.78898	12.387	0.336528	2.46013	3.24578	0.346787
chr9	60690750	60691149	10.0721	5.38023	-0.880341	25.183	10.6385	-1.10487	12.1031	0	-3.71184	9.58823	4.73772	-0.972942	0	0	0	0.5876	0.424907	-0.458474	5.80935	6.58244	0.177376	3.47054	6.14381	0.785335
chr9	61275500	61276499	11.1324	5.02154	-1.1179	81.4249	13.2981	-2.44712	30.0896	0	-4.95836	35.8417	4.64103	-2.87078	44.1159	0	-5.49556	1.34309	0.594869	-1.16156	6.72421	4.06914	-0.71091	7.60005	3.65151	-1.07243
chr9	61443300	61443749	5.30112	0	-4.78165	20.9858	0	-3.52267	9.58162	0	-3.40349	15.5238	0	-5.72099	0	0	0	1.09126	0.0849814	-3.53536	4.02538	2.57314	-0.625992	6.01854	0	-9.25704
chr9	61444350	61445249	10.6022	4.18462	-1.30081	49.5265	0	-4.68724	24.0381	0	-4.64605	33.5588	5.07613	-2.65489	55.1449	0	-5.81108	3.10589	0.509888	-2.58337	5.35192	2.09441	-1.31293	4.78847	0	-8.93324
chr9	61573500	61574649	36.0476	14.3473	-1.31714	80.5855	16.7177	-2.14149	36.4774	31.7695	-0.193666	41.7773	8.41187	-2.27199	86.026	33.3765	-1.34002	3.27377	0.934795	-1.79728	8.91987	6.34308	-0.485356	16.2984	6.20177	-1.40048
chr9	64644000	64644449	16.1684	3.58682	-2.11186	44.4899	0	-4.53884	20.8442	0	-4.44918	17.8067	4.97944	-1.77807	31.6164	0	-5.02753	0.671543	0.339925	-0.961757	5.16895	4.18883	-0.296932	9.04977	4.28907	-1.08971
chr9	64674450	64675399	8.4818	4.42374	-0.908933	26.8618	0	-3.85109	15.1289	0	-4.01157	8.21849	3.38408	-1.20929	42.6454	0	-5.44776	1.51097	0.594869	-1.3303	10.3836	8.13829	-0.347723	3.82199	1.44901	-1.4266
chr9	65223500	65223699	1.85539	0	-3.36134	4.19716	0	-1.63161	4.03436	0	-2.33181	3.19608	0	-3.5427	0	0	0	0.335771	0.169963	-0.94212	3.61369	0	-5.21478	6.76536	0	-9.42319
chr9	67556350	67556749	8.74685	4.06506	-1.06881	40.2927	0	-4.40234	16.8099	0	-4.1546	17.1218	1.78873	-3.0602	0	0	0	0.923371	0.339925	-1.4154	5.4434	1.97473	-1.41785	4.12951	1.68085	-1.32274
chr9	68604750	68605099	3.97584	4.42374	0.146993	21.8252	0	-3.57442	8.74112	0	-3.28409	8.90336	1.74039	-2.17332	0	0	0	0.503657	0.169963	-1.51311	6.17529	7.65957	0.306294	5.18385	3.41967	-0.623522
chr9	68724000	68724549	8.74685	6.69539	-0.375748	32.7378	0	-4.11844	11.7669	0	-3.67434	13.0126	5.51122	-1.19588	26.4695	0	-4.77976	0.5876	0.254944	-1.17349	5.80935	6.04388	0.0561503	5.18385	4.11519	-0.357129
chr9	68968000	68968749	13.2528	10.2822	-0.359965	26.0224	11.0185	-1.10602	11.0945	28.0319	1.26329	20.7745	8.89531	-1.19653	27.9401	33.3765	0.248355	0.671543	0.424907	-0.648098	6.44975	6.88164	0.0921268	10.4995	11.3023	0.093895
chr9	69917650	69918399	16.1684	13.5103	-0.255651	31.8984	0	-4.08315	14.9608	0	-3.99646	11.6429	22.2383	0.916229	0	44.7245	5.5149	1.59491	1.01978	-0.640165	3.11052	3.7101	0.247024	2.67979	7.18709	1.37244
chr9	70458700	70459349	12.9878	1.79341	-2.72589	41.9716	15.9578	-1.29196	12.7755	23.3599	0.822407	32.6456	8.5569	-1.89521	29.4106	27.3687	-0.100272	1.42703	0.339925	-2.03797	7.63906	6.2234	-0.291459	9.92839	7.36097	-0.444163
chr9	71508400	71509049	8.21674	0	-5.39519	15.1098	0	-3.09675	8.06873	0	-3.1809	0	2.03045	2.95757	0	0	0	0.755486	0.254944	-1.53069	5.76361	5.14627	-0.160496	3.1191	3.01394	-0.090225
chr9	74758800	74759899	19.8792	8.72792	-1.16931	56.2419	0	-4.86399	24.0381	0	-4.64605	44.2885	11.5542	-1.91127	63.2328	33.3765	-0.901887	3.86137	1.10476	-1.79611	7.77629	6.5226	-0.250119	26.3586	15.9971	-0.725024
chr9	74866500	74867499	16.4335	4.5433	-1.81013	41.9716	0	-4.4585	19.8356	0	-4.38098	43.6036	6.42976	-2.70571	47.7922	0	-5.60858	3.86137	1.3597	-1.49898	9.33155	5.50531	-0.7507	28.7748	10.0851	-1.51615
chr9	74894850	74895349	10.6022	0	-5.75519	33.5773	0	-4.15288	17.1461	0	-4.18158	21.4594	5.36619	-1.94119	44.1159	16.6883	-1.35084	1.67886	0.169963	-3.23028	9.37729	9.87366	0.0736478	10.5434	7.24505	-0.552904
chr9	74924900	74925699	20.6744	12.5539	-0.7108	44.4899	18.6174	-1.17305	21.1804	47.6543	1.13328	17.8067	12.2794	-0.525463	39.7043	46.0596	0.209307	3.44166	2.88937	-0.251551	9.24007	10.2925	0.154044	7.20467	11.1284	0.608651
chr9	75232650	75233549	11.9275	3.3477	-1.77333	54.5631	0	-4.82179	19.8356	0	-4.38098	56.3879	5.99466	-3.17084	64.7033	0	-6.03789	5.03657	1.10476	-2.17857	6.03806	3.05186	-0.961581	26.6221	6.60749	-2.01368
chr9	77331450	77331799	7.95169	0	-5.34903	21.8252	4.55937	-1.86086	10.5902	0	-3.53483	5.93557	1.69204	-1.64627	16.9111	0	-4.16278	1.1752	0.424907	-1.44635	6.12955	5.02659	-0.281128	3.29482	2.43434	-0.473891
chr9	77510600	77511399	10.3372	0	-5.71935	25.183	0	-3.76463	15.8013	0	-4.0705	24.8837	4.97944	-2.25404	37.4985	0	-5.26673	3.5256	1.78461	-0.978286	5.48915	5.02659	-0.124629	5.5353	3.53559	-0.668468
chr9	77592450	77593299	34.4573	27.1402	-0.342133	36.0956	40.6543	0.16307	19.3313	98.1118	2.28535	39.951	26.4925	-0.587192	51.4686	79.4361	0.61639	3.44166	2.37948	-0.530593	6.58698	7.24068	0.13456	7.60005	17.3302	1.17118
chr9	77952800	77953299	9.01191	4.66286	-0.921695	31.8984	6.07915	-2.06894	18.6589	0	-4.29711	14.3823	2.75561	-2.26455	0	0	0	1.51097	0.339925	-2.11987	8.82838	8.55717	-0.0445025	8.30295	3.30374	-1.34243
chr9	82736250	82736699	11.6625	4.90198	-1.21727	47.8476	0	-4.63945	18.4908	0	-4.28472	28.0798	7.73505	-1.82049	38.969	0	-5.32081	3.27377	1.01978	-1.67302	7.50184	7.30052	-0.0387203	14.014	6.37565	-1.14422
chr9	82759650	82760299	6.89146	4.30418	-0.654818	26.0224	8.35884	-1.43572	9.58162	20.5567	1.02658	8.44678	5.2695	-0.651203	19.1169	24.0311	0.315314	1.42703	0.424907	-1.72431	5.99232	6.88164	0.196575	4.21737	4.46295	0.0510751
chr9	82991850	82992949	9.01191	4.30418	-1.03224	28.5407	0	-3.93266	15.9694	0	-4.08486	16.2087	5.41453	-1.53052	0	0	0	2.18251	1.44468	-0.591881	4.52855	2.09441	-1.07672	2.94337	1.73881	-0.799295
chr9	83140450	83141249	11.1324	3.10857	-1.77617	36.935	4.17942	-2.65552	20.0037	0	-4.39257	12.7843	2.27217	-2.34678	0	0	0	2.51829	0.934795	-1.42009	3.56795	2.27393	-0.627693	2.15262	0	-7.81546
chr9	83219200	83220499	3.18067	0	-4.07924	55.4025	0	-4.84304	22.189	0	-4.53537	14.6106	2.12714	-2.61901	19.8522	0	-4.38212	3.44166	1.78461	-0.94362	4.57429	2.57314	-0.806214	2.81158	0	-8.18566
chr9	83748850	83749349	10.3372	4.42374	-1.18836	27.7012	0	-3.89245	14.1203	0	-3.91841	31.9608	5.55957	-2.46092	45.5864	0	-5.54184	1.93069	0.424907	-2.15779	7.36461	5.50531	-0.413271	23.8545	8.92591	-1.42261
chr9	83781650	83782299	16.1684	5.1411	-1.61571	41.9716	0	-4.4585	19.3313	0	-4.34563	44.0602	7.05823	-2.59184	53.6743	22.696	-1.20622	3.27377	1.3597	-1.26149	5.1232	3.23138	-0.648815	15.9909	3.65151	-2.13573
chr9	84474450	84475149	9.54202	5.97803	-0.657075	28.5407	0	-3.93266	10.7583	0	-3.55561	19.4048	4.64103	-1.99566	32.3517	0	-5.05969	2.26646	0.849814	-1.40469	3.29349	3.47074	0.0734543	1.97689	0	-7.69828
chr9	85236400	85237349	20.6744	17.0972	-0.271198	67.1545	23.9367	-1.41483	26.3915	55.1295	1.03503	32.4174	14.7933	-1.11615	55.8801	53.4024	-0.064254	2.60223	2.80438	0.107539	5.94658	5.68483	-0.0638429	7.46826	7.30301	-0.0494952
chr9	85241450	85242099	18.0238	11.4778	-0.642055	83.1037	23.1768	-1.75713	34.2921	29.9007	-0.191705	38.8095	12.9079	-1.56612	66.9091	43.3895	-0.613388	2.51829	1.27472	-0.976705	5.07746	4.24867	-0.251672	13.5307	10.8386	-0.329354
chr9	85709050	85709949	19.6142	13.869	-0.494009	25.183	20.1372	-0.29623	13.4479	35.5071	1.33732	32.8739	12.9562	-1.32338	39.7043	48.0622	0.26943	1.84674	1.27472	-0.531319	5.07746	4.72739	-0.101002	13.0036	13.3309	0.0258975
chr9	85767050	85767599	9.80708	3.9455	-1.2714	24.3435	0	-3.71938	13.4479	0	-3.85279	11.6429	2.94899	-1.87809	0	0	0	1.25914	0.764832	-0.711898	5.21469	4.30851	-0.269696	5.4035	2.4923	-1.1371
chr9	85787200	85787749	5.83124	0	-4.91438	19.3069	0	-3.41325	8.40493	0	-3.23342	6.62045	1.25695	-2.15215	0	0	0	1.00731	0.169963	-2.499	3.5222	2.39361	-0.538629	1.75724	0	-7.53701
chr9	86249350	86249999	12.1926	4.5433	-1.38551	35.2561	0	-4.21941	19.3313	0	-4.34563	9.35994	1.83707	-2.17638	23.5285	12.6831	-0.842065	2.3504	0.254944	-3.15527	3.75092	0	-5.26713	5.27171	0	-9.06924
chr9	86438200	86438649	8.74685	3.82594	-1.15206	10.0732	0	-2.59373	6.89204	0	-2.9804	7.53361	2.51389	-1.47711	22.058	0	-4.52719	0.419714	0.169963	-1.25568	5.71786	3.35106	-0.753449	7.07288	4.57887	-0.644412
chr9	86532400	86532849	7.42157	0	-5.25202	28.5407	0	-3.93266	12.7755	0	-3.78403	12.7843	0	-5.44673	0	0	0	3.18983	0.509888	-2.62172	8.09649	6.40292	-0.333919	11.3781	5.04256	-1.1838
chr9	86536950	86537749	21.2045	8.13012	-1.3615	47.8476	0	-4.63945	25.0467	0	-4.70303	34.0154	6.4781	-2.3399	57.3507	24.0311	-1.22103	3.10589	1.01978	-1.59731	7.77629	6.46276	-0.263214	25.5678	11.2443	-1.18948
chr9	87656000	87657049	16.6985	12.3147	-0.43327	32.7378	29.2559	-0.152378	15.6332	66.3422	2.01745	15.0672	15.2767	0.0195353	24.999	55.405	1.11737	2.3504	2.54944	0.116797	3.56795	3.94946	0.142759	1.88903	4.86868	1.29442
chr9	87980350	87980999	10.0721	0	-5.68259	69.6728	11.0185	-2.46087	24.5424	0	-4.67482	37.8963	2.94899	-3.55537	55.1449	12.6831	-2.03676	5.20446	1.18974	-2.1198	5.35192	2.93218	-0.84641	8.61046	1.15921	-2.89722
chr9	88422450	88423349	19.8792	6.69539	-1.542	82.2643	31.1557	-1.34567	34.124	55.1295	0.676301	60.9538	23.3018	-1.3759	106.613	80.1036	-0.40802	5.03657	3.22929	-0.639625	7.59332	4.90691	-0.619686	26.095	22.6046	-0.212038
chr9	89797550	89798199	7.95169	5.49979	-0.516191	35.2561	11.7784	-1.43507	15.4651	23.3599	0.565102	15.0672	6.52645	-1.17065	24.999	27.3687	0.125846	3.35771	0.764832	-2.11981	2.92755	4.0093	0.440746	1.75724	1.15921	-0.667626
chr9	90103450	90103949	7.15652	2.51077	-1.44032	26.8618	0	-3.85109	13.9522	0	-3.90228	10.958	1.69204	-2.49863	0	0	0	3.27377	0.679851	-2.251	8.59967	5.50531	-0.634165	7.90757	4.17315	-0.936774
chr9	90147950	90148449	13.2528	3.46726	-1.87513	31.8984	0	-4.08315	13.616	0	-3.86947	25.112	6.4781	-1.90656	0	20.0259	4.3941	5.45628	2.12453	-1.35664	10.4751	9.09574	-0.201638	16.562	10.6068	-0.650215
chr9	90198250	90198699	8.21674	3.9455	-1.02172	45.3293	6.4591	-2.48416	15.297	0	-4.02653	20.0896	2.8523	-2.69336	29.4106	16.0207	-0.837282	2.26646	0.424907	-2.38801	4.11686	0	-5.3981	4.8324	1.73881	-1.49591
chr9	92272700	92273549	22.5298	8.96704	-1.31006	58.7602	0	-4.92506	23.7019	0	-4.62655	30.1344	7.15492	-2.02944	61.7623	32.0415	-0.92562	7.13514	2.2945	-1.63251	5.71786	4.06914	-0.480738	11.3781	4.9846	-1.20045
chr9	92307400	92307749	6.09629	1.79341	-1.65927	34.4167	0	-4.18653	12.4393	0	-3.74839	6.62045	0	-4.52783	0	0	0	0.839428	0.0849814	-3.16078	3.11052	1.67553	-0.854556	4.56882	0	-8.86691
chr9	92332400	92333049	22.2647	12.3147	-0.844033	51.2053	0	-4.7335	22.189	0	-4.53537	21.6877	6.76817	-1.63729	50.7333	27.3687	-0.866791	3.60954	1.44468	-1.3151	5.4434	4.42819	-0.291839	4.43702	3.59355	-0.332329
chr9	92362650	92362949	3.97584	0	-4.384	15.9492	0	-3.16585	7.39634	0	-3.06976	7.7619	1.6437	-2.05232	0	0	0	1.51097	0.509888	-1.54872	5.48915	4.12899	-0.402317	3.25089	0	-8.3884
chr9	92410400	92410999	8.74685	0	-5.48331	31.059	0	-4.04697	20.3399	0	-4.41548	20.0896	4.25428	-2.16254	32.3517	0	-5.05969	1.93069	0.764832	-1.32461	1.78397	0	-4.23571	5.18385	3.53559	-0.575565
chr9	92462100	92462849	9.01191	4.06506	-1.11093	25.183	6.4591	-1.68413	12.7755	0	-3.78403	10.0448	4.25428	-1.18361	0	0	0	1.1752	0.849814	-0.463035	5.80935	6.88164	0.240567	7.99543	7.12913	-0.181359
chr9	94429550	94429999	15.3733	6.81495	-1.15057	39.4533	0	-4.37341	16.8099	0	-4.1546	15.5238	3.2874	-2.14109	21.3227	0	-4.48044	2.09857	1.10476	-0.919536	2.74457	2.21409	-0.297765	2.28441	0.811446	-1.53739
chr9	94430100	94430599	13.5179	5.26066	-1.32891	41.9716	0	-4.4585	21.5166	0	-4.49292	18.4916	3.57746	-2.2769	19.8522	0	-4.38212	2.18251	1.27472	-0.771132	3.11052	2.57314	-0.264273	3.77806	1.79677	-1.10192
chr9	95295300	95295799	7.95169	4.30418	-0.855834	16.7886	16.3377	-0.0350455	12.2712	0	-3.73023	11.8711	4.83441	-1.2452	17.6464	14.6857	-0.249447	1.1752	1.10476	-0.0884002	4.98598	4.24867	-0.225952	2.63586	2.37638	-0.19717
chr9	95647650	95648049	14.313	5.38023	-1.37895	38.6139	0	-4.3439	19.8356	0	-4.38098	32.8739	5.17281	-2.5997	36.028	19.3584	-0.862993	3.44166	0.594869	-2.51259	6.67846	5.38563	-0.3053	22.5366	7.36097	-1.61873
chr9	96123250	96123649	8.21674	0	-5.39519	9.23375	0	-2.48977	8.06873	0	-3.1809	4.79412	2.17548	-1.04112	0	0	0	1.00731	0.169963	-2.499	1.9212	2.5133	0.370657	1.23007	0.811446	-0.69526
chr9	96123800	96124149	4.2409	0	-4.47278	0	0	0	13.616	0	-3.86947	8.21849	2.27217	-1.72761	0	0	0	1.00731	0.594869	-0.750069	3.8424	2.69282	-0.497355	1.8451	1.04329	-0.884944
chr9	96319350	96320149	21.7346	4.78242	-2.13829	32.7378	7.59894	-1.85556	23.87	16.8192	-0.480977	31.5042	2.99733	-3.26985	33.8222	0	-5.12194	1.84674	0.679851	-1.42842	5.67212	2.69282	-1.04738	13.6186	2.55026	-2.42177
chr9	96406650	96407299	10.8673	5.61935	-0.927375	31.8984	0	-4.08315	21.0123	0	-4.46024	25.3403	4.97944	-2.27996	30.1459	14.0181	-1.05233	2.68617	0.679851	-1.96656	4.71152	3.4109	-0.454651	7.07288	3.59355	-0.993135
chr9	98160500	98161299	16.9636	7.17363	-1.2189	52.8842	0	-4.77832	25.2148	28.0319	0.14726	20.0896	8.36352	-1.23481	0	32.709	5.07506	3.86137	1.69963	-1.17916	4.20835	3.23138	-0.371015	5.79888	6.20177	0.0745617
chr9	100371150	100371599	5.30112	2.63033	-0.958755	46.1687	11.0185	-1.88754	23.7019	22.4255	-0.0765391	31.5042	7.39664	-2.04692	49.2628	0	-5.65142	4.86868	1.61465	-1.58637	6.17529	6.10372	-0.0165495	19.2857	10.0272	-0.949641
chr9	101062750	101063449	35.2525	18.4123	-0.929628	73.87	28.876	-1.29704	28.7449	41.1135	0.501643	23.514	10.8774	-1.09122	47.7922	57.4076	0.259505	2.85406	0.509888	-2.46179	7.63906	8.61701	0.171675	11.6417	12.2876	0.0667372
chr9	101208150	101209449	19.6142	15.6624	-0.320917	78.9066	28.1161	-1.42572	28.7449	69.1454	1.23771	36.2983	20.5462	-0.811991	44.1159	50.7323	0.19743	5.45628	4.92892	-0.146365	3.75092	4.24867	0.175371	7.64398	11.4762	0.56875
chr9	107717050	107717749	8.4818	0	-5.43992	8.39432	0	-2.37772	6.89204	0	-2.9804	4.56583	1.30529	-1.59985	20.5874	0	-4.43212	0.335771	0.254944	-0.384131	1.50952	2.27393	0.560653	2.59192	1.91269	-0.485509
chr9	107717900	107718149	7.15652	0	-5.20095	0	0	0	3.53007	0	-2.17953	0	0	0	0	0	0	0.0839428	0.0849814	0.0158611	1.41803	1.49601	0.0722687	3.38268	2.43434	-0.510755
chr9	109948200	109948899	18.819	10.5213	-0.826957	54.5631	23.1768	-1.16777	29.4172	51.3919	0.784454	24.8837	10.1039	-1.27537	42.6454	36.0466	-0.236486	2.60223	0.934795	-1.46721	6.22103	5.98404	-0.0551318	6.98502	4.11519	-0.780311
chr9	110484700	110485149	18.819	5.38023	-1.76905	36.935	0	-4.283	18.1546	0	-4.25962	19.633	4.68937	-1.99823	27.2048	16.6883	-0.673149	1.00731	0.509888	-0.968492	8.05075	8.79653	0.12631	14.014	5.10052	-1.46558
chr9	113804000	113804449	10.6022	5.73891	-0.863062	31.059	0	-4.04697	10.4221	0	-3.51376	9.35994	2.99733	-1.55072	0	0	0	0.419714	0.339925	-0.29633	4.39132	4.66755	0.0861086	6.1064	3.70947	-0.73866
chr9	114839650	114840399	12.7227	5.38023	-1.21151	48.687	0	-4.66355	21.5166	0	-4.49292	17.1218	5.46288	-1.59604	0	0	0	6.21177	2.46446	-1.33021	9.05709	8.43749	-0.101078	3.77806	0	-8.59919
chr9	115152700	115152999	4.50596	2.74989	-0.673825	33.5773	17.4776	-0.869142	11.935	37.3759	1.56892	20.3179	9.23372	-1.11279	34.5575	22.0285	-0.626732	0.839428	0.679851	-0.300208	4.94023	7.30052	0.554137	12.4764	12.1717	-0.0460029
chr9	116087100	116087549	7.95169	3.58682	-1.10611	28.5407	0	-3.93266	10.7583	0	-3.55561	8.44678	0	-4.86572	0	0	0	0.5876	0.594869	0.017444	5.26043	3.17154	-0.71238	3.60234	2.95598	-0.319926
chr9	116186600	116187199	10.6022	5.38023	-0.952936	70.5123	9.11873	-2.70523	25.3829	14.9504	-0.726013	30.591	5.55957	-2.39832	38.969	20.0259	-0.926715	1.67886	0.169963	-3.23028	6.44975	4.84707	-0.404865	19.0221	11.1284	-0.779698
chr9	116190650	116191349	18.2889	8.72792	-1.05026	31.059	14.438	-1.00801	19.4994	25.2287	0.355564	49.9958	14.6483	-1.75046	60.2917	32.709	-0.862559	4.78474	1.18974	-1.99873	5.4434	4.54787	-0.254203	19.6371	15.2436	-0.371763
chr9	116314300	116314749	5.03607	4.18462	-0.256032	27.7012	13.6781	-0.921773	10.0859	0	-3.47066	9.81652	9.52378	-0.0423635	29.4106	30.7064	0.0601996	0.755486	0.424907	-0.815669	2.47012	4.54787	0.854735	6.85323	10.1431	0.546163
chr9	116345000	116345549	5.83124	7.17363	0.289922	25.183	23.9367	-0.067709	11.7669	42.0479	1.75353	11.6429	8.31518	-0.471195	27.9401	35.3791	0.330042	1.09126	1.86959	0.771267	4.11686	3.29122	-0.314365	6.63357	10.4908	0.641061
chr9	116911150	116911699	16.9636	11.4778	-0.555582	38.6139	11.3984	-1.59991	17.4822	25.2287	0.505008	16.8936	6.09135	-1.42767	31.6164	24.6986	-0.343906	1.42703	0.679851	-1.05873	6.76995	7.77925	0.197758	9.35729	12.1137	0.358335
chr9	118279450	118280199	15.1082	9.56485	-0.648636	57.0814	17.4776	-1.60089	24.0381	34.5727	0.506646	25.3403	11.6993	-1.09547	49.998	40.0518	-0.312995	7.13514	3.6542	-0.963465	5.07746	3.7101	-0.442415	11.5978	10.7806	-0.116453
chr9	118353700	118354399	5.56618	3.70638	-0.561784	28.5407	0	-3.93266	9.58162	0	-3.40349	6.16386	2.27217	-1.32941	0	0	0	2.09857	1.10476	-0.919536	3.24775	2.8125	-0.200933	1.8451	0	-7.6037
chr9	118937750	118938499	9.54202	0	-5.60615	26.0224	0	-3.80851	13.4479	0	-3.85279	13.6975	0	-5.54406	0	0	0	1.59491	0.339925	-2.19738	4.20835	5.50531	0.379661	11.5099	3.82539	-1.59791
chr9	120269350	120270299	5.83124	0	-4.91438	74.7094	0	-5.26133	31.2663	0	-5.01196	79.6736	15.035	-2.3827	101.467	27.3687	-1.85278	4.86868	1.44468	-1.74579	3.61369	1.25665	-1.45281	33.6072	13.157	-1.35613
chr9	120325050	120325899	15.6383	4.78242	-1.6685	18.4675	0	-3.35526	9.74972	0	-3.42623	9.58823	6.09135	-0.629592	0	0	0	2.18251	1.3597	-0.678724	3.33923	2.39361	-0.463848	4.21737	4.11519	-0.0656918
chr9	121933050	121933499	10.6022	3.10857	-1.70705	25.183	0	-3.76463	10.254	0	-3.49237	14.6106	2.99733	-2.17697	0	11.348	3.62621	1.42703	0.339925	-2.03797	9.51452	4.54787	-1.04865	12.081	6.02788	-1.01252
chr9	122309600	122309999	9.27697	0	-5.56635	24.3435	0	-3.71938	12.7755	0	-3.78403	12.556	1.88542	-2.55646	0	0	0	1.34309	0.509888	-1.37998	6.49549	3.65026	-0.814489	14.8487	5.91196	-1.33587
chr9	123372050	123373349	22.2647	13.9886	-0.66293	14.2703	9.11873	-0.549252	17.9865	24.2943	0.413837	20.7745	11.5059	-0.835992	9.55845	13.3506	0.442714	2.68617	2.20952	-0.280667	5.26043	4.96675	-0.0812889	8.34688	8.57814	0.0239283
chr9	123376100	123376949	29.1562	13.1517	-1.13664	31.8984	20.1372	-0.614745	20.6761	0	-4.43803	44.7451	14.9867	-1.5591	48.5275	0	-5.63016	4.19714	2.63442	-0.669888	11.4357	10.113	-0.175699	19.7689	15.8232	-0.327561
chr10	3210150	3210899	14.5781	7.65188	-0.912351	23.5041	20.5171	-0.179705	13.4479	29.9007	1.09678	10.0448	4.01256	-1.26229	0	0	0	1.51097	1.27472	-0.243538	9.14858	9.45478	0.0469904	4.04165	4.40499	0.0922069
chr10	5741250	5741999	10.6022	7.17363	-0.550884	31.059	0	-4.04697	17.3141	0	-4.19489	8.21849	4.30262	-0.888141	20.5874	0	-4.43212	2.01463	0.934795	-1.09958	5.21469	5.98404	0.195043	2.59192	4.69479	0.805494
chr10	5792150	5793049	21.7346	15.3038	-0.500591	68.8334	23.9367	-1.44944	29.4172	57.9327	0.954178	29.9062	14.3098	-1.0479	73.5265	0	-6.21968	10.0731	6.03368	-0.738447	11.1613	11.3697	0.0264546	14.8047	13.6207	-0.12891
chr10	5821300	5822199	4.2409	5.38023	0.329472	57.0814	28.876	-0.936218	24.0381	50.4575	1.03926	22.3725	11.796	-0.906422	46.3217	44.7245	-0.0495333	2.09857	1.18974	-0.813545	5.35192	5.50531	0.0400309	4.61275	4.69479	-0.00243669
chr10	5940350	5941599	24.6502	19.3688	-0.344703	65.4757	26.2164	-1.25784	38.8308	50.4575	0.369498	37.4398	17.4522	-1.08809	0	53.4024	5.7656	8.814	5.09888	-0.788425	14.0431	13.883	-0.0164251	21.6579	21.4454	-0.0202046
chr10	6106100	6106949	14.313	6.33671	-1.15071	90.6586	0	-5.53385	42.0246	0	-5.42709	26.9384	3.2874	-2.92463	39.7043	0	-5.34711	3.69349	0.849814	-2.10679	7.27312	4.54787	-0.665706	5.31564	2.7821	-0.955782
chr10	6280150	6281099	27.3008	13.2712	-1.02959	112.484	25.0765	-2.08003	42.1927	44.8511	0.0861673	43.3753	8.21849	-2.35815	79.4086	35.3791	-1.14424	3.27377	1.44468	-1.17465	8.82838	7.65957	-0.202422	7.64398	5.04256	-0.616062
chr10	7335550	7336099	12.4576	5.61935	-1.12108	31.059	0	-4.04697	14.6246	0	-3.96574	16.8936	5.7046	-1.51773	35.2927	0	-5.18161	1.25914	0.509888	-1.28758	3.70517	0	-5.24989	4.39309	4.34703	-0.0443632
chr10	7488300	7489199	27.0357	10.5213	-1.34502	43.6505	0	-4.51256	23.5338	0	-4.6167	25.3403	4.97944	-2.27996	30.8811	0	-4.99463	5.03657	2.20952	-1.18506	7.77629	7.83909	0.0114565	9.04977	3.59355	-1.34432
chr10	7917200	7917749	11.3974	7.41275	-0.607313	51.2053	0	-4.7335	18.9951	0	-4.32158	25.7969	7.73505	-1.6995	0	0	0	3.10589	1.3597	-1.18578	7.86778	6.88164	-0.190611	9.44515	7.53486	-0.339275
chr10	7929550	7930099	14.5781	6.09759	-1.23059	25.183	15.1979	-0.660471	17.9865	37.3759	1.01522	14.8389	5.12447	-1.48071	0	18.0233	4.2497	1.51097	1.3597	-0.151131	11.1613	11.0106	-0.019429	6.63357	6.43361	-0.0635031
chr10	7952350	7953249	26.2406	15.1842	-0.781304	52.8842	0	-4.77832	38.4946	53.2607	0.458253	33.5588	10.2489	-1.68243	0	44.7245	5.5149	5.03657	2.37948	-1.07861	9.56027	9.03589	-0.0805168	14.1458	9.79531	-0.538897
chr10	8261100	8261549	11.6625	5.61935	-1.02748	30.2195	19.3773	-0.591856	15.1289	28.9663	0.893697	0	1.78873	2.79959	0	0	0	0.839428	0.254944	-1.6808	4.84875	3.1117	-0.623727	2.94337	2.43434	-0.316227
chr10	8542700	8543299	10.0721	6.57583	-0.600266	26.0224	0	-3.80851	13.9522	0	-3.90228	9.58823	0	-5.04268	16.1758	0	-4.10231	0.923371	0.934795	0.0175501	11.4815	11.4295	-0.00648695	3.99771	0	-8.67868
chr10	9886900	9887499	9.27697	3.3477	-1.41754	20.9858	0	-3.52267	10.9264	18.688	0.723154	6.39216	3.81918	-0.700113	22.058	19.3584	-0.179642	0.671543	0.849814	0.33522	2.28714	0	-4.57721	2.15262	1.62289	-0.464172
chr10	10826400	10827249	11.6625	4.06506	-1.47577	39.4533	23.1768	-0.719393	20.6761	43.9167	1.05115	29.4496	10.8774	-1.41228	58.8212	44.7245	-0.387688	1.93069	1.18974	-0.693846	3.24775	3.4109	0.0686512	2.94337	4.34703	0.517675
chr10	11846500	11847849	12.4576	5.73891	-1.09174	94.0164	0	-5.58521	31.9387	0	-5.04171	61.4103	4.30262	-3.74498	78.6734	24.0311	-1.67038	5.876	1.78461	-1.71362	3.11052	0	-5.00473	8.91798	0	-9.81666
chr10	12042350	12042949	10.0721	0	-5.68259	19.3069	0	-3.41325	12.2712	0	-3.73023	11.8711	2.90064	-1.92703	28.6753	10.6805	-1.34516	0.923371	0.169963	-2.37475	4.43706	2.99202	-0.553209	3.60234	0	-8.53229
chr10	12189250	12190099	7.95169	0	-5.34903	73.87	0	-5.24546	30.762	0	-4.98923	32.1891	1.88542	-3.89397	62.4975	0	-5.98863	2.01463	0.849814	-1.23556	4.98598	4.72739	-0.0752816	5.49137	0	-9.12706
chr10	12192150	12192599	15.1082	6.33671	-1.22767	45.3293	7.219	-2.36005	18.9951	11.2128	-0.711258	12.556	3.19071	-1.88085	29.4106	19.3584	-0.578952	0.839428	0.0849814	-3.16078	7.95926	4.90691	-0.686728	6.32605	2.55026	-1.32764
chr10	12546600	12547699	36.5778	14.9451	-1.27999	61.2785	0	-4.98364	38.4946	0	-5.30358	43.3753	6.42976	-2.69819	66.1739	0	-6.06983	4.1132	1.44468	-1.50306	9.74324	10.113	0.0532049	30.4441	10.5488	-1.53245
chr10	12857200	12858149	16.1684	7.41275	-1.10443	77.2277	0	-5.30793	38.9989	0	-5.32189	20.0896	5.02778	-1.93623	39.7043	0	-5.34711	2.85406	1.10476	-1.36133	8.27946	4.84707	-0.760284	7.64398	3.53559	-1.12705
chr10	13408150	13410599	12.4576	2.03253	-2.50326	44.4899	0	-4.53884	32.9473	0	-5.08523	16.437	7.10658	-1.17616	25.7343	0	-4.74062	3.77743	1.69963	-1.14754	6.72421	4.78723	-0.481644	6.41392	4.40499	-0.561114
chr10	13707700	13708499	15.3733	7.17363	-1.07862	22.6647	0	-3.62437	13.2798	0	-3.8359	18.4916	5.80129	-1.6229	19.1169	0	-4.33034	1.25914	0.679851	-0.879498	9.10284	10.4721	0.200106	5.05206	0	-9.009
chr10	13821600	13822199	13.2528	4.30418	-1.57857	31.8984	0	-4.08315	16.3056	0	-4.11316	15.0672	0	-5.67875	0	0	0	1.1752	0.594869	-0.970434	7.27312	5.44547	-0.410965	3.77806	0	-8.59919
chr10	14733500	14734299	30.4815	7.29319	-2.03371	17.6281	0	-3.29485	15.6332	0	-4.05599	15.2955	4.73772	-1.63029	39.7043	0	-5.34711	2.18251	1.10476	-0.975856	3.01903	0	-4.96303	4.43702	0	-8.8256
chr10	15033100	15034199	26.2406	18.5319	-0.497257	78.9066	48.2533	-0.687039	33.1154	56.9983	0.765586	55.4748	21.8515	-1.33221	111.76	76.766	-0.536048	4.02926	2.97435	-0.436674	4.34558	3.88962	-0.156117	7.51219	5.5642	-0.449546
chr10	15041000	15041899	26.2406	16.3798	-0.673326	97.3741	37.6148	-1.32683	41.8565	39.2447	-0.0907164	47.028	9.42709	-2.28261	74.2618	36.7142	-0.996811	2.68617	1.3597	-0.97705	6.03806	4.54787	-0.401214	11.9931	4.81072	-1.32687
chr10	15406850	15407449	11.9275	13.0321	0.125757	41.9716	8.73878	-2.03374	21.5166	17.7536	-0.263826	13.9258	4.10925	-1.6899	0	9.34542	3.37092	1.51097	0.0849814	-4.0012	2.14992	0	-4.4918	3.03123	2.66618	-0.226556
chr10	15466250	15467299	20.1443	8.60836	-1.20768	57.9208	0	-4.90498	22.5252	0	-4.55614	61.6386	19.9661	-1.61177	102.202	73.4283	-0.471545	2.01463	1.10476	-0.860927	4.02538	3.17154	-0.334556	13.0914	9.85327	-0.419461
chr10	15752800	15753549	18.819	7.53232	-1.29847	31.059	0	-4.04697	15.6332	0	-4.05599	17.3501	5.84963	-1.52111	34.5575	0	-5.15208	1.67886	0.764832	-1.12409	6.12955	3.59042	-0.755342	11.9492	10.259	-0.230644
chr10	15754400	15755449	21.7346	13.2712	-0.703328	96.5347	36.4749	-1.35671	39.167	49.5231	0.330933	74.6512	22.5767	-1.71207	116.907	104.802	-0.156281	4.02926	1.95457	-1.03988	5.90083	4.66755	-0.331915	23.4152	16.6346	-0.498535
chr10	15773700	15773999	3.71079	0	-4.28939	33.5773	8.35884	-1.78009	11.0945	0	-3.59628	6.39216	3.38408	-0.861165	18.3816	21.361	0.206293	0.251829	0.679851	1.39766	2.97329	2.69282	-0.138062	2.81158	2.08658	-0.473767
chr10	15858800	15859599	17.7588	8.96704	-0.97016	36.0956	0	-4.25155	22.6933	0	-4.56641	21.916	5.94632	-1.83052	29.4106	0	-4.9265	1.09126	0.849814	-0.357055	4.89449	2.75266	-0.808031	12.081	7.07117	-0.782573
chr10	16579850	16580349	5.30112	3.46726	-0.585025	35.2561	0	-4.21941	14.6246	0	-3.96574	11.6429	0	-5.31504	27.2048	11.348	-1.19166	1.59491	0.339925	-2.19738	3.8424	0	-5.301	3.38268	0	-8.44405
chr10	16797250	16797799	19.8792	7.77144	-1.33279	52.8842	18.9974	-1.38618	22.189	37.3759	0.72676	22.3725	8.26683	-1.40411	49.2628	29.3713	-0.726779	1.59491	0.764832	-1.05054	5.58063	6.2234	0.154648	11.3781	12.8093	0.159427
chr10	16884600	16885599	15.3733	0	-6.28293	36.0956	17.8575	-0.939938	14.2884	0	-3.93436	17.8067	5.7046	-1.59239	44.1159	25.3662	-0.774949	0.671543	0.764832	0.18508	5.4434	4.78723	-0.181756	5.4035	4.17315	-0.395761
chr10	16887900	16888349	10.0721	0	-5.68259	33.5773	0	-4.15288	13.9522	0	-3.90228	12.556	2.99733	-1.96307	0	0	0	0.419714	0.424907	0.0173287	3.29349	2.8125	-0.220513	3.95378	0	-8.66313
chr10	17486850	17488049	30.2164	21.6405	-0.477846	70.5123	22.4169	-1.57035	31.4344	61.6702	0.950255	41.0924	15.1317	-1.42347	76.4676	43.3895	-0.803375	2.77011	2.80438	0.0176756	7.77629	6.5226	-0.250119	9.48908	7.30301	-0.390926
chr10	17596450	17597349	21.9997	11.5974	-0.912072	34.4167	0	-4.18653	18.6589	26.1631	0.466465	22.1443	6.52645	-1.71714	0	32.0415	5.04621	3.44166	3.14431	-0.129964	7.54758	4.48803	-0.737129	5.18385	2.55026	-1.0453
chr10	18677650	18677949	1.06022	0	-2.65561	0	0	0	0	0	0	0	0.0966881	0.403043	0	0	0	0	0.169963	4.16963	0.640401	0.897605	0.430163	0.702895	0.347763	-1.16621
chr10	18678050	18678899	7.68663	0	-5.30134	18.4675	0	-3.35526	8.40493	0	-3.23342	6.62045	1.83707	-1.69523	22.7932	0	-4.57248	1.1752	0.509888	-1.18886	1.18932	1.55585	0.360966	1.31793	1.15921	-0.278252
chr10	18693650	18694749	31.8067	16.7385	-0.918072	87.3009	50.9129	-0.755055	38.3265	83.1614	1.09766	63.465	29.7316	-1.08628	111.025	125.496	0.175267	3.94531	3.6542	-0.110295	8.78264	6.16356	-0.504006	17.6163	16.8085	-0.0750265
chr10	19347100	19347949	13.7829	8.13012	-0.747257	91.4981	16.7177	-2.32054	34.4602	0	-5.14813	61.1821	8.21849	-2.8515	64.7033	29.3713	-1.11326	2.51829	1.10476	-1.18143	6.17529	3.76994	-0.69737	16.6059	4.23111	-1.97784
chr10	19359450	19359949	21.7346	12.0756	-0.837413	34.4167	8.35884	-1.81374	15.4651	0	-4.04134	24.4272	4.97944	-2.22764	33.0869	22.0285	-0.565798	0.923371	0.509888	-0.84425	4.89449	2.69282	-0.838617	4.87633	0	-8.95894
chr10	20046700	20047249	18.2889	7.53232	-1.25769	36.935	0	-4.283	17.8184	0	-4.23408	12.7843	3.38408	-1.82846	0	0	0	1.1752	0.934795	-0.327057	12.6708	11.4893	-0.140047	7.77577	6.89729	-0.189302
chr10	20050800	20051699	56.1919	25.2273	-1.14911	61.2785	31.1557	-0.932461	36.8136	60.7358	0.707204	44.2885	12.5211	-1.79815	61.7623	49.3972	-0.316552	2.68617	2.20952	-0.280667	11.3442	15.7979	0.474211	13.7504	10.3749	-0.415436
chr10	20309650	20310499	14.5781	0	-6.20732	22.6647	17.8575	-0.31276	11.5988	35.5071	1.53489	20.0896	15.9535	-0.327082	41.1748	55.405	0.419441	1.00731	0.594869	-0.750069	4.39132	3.4109	-0.355298	5.75495	10.0272	0.777621
chr10	20349750	20350699	17.2287	0	-6.44532	17.6281	0	-3.29485	14.4565	0	-3.95014	8.90336	3.67415	-1.21151	22.058	11.348	-0.900985	1.42703	1.01978	-0.480758	5.48915	4.60771	-0.247603	5.84281	5.5642	-0.0923811
chr10	20393450	20394099	22.7948	8.36924	-1.42407	30.2195	19.7573	-0.56644	16.8099	35.5071	1.0355	41.0924	15.7602	-1.36588	41.9101	44.7245	0.091651	1.42703	0.764832	-0.891133	6.35826	5.20611	-0.283491	25.0846	22.3148	-0.173895
[truncated: 1,624 more rows]

## Sheet: Figure 6b
6			SMARCA4			ARID1A			ATAC			H3K27ac
[truncated: 6,305 more rows]

[truncated: 4 more sheets: Figure 6d, Figure 6f, Figure 7f - BAF-increased, Figure 7f - BAF-prebound]
